# Supplementary material for: TDP-43 safeguards the embryo genome from L1 retrotransposition
Source: Sci Adv. 2022 Nov 23;8(47):eabq3806. doi: 10.1126/sciadv.abq3806 (PMC9683724; doi:10.1126/sciadv.abq3806)
Supplement: Supplementary file 2 — Tables S1 to S6 [file sciadv.abq3806_tables_s1_to_s6.zip]

Archive with 6 entries (6 files):
- sciadv.abq3806_table_s1.xlsx
- sciadv.abq3806_table_s2.xlsx
- sciadv.abq3806_table_s3.xlsx
- sciadv.abq3806_table_s4.xlsx
- sciadv.abq3806_table_s5.xlsx
- sciadv.abq3806_table_s6.xlsx
