# Supplementary material for: TDP-43 safeguards the embryo genome from L1 retrotransposition
Source: Sci Adv. 2022 Nov 23;8(47):eabq3806. doi: 10.1126/sciadv.abq3806 (PMC9683724; doi:10.1126/sciadv.abq3806)
Supplement: Supplementary file 2 — Tables S1 to S6 [file sciadv.abq3806_tables_s1_to_s6.zip › sciadv.abq3806_table_s1.xlsx]

## Sheet: Anti_Orf1p_rep1
Checked	Protein FDR Confidence	Master	Accession	Description	Contaminant	Exp. q-value	Sum PEP Score	Coverage	# Peptides	# PSMs	# Unique Peptides	# Protein Groups	# AAs	MW [kDa]	calc. pI	Found in Sample: [S5] F5: Sample	Modifications	Score Sequest HT	# Peptides Sequest HT
FALSE	High	Master Protein	P01867	Ig gamma-2B chain C region OS=Mus musculus GN=Igh-3 PE=1 SV=3	FALSE	0	165.195	53.9604	30	401	9	1	404	44.2	6.52	High		1247.7	30
	Checked	Confidence	Annotated Sequence	Modifications	Modifications in Master Proteins	Contaminant	Qvality PEP	Qvality q-value	# Protein Groups	# Proteins	# PSMs	Master Protein Accessions	Positions in Master Proteins	# Missed Cleavages	Theo. MH+ [Da]	Found in Sample: [S5] F5: Sample	XCorr Sequest HT	Confidence Sequest HT	Percolator q-Value Sequest HT	Percolator PEP Sequest HT
	FALSE	High	[R].APQVYILPPPAEQLSRK.[D]			FALSE	0.000387154	0	2	8	9	Q5R3X7; P01867	Q5R3X7 [5-21]; P01867 [233-249]	1	1907.07	High	3.58	High	0	0.002513
	FALSE	High	[K].IKGLVRAPQVYILPPPAEQLSR.[KE]			FALSE	0.00472702	0	1	7	3	P01867	P01867 [227-248]	2	2445.43	High	2.69	High	0.008412	0.09016
	FALSE	High	[K].DVLMISLTPK.[V]	1xOxidation [M4]		FALSE	0.0145666	0	2	8	4	P01867; Q5R3X8	P01867 [137-146]; Q5R3X8 [19-28]	0	1132.63	High	3.17	High	0.001122	0.02429
	FALSE	High	[K].DVLMISLTPK.[V]			FALSE	0.0206227	0	2	8	5	P01867; Q5R3X8	P01867 [137-146]; Q5R3X8 [19-28]	0	1116.63	High	3.4	High	0	0.01217
	FALSE	High	[K].TDSFSCNVRHEGLKNYYLK.[K]	1xCarbamidomethyl [C6]		FALSE	7.94318e-05	0	2	9	2	Q5R3X7; P01867	Q5R3X7 [80-98]; P01867 [308-326]	2	2331.12	High	3.26	High	0	2.238e-05
	FALSE	High	[R].VVSTLPIQHQDWMSGK.[E]	1xOxidation [M13]		FALSE	0.000550087	0	2	2	13	P01867; Q5R3X8	P01867 [190-205]; Q5R3X8 [72-87]	0	1841.92	High	4.06	High	0	0.001508
	FALSE	High	[R].VVSTLPIQHQDWMSGK.[E]			FALSE	0.000705662	0	2	2	11	P01867; Q5R3X8	P01867 [190-205]; Q5R3X8 [72-87]	0	1825.93	High	4.29	High	0	0.0002557
	FALSE	High	[K].LEPSGPISTINPCPPCK.[E]	2xCarbamidomethyl [C13; C16]		FALSE	7.86817e-06	0	1	7	13	P01867	P01867 [96-112]	0	1866.91	High	3.75	High	0	3.739e-05
	FALSE	High	[R].VVSTLPIQHQDWMSGKEFK.[C]	1xOxidation [M13]		FALSE	0.00163922	0	2	2	11	P01867; Q5R3X8	P01867 [190-208]; Q5R3X8 [72-90]	1	2246.13	High	2.39	High	0.001122	0.02857
	FALSE	High	[R].VVSTLPIQHQDWMSGKEFK.[C]			FALSE	0.00345858	0	2	2	3	P01867; Q5R3X8	P01867 [190-208]; Q5R3X8 [72-90]	1	2230.13	High	2.27	High	0	0.00456
	FALSE	High	[K].CPAPNLEGGPSVFIFPPNIK.[D]	1xCarbamidomethyl [C1]		FALSE	3.26915e-05	0	1	7	22	P01867	P01867 [117-136]	0	2154.11	High	5.36	High	0	8.302e-06
	FALSE	High	[K].CPAPNLEGGPSVFIFPPNIKDVLMISLTPK.[V]	1xCarbamidomethyl [C1]; 1xOxidation [M24]		FALSE	4.79583e-05	0	1	7	11	P01867	P01867 [117-146]	1	3267.72	High	5.14	High	0	0.0001302
	FALSE	High	[K].CPAPNLEGGPSVFIFPPNIKDVLMISLTPK.[V]	1xCarbamidomethyl [C1]		FALSE	2.4214e-05	0	1	7	122	P01867	P01867 [117-146]	1	3251.72	High	5.8	High	0	1.945e-05
	FALSE	High	[K].VTCVVVDVSEDDPDVQISWFVNNVEVHTAQTQTHR.[E]	1xCarbamidomethyl [C3]		FALSE	2.30078e-05	0	2	5	3	P01867; Q5R3X8	P01867 [147-181]; Q5R3X8 [29-63]	0	4023.91	High	5.67	High	0	2.362e-05
	FALSE	High	[R].APQVYILPPPAEQLSR.[KE]			FALSE	5.9786e-06	0	2	9	31	Q5R3X7; P01867	Q5R3X7 [5-20]; P01867 [233-248]	0	1778.98	High	3.43	High	0	1.887e-05
	FALSE	High	[K-].GLVRAPQVYILPPPAEQLSR.[KE]			FALSE	0.0110196	0	2	8	8	Q5R3X7; P01867	Q5R3X7 [1-20]; P01867 [229-248]	1	2204.26	High	3.61	High	0	0.006519
	FALSE	High	[K].DTAPVLDSDGSYFIYSK.[L]			FALSE	7.45172e-05	0	2	9	2	Q5R3X7; P01867	Q5R3X7 [53-69]; P01867 [281-297]	0	1877.88	High	5.35	High	0	2.078e-05
	FALSE	High	[K].TTPPSVYPLAPGCGDTTGSSVTLGCLVK.[G]	2xCarbamidomethyl [C13; C25]		FALSE	0.000496655	0	1	8	18	P01867	P01867 [2-29]	0	2835.39	High	4.26	High	0	0.0001729
	FALSE	High	[K].ECHKCPAPNLEGGPSVFIFPPNIK.[D]	2xCarbamidomethyl [C2; C5]		FALSE	4.87346e-06	0	1	7	8	P01867	P01867 [113-136]	1	2708.33	High	6.18	High	0	9.928e-07
	FALSE	High	[K].CKVNNKDLPSPIER.[T]	1xCarbamidomethyl [C1]		FALSE	0.000178758	0	2	8	8	P01867; Q5R3X8	P01867 [209-222]; Q5R3X8 [91-104]	2	1669.87	High	5.38	High	0	5.521e-05
	FALSE	High	[K].WEKTDSFSCNVR.[H]	1xCarbamidomethyl [C9]		FALSE	0.000526037	0	2	9	3	Q5R3X7; P01867	Q5R3X7 [77-88]; P01867 [305-316]	1	1528.68	High	3.73	High	0	0.0005079
	FALSE	High	[K].KLEPSGPISTINPCPPCKECHK.[C]	3xCarbamidomethyl [C14; C17; C20]		FALSE	6.94616e-05	0	1	7	6	P01867	P01867 [95-116]	2	2549.23	High	5.42	High	0	1.924e-05
	FALSE	High	[K].WEKTDSFSCNVRHEGLK.[N]	1xCarbamidomethyl [C9]		FALSE	0.0125905	0	2	9	2	Q5R3X7; P01867	Q5R3X7 [77-93]; P01867 [305-321]	2	2092.99	High	2.77	High	0	0.006401
	FALSE	High	[K].VNNKDLPSPIER.[T]			FALSE	0.00222689	0	2	8	11	P01867; Q5R3X8	P01867 [211-222]; Q5R3X8 [93-104]	1	1381.74	High	4	High	0	0.009255
	FALSE	High	[K].TSKWEKTDSFSCNVR.[H]	1xCarbamidomethyl [C12]		FALSE	0.000156321	0	2	9	5	Q5R3X7; P01867	Q5R3X7 [74-88]; P01867 [302-316]	2	1844.86	High	4.42	High	0	6.614e-05
	FALSE	High	[R].HEGLKNYYLKK.[T]			FALSE	0.00928261	0	2	9	7	Q5R3X7; P01867	Q5R3X7 [89-99]; P01867 [317-327]	2	1392.76	High	4.29	High	0	0.009422
	FALSE	High	[R].HEGLKNYYLK.[K]			FALSE	0.0163246	0	2	9	12	Q5R3X7; P01867	Q5R3X7 [89-98]; P01867 [317-326]	1	1264.67	High	4.61	High	0	0.008546
	FALSE	High	[K].LEPSGPISTINPCPPCKECHK.[C]	3xCarbamidomethyl [C13; C16; C19]		FALSE	0.00240414	0	1	7	6	P01867	P01867 [96-116]	1	2421.14	High	1.72	High	0	0.01579
	FALSE	High	[K].KLEPSGPISTINPCPPCK.[E]	2xCarbamidomethyl [C14; C17]		FALSE	2.37544e-05	0	1	7	11	P01867	P01867 [95-112]	1	1995	High	4.42	High	0	0.002114
	FALSE	High	[K-].GLVRAPQVYILPPPAEQLSRK.[D]			FALSE	0.0388367	0.00127691	2	7	2	Q5R3X7; P01867	Q5R3X7 [1-21]; P01867 [229-249]	2	2332.35	High	3.08	High	0.003366	0.0493
	FALSE	High	[K].TDSFSCNVR.[H]	1xCarbamidomethyl [C6]		FALSE	0.045072	0.00180408	2	9	22	Q5R3X7; P01867	Q5R3X7 [80-88]; P01867 [308-316]	0	1085.47	High	2.99	High	0.002733	0.0438
	FALSE	High	[K].LNMKTSKWEK.[T]			FALSE	0.0462011	0.00180408	2	2	1	Q5R3X7; P01867	Q5R3X7 [70-79]; P01867 [298-307]	2	1264.67	High	3.07	High	0.001122	0.02741
	FALSE	Medium	[K].TDSFSCNVRHEGLK.[N]	1xCarbamidomethyl [C6]		FALSE	0.142436	0.0128939	2	9	3	Q5R3X7; P01867	Q5R3X7 [80-93]; P01867 [308-321]	1	1649.77	High	1.92	High	0.008591	0.09829
	FALSE	Medium	[K].TSKWEK.[T]			FALSE	0.238863	0.0230021	2	9	3	Q5R3X7; P01867	Q5R3X7 [74-79]; P01867 [302-307]	1	778.409	Medium	2.16	Medium	0.04544	0.3569
FALSE	High	Master Protein Candidate Rejected	Q91Z05	Ighg protein OS=Mus musculus GN=Ighg PE=1 SV=1	FALSE	0	147.939	42.9175	29	364	0	0	473	51.9	7.71	High		1196.46	29
	Checked	Confidence	Annotated Sequence	Modifications	Modifications in Master Proteins	Contaminant	Qvality PEP	Qvality q-value	# Protein Groups	# Proteins	# PSMs	Master Protein Accessions	Positions in Master Proteins	# Missed Cleavages	Theo. MH+ [Da]	Found in Sample: [S5] F5: Sample	XCorr Sequest HT	Confidence Sequest HT	Percolator q-Value Sequest HT	Percolator PEP Sequest HT
	FALSE	High	[R].APQVYILPPPAEQLSRK.[D]			FALSE	0.000387154	0	2	8	9	Q5R3X7; P01867	Q5R3X7 [5-21]; P01867 [233-249]	1	1907.07	High	3.58	High	0	0.002513
	FALSE	High	[K].IKGLVRAPQVYILPPPAEQLSR.[KE]			FALSE	0.00472702	0	1	7	3	P01867	P01867 [227-248]	2	2445.43	High	2.69	High	0.008412	0.09016
	FALSE	High	[K].DVLMISLTPK.[V]	1xOxidation [M4]		FALSE	0.0145666	0	2	8	4	P01867; Q5R3X8	P01867 [137-146]; Q5R3X8 [19-28]	0	1132.63	High	3.17	High	0.001122	0.02429
	FALSE	High	[K].DVLMISLTPK.[V]			FALSE	0.0206227	0	2	8	5	P01867; Q5R3X8	P01867 [137-146]; Q5R3X8 [19-28]	0	1116.63	High	3.4	High	0	0.01217
	FALSE	High	[K].TDSFSCNVRHEGLKNYYLK.[K]	1xCarbamidomethyl [C6]		FALSE	7.94318e-05	0	2	9	2	Q5R3X7; P01867	Q5R3X7 [80-98]; P01867 [308-326]	2	2331.12	High	3.26	High	0	2.238e-05
	FALSE	High	[K].LEPSGPISTINPCPPCK.[E]	2xCarbamidomethyl [C13; C16]		FALSE	7.86817e-06	0	1	7	13	P01867	P01867 [96-112]	0	1866.91	High	3.75	High	0	3.739e-05
	FALSE	High	[K].CPAPNLEGGPSVFIFPPNIK.[D]	1xCarbamidomethyl [C1]		FALSE	3.26915e-05	0	1	7	22	P01867	P01867 [117-136]	0	2154.11	High	5.36	High	0	8.302e-06
	FALSE	High	[K].CPAPNLEGGPSVFIFPPNIKDVLMISLTPK.[V]	1xCarbamidomethyl [C1]; 1xOxidation [M24]		FALSE	4.79583e-05	0	1	7	11	P01867	P01867 [117-146]	1	3267.72	High	5.14	High	0	0.0001302
	FALSE	High	[K].CPAPNLEGGPSVFIFPPNIKDVLMISLTPK.[V]	1xCarbamidomethyl [C1]		FALSE	2.4214e-05	0	1	7	122	P01867	P01867 [117-146]	1	3251.72	High	5.8	High	0	1.945e-05
	FALSE	High	[K].VTCVVVDVSEDDPDVQISWFVNNVEVHTAQTQTHR.[E]	1xCarbamidomethyl [C3]		FALSE	2.30078e-05	0	2	5	3	P01867; Q5R3X8	P01867 [147-181]; Q5R3X8 [29-63]	0	4023.91	High	5.67	High	0	2.362e-05
	FALSE	High	[R].APQVYILPPPAEQLSR.[KE]			FALSE	5.9786e-06	0	2	9	31	Q5R3X7; P01867	Q5R3X7 [5-20]; P01867 [233-248]	0	1778.98	High	3.43	High	0	1.887e-05
	FALSE	High	[K-].GLVRAPQVYILPPPAEQLSR.[KE]			FALSE	0.0110196	0	2	8	8	Q5R3X7; P01867	Q5R3X7 [1-20]; P01867 [229-248]	1	2204.26	High	3.61	High	0	0.006519
	FALSE	High	[K].DTAPVLDSDGSYFIYSK.[L]			FALSE	7.45172e-05	0	2	9	2	Q5R3X7; P01867	Q5R3X7 [53-69]; P01867 [281-297]	0	1877.88	High	5.35	High	0	2.078e-05
	FALSE	High	[K].TTPPSVYPLAPGCGDTTGSSVTLGCLVK.[G]	2xCarbamidomethyl [C13; C25]		FALSE	0.000496655	0	1	8	18	P01867	P01867 [2-29]	0	2835.39	High	4.26	High	0	0.0001729
	FALSE	High	[K].ECHKCPAPNLEGGPSVFIFPPNIK.[D]	2xCarbamidomethyl [C2; C5]		FALSE	4.87346e-06	0	1	7	8	P01867	P01867 [113-136]	1	2708.33	High	6.18	High	0	9.928e-07
	FALSE	High	[K].CKVNNKDLPSPIER.[T]	1xCarbamidomethyl [C1]		FALSE	0.000178758	0	2	8	8	P01867; Q5R3X8	P01867 [209-222]; Q5R3X8 [91-104]	2	1669.87	High	5.38	High	0	5.521e-05
	FALSE	High	[K].WEKTDSFSCNVR.[H]	1xCarbamidomethyl [C9]		FALSE	0.000526037	0	2	9	3	Q5R3X7; P01867	Q5R3X7 [77-88]; P01867 [305-316]	1	1528.68	High	3.73	High	0	0.0005079
	FALSE	High	[K].KLEPSGPISTINPCPPCKECHK.[C]	3xCarbamidomethyl [C14; C17; C20]		FALSE	6.94616e-05	0	1	7	6	P01867	P01867 [95-116]	2	2549.23	High	5.42	High	0	1.924e-05
	FALSE	High	[K].WEKTDSFSCNVRHEGLK.[N]	1xCarbamidomethyl [C9]		FALSE	0.0125905	0	2	9	2	Q5R3X7; P01867	Q5R3X7 [77-93]; P01867 [305-321]	2	2092.99	High	2.77	High	0	0.006401
	FALSE	High	[K].VNNKDLPSPIER.[T]			FALSE	0.00222689	0	2	8	11	P01867; Q5R3X8	P01867 [211-222]; Q5R3X8 [93-104]	1	1381.74	High	4	High	0	0.009255
	FALSE	High	[K].TSKWEKTDSFSCNVR.[H]	1xCarbamidomethyl [C12]		FALSE	0.000156321	0	2	9	5	Q5R3X7; P01867	Q5R3X7 [74-88]; P01867 [302-316]	2	1844.86	High	4.42	High	0	6.614e-05
	FALSE	High	[R].HEGLKNYYLKK.[T]			FALSE	0.00928261	0	2	9	7	Q5R3X7; P01867	Q5R3X7 [89-99]; P01867 [317-327]	2	1392.76	High	4.29	High	0	0.009422
	FALSE	High	[R].HEGLKNYYLK.[K]			FALSE	0.0163246	0	2	9	12	Q5R3X7; P01867	Q5R3X7 [89-98]; P01867 [317-326]	1	1264.67	High	4.61	High	0	0.008546
	FALSE	High	[K].LEPSGPISTINPCPPCKECHK.[C]	3xCarbamidomethyl [C13; C16; C19]		FALSE	0.00240414	0	1	7	6	P01867	P01867 [96-116]	1	2421.14	High	1.72	High	0	0.01579
	FALSE	High	[K].KLEPSGPISTINPCPPCK.[E]	2xCarbamidomethyl [C14; C17]		FALSE	2.37544e-05	0	1	7	11	P01867	P01867 [95-112]	1	1995	High	4.42	High	0	0.002114
	FALSE	High	[K-].GLVRAPQVYILPPPAEQLSRK.[D]			FALSE	0.0388367	0.00127691	2	7	2	Q5R3X7; P01867	Q5R3X7 [1-21]; P01867 [229-249]	2	2332.35	High	3.08	High	0.003366	0.0493
	FALSE	High	[K].TDSFSCNVR.[H]	1xCarbamidomethyl [C6]		FALSE	0.045072	0.00180408	2	9	22	Q5R3X7; P01867	Q5R3X7 [80-88]; P01867 [308-316]	0	1085.47	High	2.99	High	0.002733	0.0438
	FALSE	Medium	[K].KTISRSPGK.[-]			FALSE	0.130678	0.0121847	1	7	1	Q5R3X7	Q5R3X7 [99-107]	2	973.579	High	2.29	High	0.008154	0.08875
	FALSE	Medium	[K].TDSFSCNVRHEGLK.[N]	1xCarbamidomethyl [C6]		FALSE	0.142436	0.0128939	2	9	3	Q5R3X7; P01867	Q5R3X7 [80-93]; P01867 [308-321]	1	1649.77	High	1.92	High	0.008591	0.09829
	FALSE	Medium	[K].TISRSPGK.[-]			FALSE	0.16782	0.0152747	1	7	1	Q5R3X7	Q5R3X7 [100-107]	1	845.484	Medium	1.98	Medium	0.01062	0.118
	FALSE	Medium	[K].TSKWEK.[T]			FALSE	0.238863	0.0230021	2	9	3	Q5R3X7; P01867	Q5R3X7 [74-79]; P01867 [302-307]	1	778.409	Medium	2.16	Medium	0.04544	0.3569
FALSE	High	Master Protein Rejected	Q8R3H6	Ighg protein OS=Mus musculus GN=Ighg PE=2 SV=1	FALSE	0	147.939	42.827	29	364	0	0	474	51.7	7.17	High		1196.46	29
	Checked	Confidence	Annotated Sequence	Modifications	Modifications in Master Proteins	Contaminant	Qvality PEP	Qvality q-value	# Protein Groups	# Proteins	# PSMs	Master Protein Accessions	Positions in Master Proteins	# Missed Cleavages	Theo. MH+ [Da]	Found in Sample: [S5] F5: Sample	XCorr Sequest HT	Confidence Sequest HT	Percolator q-Value Sequest HT	Percolator PEP Sequest HT
	FALSE	High	[R].APQVYILPPPAEQLSRK.[D]			FALSE	0.000387154	0	2	8	9	Q5R3X7; P01867	Q5R3X7 [5-21]; P01867 [233-249]	1	1907.07	High	3.58	High	0	0.002513
	FALSE	High	[K].IKGLVRAPQVYILPPPAEQLSR.[KE]			FALSE	0.00472702	0	1	7	3	P01867	P01867 [227-248]	2	2445.43	High	2.69	High	0.008412	0.09016
	FALSE	High	[K].DVLMISLTPK.[V]	1xOxidation [M4]		FALSE	0.0145666	0	2	8	4	P01867; Q5R3X8	P01867 [137-146]; Q5R3X8 [19-28]	0	1132.63	High	3.17	High	0.001122	0.02429
	FALSE	High	[K].DVLMISLTPK.[V]			FALSE	0.0206227	0	2	8	5	P01867; Q5R3X8	P01867 [137-146]; Q5R3X8 [19-28]	0	1116.63	High	3.4	High	0	0.01217
	FALSE	High	[K].TDSFSCNVRHEGLKNYYLK.[K]	1xCarbamidomethyl [C6]		FALSE	7.94318e-05	0	2	9	2	Q5R3X7; P01867	Q5R3X7 [80-98]; P01867 [308-326]	2	2331.12	High	3.26	High	0	2.238e-05
	FALSE	High	[K].LEPSGPISTINPCPPCK.[E]	2xCarbamidomethyl [C13; C16]		FALSE	7.86817e-06	0	1	7	13	P01867	P01867 [96-112]	0	1866.91	High	3.75	High	0	3.739e-05
	FALSE	High	[K].CPAPNLEGGPSVFIFPPNIK.[D]	1xCarbamidomethyl [C1]		FALSE	3.26915e-05	0	1	7	22	P01867	P01867 [117-136]	0	2154.11	High	5.36	High	0	8.302e-06
	FALSE	High	[K].CPAPNLEGGPSVFIFPPNIKDVLMISLTPK.[V]	1xCarbamidomethyl [C1]; 1xOxidation [M24]		FALSE	4.79583e-05	0	1	7	11	P01867	P01867 [117-146]	1	3267.72	High	5.14	High	0	0.0001302
	FALSE	High	[K].CPAPNLEGGPSVFIFPPNIKDVLMISLTPK.[V]	1xCarbamidomethyl [C1]		FALSE	2.4214e-05	0	1	7	122	P01867	P01867 [117-146]	1	3251.72	High	5.8	High	0	1.945e-05
	FALSE	High	[K].VTCVVVDVSEDDPDVQISWFVNNVEVHTAQTQTHR.[E]	1xCarbamidomethyl [C3]		FALSE	2.30078e-05	0	2	5	3	P01867; Q5R3X8	P01867 [147-181]; Q5R3X8 [29-63]	0	4023.91	High	5.67	High	0	2.362e-05
	FALSE	High	[R].APQVYILPPPAEQLSR.[KE]			FALSE	5.9786e-06	0	2	9	31	Q5R3X7; P01867	Q5R3X7 [5-20]; P01867 [233-248]	0	1778.98	High	3.43	High	0	1.887e-05
	FALSE	High	[K-].GLVRAPQVYILPPPAEQLSR.[KE]			FALSE	0.0110196	0	2	8	8	Q5R3X7; P01867	Q5R3X7 [1-20]; P01867 [229-248]	1	2204.26	High	3.61	High	0	0.006519
	FALSE	High	[K].DTAPVLDSDGSYFIYSK.[L]			FALSE	7.45172e-05	0	2	9	2	Q5R3X7; P01867	Q5R3X7 [53-69]; P01867 [281-297]	0	1877.88	High	5.35	High	0	2.078e-05
	FALSE	High	[K].TTPPSVYPLAPGCGDTTGSSVTLGCLVK.[G]	2xCarbamidomethyl [C13; C25]		FALSE	0.000496655	0	1	8	18	P01867	P01867 [2-29]	0	2835.39	High	4.26	High	0	0.0001729
	FALSE	High	[K].ECHKCPAPNLEGGPSVFIFPPNIK.[D]	2xCarbamidomethyl [C2; C5]		FALSE	4.87346e-06	0	1	7	8	P01867	P01867 [113-136]	1	2708.33	High	6.18	High	0	9.928e-07
	FALSE	High	[K].CKVNNKDLPSPIER.[T]	1xCarbamidomethyl [C1]		FALSE	0.000178758	0	2	8	8	P01867; Q5R3X8	P01867 [209-222]; Q5R3X8 [91-104]	2	1669.87	High	5.38	High	0	5.521e-05
	FALSE	High	[K].WEKTDSFSCNVR.[H]	1xCarbamidomethyl [C9]		FALSE	0.000526037	0	2	9	3	Q5R3X7; P01867	Q5R3X7 [77-88]; P01867 [305-316]	1	1528.68	High	3.73	High	0	0.0005079
	FALSE	High	[K].KLEPSGPISTINPCPPCKECHK.[C]	3xCarbamidomethyl [C14; C17; C20]		FALSE	6.94616e-05	0	1	7	6	P01867	P01867 [95-116]	2	2549.23	High	5.42	High	0	1.924e-05
	FALSE	High	[K].WEKTDSFSCNVRHEGLK.[N]	1xCarbamidomethyl [C9]		FALSE	0.0125905	0	2	9	2	Q5R3X7; P01867	Q5R3X7 [77-93]; P01867 [305-321]	2	2092.99	High	2.77	High	0	0.006401
	FALSE	High	[K].VNNKDLPSPIER.[T]			FALSE	0.00222689	0	2	8	11	P01867; Q5R3X8	P01867 [211-222]; Q5R3X8 [93-104]	1	1381.74	High	4	High	0	0.009255
	FALSE	High	[K].TSKWEKTDSFSCNVR.[H]	1xCarbamidomethyl [C12]		FALSE	0.000156321	0	2	9	5	Q5R3X7; P01867	Q5R3X7 [74-88]; P01867 [302-316]	2	1844.86	High	4.42	High	0	6.614e-05
	FALSE	High	[R].HEGLKNYYLKK.[T]			FALSE	0.00928261	0	2	9	7	Q5R3X7; P01867	Q5R3X7 [89-99]; P01867 [317-327]	2	1392.76	High	4.29	High	0	0.009422
	FALSE	High	[R].HEGLKNYYLK.[K]			FALSE	0.0163246	0	2	9	12	Q5R3X7; P01867	Q5R3X7 [89-98]; P01867 [317-326]	1	1264.67	High	4.61	High	0	0.008546
	FALSE	High	[K].LEPSGPISTINPCPPCKECHK.[C]	3xCarbamidomethyl [C13; C16; C19]		FALSE	0.00240414	0	1	7	6	P01867	P01867 [96-116]	1	2421.14	High	1.72	High	0	0.01579
	FALSE	High	[K].KLEPSGPISTINPCPPCK.[E]	2xCarbamidomethyl [C14; C17]		FALSE	2.37544e-05	0	1	7	11	P01867	P01867 [95-112]	1	1995	High	4.42	High	0	0.002114
	FALSE	High	[K-].GLVRAPQVYILPPPAEQLSRK.[D]			FALSE	0.0388367	0.00127691	2	7	2	Q5R3X7; P01867	Q5R3X7 [1-21]; P01867 [229-249]	2	2332.35	High	3.08	High	0.003366	0.0493
	FALSE	High	[K].TDSFSCNVR.[H]	1xCarbamidomethyl [C6]		FALSE	0.045072	0.00180408	2	9	22	Q5R3X7; P01867	Q5R3X7 [80-88]; P01867 [308-316]	0	1085.47	High	2.99	High	0.002733	0.0438
	FALSE	Medium	[K].KTISRSPGK.[-]			FALSE	0.130678	0.0121847	1	7	1	Q5R3X7	Q5R3X7 [99-107]	2	973.579	High	2.29	High	0.008154	0.08875
	FALSE	Medium	[K].TDSFSCNVRHEGLK.[N]	1xCarbamidomethyl [C6]		FALSE	0.142436	0.0128939	2	9	3	Q5R3X7; P01867	Q5R3X7 [80-93]; P01867 [308-321]	1	1649.77	High	1.92	High	0.008591	0.09829
	FALSE	Medium	[K].TISRSPGK.[-]			FALSE	0.16782	0.0152747	1	7	1	Q5R3X7	Q5R3X7 [100-107]	1	845.484	Medium	1.98	Medium	0.01062	0.118
	FALSE	Medium	[K].TSKWEK.[T]			FALSE	0.238863	0.0230021	2	9	3	Q5R3X7; P01867	Q5R3X7 [74-79]; P01867 [302-307]	1	778.409	Medium	2.16	Medium	0.04544	0.3569
FALSE	High	Master Protein	P11260	LINE-1 retrotransposable element ORF1 protein OS=Mus musculus PE=1 SV=2	FALSE	0	146.639	78.1513	42	84	22	1	357	41.2	9.48	High		209.52	42
	Checked	Confidence	Annotated Sequence	Modifications	Modifications in Master Proteins	Contaminant	Qvality PEP	Qvality q-value	# Protein Groups	# Proteins	# PSMs	Master Protein Accessions	Positions in Master Proteins	# Missed Cleavages	Theo. MH+ [Da]	Found in Sample: [S5] F5: Sample	XCorr Sequest HT	Confidence Sequest HT	Percolator q-Value Sequest HT	Percolator PEP Sequest HT
	FALSE	High	[K].TQSEATLEIETLGK.[KR]			FALSE	0.000239804	0	2	19	2	P11260; O08905	P11260 [107-120]; O08905 [134-147]	0	1519.78	High	4.71	High	0	7.677e-05
	FALSE	High	[K].TILELKGEVDTIK.[K]			FALSE	0.0065418	0	1	4	1	P11260	P11260 [93-105]	1	1458.84	High	2.35	High	0	0.003076
	FALSE	High	[R].ISGAEDSIENIDTTVKENTK.[C]			FALSE	0.000543106	0	1	4	3	P11260	P11260 [140-159]	1	2164.06	High	4.95	High	0	0.0001991
	FALSE	High	[KR].SGTIDASISNRIQEMEER.[I]			FALSE	0.000249172	0	3	9	1	P11260; C6EQK5; Q04365	P11260 [122-139]; C6EQK5 [89-106]; Q04365 [136-153]	1	2035.97	High	2.15	High	0	8.015e-05
	FALSE	High	[KR].SGTIDASISNRIQEMEER.[I]	1xOxidation [M15]		FALSE	0.00572283	0	3	9	1	P11260; C6EQK5; Q04365	P11260 [122-139]; C6EQK5 [89-106]; Q04365 [136-153]	1	2051.97	High	2.56	High	0	0.002647
	FALSE	High	[K].TILELKGEVDTIKK.[T]			FALSE	0.00035404	0	1	4	2	P11260	P11260 [93-106]	2	1586.94	High	3.93	High	0	0.0001186
	FALSE	High	[K].EMPMIIQEAYR.[T]			FALSE	0.0110898	0	1	4	2	P11260	P11260 [214-224]	0	1380.67	High	3.08	High	0	0.005556
	FALSE	High	[K].KTQSEATLEIETLGKR.[S]			FALSE	0.000107242	0	1	3	2	P11260	P11260 [106-121]	2	1803.98	High	4.61	High	0	3.126e-05
	FALSE	High	[K].LSITIDGETK.[V]			FALSE	0.0141124	0	1	7	3	P11260	P11260 [308-317]	0	1076.58	High	2.77	High	0	0.007266
	FALSE	High	[R].ILTQNIQVIQDTMR.[R]	1xOxidation [M13]		FALSE	6.72784e-05	0	1	4	1	P11260	P11260 [163-176]	0	1688.9	High	5.45	High	0	1.863e-05
	FALSE	High	[R].ILTQNIQVIQDTMR.[R]			FALSE	2.53211e-05	0	1	4	4	P11260	P11260 [163-176]	0	1672.91	High	5.04	High	0	1.304e-05
	FALSE	High	[K].TQSEATLEIETLGKR.[S]			FALSE	0.000928645	0	1	3	3	P11260	P11260 [107-121]	1	1675.89	High	3.58	High	0	0.0003955
	FALSE	High	[K].TKFTQYLSTNPALQR.[I]			FALSE	0.000833113	0	1	6	3	P11260	P11260 [323-337]	1	1767.94	High	4.92	High	0	0.001375
	FALSE	High	[K].IIEENFPNIK.[NKR]			FALSE	0.0163246	0	5	21	2	C6EQK4; P11260; O08905; C6EQK5; Q3UW54	C6EQK4 [203-212]; P11260 [203-212]; O08905 [230-239]; C6EQK5 [170-179]; Q3UW54 [68-77]	0	1216.66	High	3.04	High	0	0.008502
	FALSE	High	[R].ISGAEDSIENIDTTVK.[E]			FALSE	4.15424e-06	0	1	4	1	P11260	P11260 [140-155]	0	1691.83	High	4.96	High	0	8.337e-07
	FALSE	High	[K].TFLMMMIEDIK.[K]			FALSE	0.00724324	0	2	12	1	P11260; Q04365	P11260 [45-55]; Q04365 [45-55]	0	1371.67	High	3.21	High	0	0.00343
	FALSE	High	[K].TFLMMMIEDIKK.[D]	1xOxidation [M]		FALSE	0.00366291	0	2	12	3	P11260; Q04365	P11260 [45-56]; Q04365 [45-56]	1	1515.76	High	1.93	High	0	0.00161
	FALSE	High	[K].TFLMMMIEDIKK.[D]			FALSE	0.0044351	0	2	12	2	P11260; Q04365	P11260 [45-56]; Q04365 [45-56]	1	1499.77	High	1.95	High	0	0.001993
	FALSE	High	[KR].SLKDLQESTAKELQALK.[E]			FALSE	4.52793e-05	0	1	7	1	P11260	P11260 [61-77]	2	1902.05	High	4.77	High	0	1.197e-05
	FALSE	High	[R].RAWTDVIQTLR.[E]			FALSE	0.0049427	0	2	16	2	P11260; O08905	P11260 [284-294]; O08905 [311-321]	1	1358.75	High	3.39	High	0	0.002239
	FALSE	High	[R].IIGIDENEDFQLK.[G]			FALSE	6.64245e-05	0	1	3	1	P11260	P11260 [182-194]	0	1533.78	High	4.15	High	0	1.831e-05
	FALSE	High	[R].IIGIDENEDFQLKGPANIFNK.[I]			FALSE	9.25903e-05	0	1	3	3	P11260	P11260 [182-202]	1	2375.22	High	3.19	High	0	2.66e-05
	FALSE	High	[R].AWTDVIQTLR.[E]			FALSE	0.00940138	0	2	16	1	P11260; O08905	P11260 [285-294]; O08905 [312-321]	0	1202.65	High	3.5	High	0	0.004601
	FALSE	High	[KR].SLKDLQESTAK.[E]			FALSE	0.0118918	0	1	7	1	P11260	P11260 [61-71]	1	1219.65	High	3.38	High	0	0.006004
	FALSE	High	[KR].SGTIDASISNR.[I]			FALSE	0.0026288	0	3	9	1	P11260; C6EQK5; Q04365	P11260 [122-132]; C6EQK5 [89-99]; Q04365 [136-146]	0	1120.56	High	3.69	High	0	0.00111
	FALSE	High	[R].TTNALNKDR.[I]			FALSE	0.0145666	0	1	4	1	P11260	P11260 [243-251]	1	1032.54	High	3.04	High	0	0.007507
	FALSE	High	[K].DGNHALEQPR.[K]			FALSE	0.0250675	0	1	7	3	P11260	P11260 [347-356]	0	1136.54	High	2.96	High	0.0007965	0.01807
	FALSE	High	[K].RSGTIDASISNR.[I]			FALSE	0.00182712	0	2	6	2	P11260; Q04365	P11260 [121-132]; Q04365 [135-146]	1	1276.66	High	3.63	High	0	0.0007394
	FALSE	High	[K].GPANIFNK.[I]			FALSE	0.0191188	0	4	19	3	P11260; O08905; C6EQK5; Q3UW54	P11260 [195-202]; O08905 [222-229]; C6EQK5 [162-169]; Q3UW54 [60-67]	0	860.462	High	2.88	High	0	0.0102
	FALSE	High	[K].IIEENFPNIKK.[E]			FALSE	0.00341474	0	4	7	10	C6EQK4; P11260; C6EQK5; Q3UW54	C6EQK4 [203-213]; P11260 [203-213]; C6EQK5 [170-180]; Q3UW54 [68-78]	1	1344.75	High	3.36	High	0	0.004572
	FALSE	High	[RK].IQEMEER.[IRM]			FALSE	0.0358171	0.00127691	4	29	2	P11260; O08905; C6EQK5; Q04365	P11260 [133-139]; O08905 [160-166]; C6EQK5 [100-106]; Q04365 [147-153]	0	934.43	High	2.51	High	0.0007965	0.02065
	FALSE	High	[K].EMPMIIQEAYR.[T]	1xOxidation [M]		FALSE	0.0371813	0.00127691	1	4	3	P11260	P11260 [214-224]	0	1396.66	High	2.74	High	0.0007965	0.02143
	FALSE	High	[K].QYKDGNHALEQPR.[K]			FALSE	0.054232	0.00234416	1	7	1	P11260	P11260 [344-356]	1	1555.76	High	1.59	High	0.001451	0.03289
	FALSE	High	[K].EMPMIIQEAYR.[T]	2xOxidation [M2; M4]		FALSE	0.0559228	0.00234416	1	4	1	P11260	P11260 [214-224]	0	1412.65	High	2.5	High	0.001451	0.03401
	FALSE	High	[R].TPNRLDQKR.[N]			FALSE	0.0628181	0.00333677	3	18	1	C6EQK4; P11260; O08905	C6EQK4 [225-233]; P11260 [225-233]; O08905 [252-260]	2	1127.63	High	2.57	High	0.002071	0.03864
	FALSE	High	[R].ITPDFSPETMK.[A]	1xOxidation [M10]		FALSE	0.0810245	0.00592251	3	16	1	C6EQK4; P11260; O08905	C6EQK4 [271-281]; P11260 [271-281]; O08905 [298-308]	0	1281.6	High	1.88	High	0.003677	0.05151
	FALSE	High	[R].ILTQNIQVIQDTMRRPNLR.[IL]	1xOxidation [M13]		FALSE	0.114326	0.0095354	1	4	1	P11260	P11260 [163-181]	1	2325.28	High	2.23	High	0.006213	0.07621
	FALSE	High	[R].ITPDFSPETMK.[A]			FALSE	0.117716	0.00992895	3	16	2	C6EQK4; P11260; O08905	C6EQK4 [271-281]; P11260 [271-281]; O08905 [298-308]	0	1265.61	High	1.04	High	0.00646	0.07894
	FALSE	Medium	[R].ILYPAK.[L]			FALSE	0.129926	0.0121847	3	23	4	P11260; O08905; G3UYN0	P11260 [302-307]; O08905 [329-334]; G3UYN0 [807-812]	0	704.434	High	1.54	High	0.008154	0.08844
	FALSE	Medium	[R].KNPTNRNQDHSPSSER.[S]			FALSE	0.147394	0.0137854	2	10	1	P11260; Q04365	P11260 [7-22]; Q04365 [7-22]	2	1866.88	High	1.88	High	0.009144	0.1022
	FALSE	Medium	[K].DGNHALEQPRK.[-]			FALSE	0.153369	0.0141551	1	7	1	P11260	P11260 [347-357]	1	1264.64	High	2.59	High	0.009633	0.1067
	FALSE	Medium	[RK].IQEMEER.[IRM]	1xOxidation [M4]		FALSE	0.164101	0.0148617	4	29	1	P11260; O08905; C6EQK5; Q04365	P11260 [133-139]; O08905 [160-166]; C6EQK5 [100-106]; Q04365 [147-153]	0	950.425	Medium	2.22	Medium	0.01037	0.1148
	FALSE	Medium	[K].DLQESTAK.[E]			FALSE	0.162269	0.0148617	1	8	1	P11260	P11260 [64-71]	0	891.442	Medium	1.92	Medium	0.01037	0.1135
	FALSE	Medium	[K].QVMEMNK.[TA]			FALSE	0.177431	0.0187782	3	21	1	P11260; O08905; C6EQK5	P11260 [86-92]; O08905 [113-119]; C6EQK5 [53-59]	0	879.406	Medium	2.15	Medium	0.01279	0.1256
	FALSE	Medium	[R].NQDHSPSSER.[S]			FALSE	0.214789	0.0206032	2	11	1	P11260; Q04365	P11260 [13-22]; Q04365 [13-22]	0	1156.5	Medium	1.71	Medium	0.01426	0.1567
	FALSE	Medium	[K].ELQALKEK.[Q]			FALSE	0.249066	0.023758	2	13	1	P11260; Q04365	P11260 [72-79]; Q04365 [72-79]	1	958.557	Medium	1.58	Medium	0.01684	0.1855
	FALSE	Medium	[K].ELQALKEKQENTAK.[Q]			FALSE	0.258267	0.0261859	1	5	1	P11260	P11260 [72-85]	2	1629.88	Medium	2.28	Medium	0.01834	0.1933
	FALSE	Medium	[R].TTNALNK.[D]			FALSE	0.308099	0.0315615	1	4	1	P11260	P11260 [243-249]	0	761.415	Medium	2.4	Medium	0.02191	0.2383
	FALSE	Medium	[K].VFHDKTK.[F]			FALSE	0.339404	0.0376214	2	15	1	P11260; O08905	P11260 [318-324]; O08905 [345-351]	1	874.478	Medium	1.95	Medium	0.0258	0.266
FALSE	High	None	Q61784	ORF1 OS=Mus musculus domesticus PE=4 SV=1	FALSE	0	144.844	73.6695	40	82	22	1	357	41.2	9.52	High		207.81	40
	Checked	Confidence	Annotated Sequence	Modifications	Modifications in Master Proteins	Contaminant	Qvality PEP	Qvality q-value	# Protein Groups	# Proteins	# PSMs	Master Protein Accessions	Positions in Master Proteins	# Missed Cleavages	Theo. MH+ [Da]	Found in Sample: [S5] F5: Sample	XCorr Sequest HT	Confidence Sequest HT	Percolator q-Value Sequest HT	Percolator PEP Sequest HT
	FALSE	High	[K].TQSEATLEIETLGK.[KR]			FALSE	0.000239804	0	2	19	2	P11260; O08905	P11260 [107-120]; O08905 [134-147]	0	1519.78	High	4.71	High	0	7.677e-05
	FALSE	High	[K].TILELKGEVDTIK.[K]			FALSE	0.0065418	0	1	4	1	P11260	P11260 [93-105]	1	1458.84	High	2.35	High	0	0.003076
	FALSE	High	[R].ISGAEDSIENIDTTVKENTK.[C]			FALSE	0.000543106	0	1	4	3	P11260	P11260 [140-159]	1	2164.06	High	4.95	High	0	0.0001991
	FALSE	High	[KR].SGTIDASISNRIQEMEER.[I]			FALSE	0.000249172	0	3	9	1	P11260; C6EQK5; Q04365	P11260 [122-139]; C6EQK5 [89-106]; Q04365 [136-153]	1	2035.97	High	2.15	High	0	8.015e-05
	FALSE	High	[KR].SGTIDASISNRIQEMEER.[I]	1xOxidation [M15]		FALSE	0.00572283	0	3	9	1	P11260; C6EQK5; Q04365	P11260 [122-139]; C6EQK5 [89-106]; Q04365 [136-153]	1	2051.97	High	2.56	High	0	0.002647
	FALSE	High	[K].TILELKGEVDTIKK.[T]			FALSE	0.00035404	0	1	4	2	P11260	P11260 [93-106]	2	1586.94	High	3.93	High	0	0.0001186
	FALSE	High	[K].EMPMIIQEAYR.[T]			FALSE	0.0110898	0	1	4	2	P11260	P11260 [214-224]	0	1380.67	High	3.08	High	0	0.005556
	FALSE	High	[K].KTQSEATLEIETLGKR.[S]			FALSE	0.000107242	0	1	3	2	P11260	P11260 [106-121]	2	1803.98	High	4.61	High	0	3.126e-05
	FALSE	High	[K].LSITIDGETK.[V]			FALSE	0.0141124	0	1	7	3	P11260	P11260 [308-317]	0	1076.58	High	2.77	High	0	0.007266
	FALSE	High	[R].ILTQNIQVIQDTMR.[R]	1xOxidation [M13]		FALSE	6.72784e-05	0	1	4	1	P11260	P11260 [163-176]	0	1688.9	High	5.45	High	0	1.863e-05
	FALSE	High	[R].ILTQNIQVIQDTMR.[R]			FALSE	2.53211e-05	0	1	4	4	P11260	P11260 [163-176]	0	1672.91	High	5.04	High	0	1.304e-05
	FALSE	High	[K].TQSEATLEIETLGKR.[S]			FALSE	0.000928645	0	1	3	3	P11260	P11260 [107-121]	1	1675.89	High	3.58	High	0	0.0003955
	FALSE	High	[K].TKFTQYLSTNPALQR.[I]			FALSE	0.000833113	0	1	6	3	P11260	P11260 [323-337]	1	1767.94	High	4.92	High	0	0.001375
	FALSE	High	[K].IIEENFPNIK.[NKR]			FALSE	0.0163246	0	5	21	2	C6EQK4; P11260; O08905; C6EQK5; Q3UW54	C6EQK4 [203-212]; P11260 [203-212]; O08905 [230-239]; C6EQK5 [170-179]; Q3UW54 [68-77]	0	1216.66	High	3.04	High	0	0.008502
	FALSE	High	[R].ISGAEDSIENIDTTVK.[E]			FALSE	4.15424e-06	0	1	4	1	P11260	P11260 [140-155]	0	1691.83	High	4.96	High	0	8.337e-07
	FALSE	High	[K].TFLMMMIEDIK.[K]			FALSE	0.00724324	0	2	12	1	P11260; Q04365	P11260 [45-55]; Q04365 [45-55]	0	1371.67	High	3.21	High	0	0.00343
	FALSE	High	[K].TFLMMMIEDIKK.[D]	1xOxidation [M]		FALSE	0.00366291	0	2	12	3	P11260; Q04365	P11260 [45-56]; Q04365 [45-56]	1	1515.76	High	1.93	High	0	0.00161
	FALSE	High	[K].TFLMMMIEDIKK.[D]			FALSE	0.0044351	0	2	12	2	P11260; Q04365	P11260 [45-56]; Q04365 [45-56]	1	1499.77	High	1.95	High	0	0.001993
	FALSE	High	[KR].SLKDLQESTAKELQALK.[E]			FALSE	4.52793e-05	0	1	7	1	P11260	P11260 [61-77]	2	1902.05	High	4.77	High	0	1.197e-05
	FALSE	High	[R].RAWTDVIQTLR.[E]			FALSE	0.0049427	0	2	16	2	P11260; O08905	P11260 [284-294]; O08905 [311-321]	1	1358.75	High	3.39	High	0	0.002239
	FALSE	High	[R].IIGIDENEDFQLK.[G]			FALSE	6.64245e-05	0	1	3	1	P11260	P11260 [182-194]	0	1533.78	High	4.15	High	0	1.831e-05
	FALSE	High	[R].IIGIDENEDFQLKGPANIFNK.[I]			FALSE	9.25903e-05	0	1	3	3	P11260	P11260 [182-202]	1	2375.22	High	3.19	High	0	2.66e-05
	FALSE	High	[R].AWTDVIQTLR.[E]			FALSE	0.00940138	0	2	16	1	P11260; O08905	P11260 [285-294]; O08905 [312-321]	0	1202.65	High	3.5	High	0	0.004601
	FALSE	High	[KR].SLKDLQESTAK.[E]			FALSE	0.0118918	0	1	7	1	P11260	P11260 [61-71]	1	1219.65	High	3.38	High	0	0.006004
	FALSE	High	[KR].SGTIDASISNR.[I]			FALSE	0.0026288	0	3	9	1	P11260; C6EQK5; Q04365	P11260 [122-132]; C6EQK5 [89-99]; Q04365 [136-146]	0	1120.56	High	3.69	High	0	0.00111
	FALSE	High	[R].TTNALNKDR.[I]			FALSE	0.0145666	0	1	4	1	P11260	P11260 [243-251]	1	1032.54	High	3.04	High	0	0.007507
	FALSE	High	[K].DGNHALEQPR.[K]			FALSE	0.0250675	0	1	7	3	P11260	P11260 [347-356]	0	1136.54	High	2.96	High	0.0007965	0.01807
	FALSE	High	[K].RSGTIDASISNR.[I]			FALSE	0.00182712	0	2	6	2	P11260; Q04365	P11260 [121-132]; Q04365 [135-146]	1	1276.66	High	3.63	High	0	0.0007394
	FALSE	High	[K].GPANIFNK.[I]			FALSE	0.0191188	0	4	19	3	P11260; O08905; C6EQK5; Q3UW54	P11260 [195-202]; O08905 [222-229]; C6EQK5 [162-169]; Q3UW54 [60-67]	0	860.462	High	2.88	High	0	0.0102
	FALSE	High	[K].IIEENFPNIKK.[E]			FALSE	0.00341474	0	4	7	10	C6EQK4; P11260; C6EQK5; Q3UW54	C6EQK4 [203-213]; P11260 [203-213]; C6EQK5 [170-180]; Q3UW54 [68-78]	1	1344.75	High	3.36	High	0	0.004572
	FALSE	High	[RK].IQEMEER.[IRM]			FALSE	0.0358171	0.00127691	4	29	2	P11260; O08905; C6EQK5; Q04365	P11260 [133-139]; O08905 [160-166]; C6EQK5 [100-106]; Q04365 [147-153]	0	934.43	High	2.51	High	0.0007965	0.02065
	FALSE	High	[K].EMPMIIQEAYR.[T]	1xOxidation [M]		FALSE	0.0371813	0.00127691	1	4	3	P11260	P11260 [214-224]	0	1396.66	High	2.74	High	0.0007965	0.02143
	FALSE	High	[K].QYKDGNHALEQPR.[K]			FALSE	0.054232	0.00234416	1	7	1	P11260	P11260 [344-356]	1	1555.76	High	1.59	High	0.001451	0.03289
	FALSE	High	[K].EMPMIIQEAYR.[T]	2xOxidation [M2; M4]		FALSE	0.0559228	0.00234416	1	4	1	P11260	P11260 [214-224]	0	1412.65	High	2.5	High	0.001451	0.03401
	FALSE	High	[R].TPNRLDQKR.[N]			FALSE	0.0628181	0.00333677	3	18	1	C6EQK4; P11260; O08905	C6EQK4 [225-233]; P11260 [225-233]; O08905 [252-260]	2	1127.63	High	2.57	High	0.002071	0.03864
	FALSE	High	[R].ITPDFSPETMK.[A]	1xOxidation [M10]		FALSE	0.0810245	0.00592251	3	16	1	C6EQK4; P11260; O08905	C6EQK4 [271-281]; P11260 [271-281]; O08905 [298-308]	0	1281.6	High	1.88	High	0.003677	0.05151
	FALSE	High	[R].ILTQNIQVIQDTMRRPNLR.[IL]	1xOxidation [M13]		FALSE	0.114326	0.0095354	1	4	1	P11260	P11260 [163-181]	1	2325.28	High	2.23	High	0.006213	0.07621
	FALSE	High	[R].ITPDFSPETMK.[A]			FALSE	0.117716	0.00992895	3	16	2	C6EQK4; P11260; O08905	C6EQK4 [271-281]; P11260 [271-281]; O08905 [298-308]	0	1265.61	High	1.04	High	0.00646	0.07894
	FALSE	Medium	[R].ILYPAK.[L]			FALSE	0.129926	0.0121847	3	23	4	P11260; O08905; G3UYN0	P11260 [302-307]; O08905 [329-334]; G3UYN0 [807-812]	0	704.434	High	1.54	High	0.008154	0.08844
	FALSE	Medium	[K].DGNHALEQPRK.[-]			FALSE	0.153369	0.0141551	1	7	1	P11260	P11260 [347-357]	1	1264.64	High	2.59	High	0.009633	0.1067
	FALSE	Medium	[RK].IQEMEER.[IRM]	1xOxidation [M4]		FALSE	0.164101	0.0148617	4	29	1	P11260; O08905; C6EQK5; Q04365	P11260 [133-139]; O08905 [160-166]; C6EQK5 [100-106]; Q04365 [147-153]	0	950.425	Medium	2.22	Medium	0.01037	0.1148
	FALSE	Medium	[K].DLQESTAK.[E]			FALSE	0.162269	0.0148617	1	8	1	P11260	P11260 [64-71]	0	891.442	Medium	1.92	Medium	0.01037	0.1135
	FALSE	Medium	[K].QVMEMNK.[TA]			FALSE	0.177431	0.0187782	3	21	1	P11260; O08905; C6EQK5	P11260 [86-92]; O08905 [113-119]; C6EQK5 [53-59]	0	879.406	Medium	2.15	Medium	0.01279	0.1256
	FALSE	Medium	[K].ELQALKEK.[Q]			FALSE	0.249066	0.023758	2	13	1	P11260; Q04365	P11260 [72-79]; Q04365 [72-79]	1	958.557	Medium	1.58	Medium	0.01684	0.1855
	FALSE	Medium	[K].ELQALKEKQENTAK.[Q]			FALSE	0.258267	0.0261859	1	5	1	P11260	P11260 [72-85]	2	1629.88	Medium	2.28	Medium	0.01834	0.1933
	FALSE	Medium	[R].TTNALNK.[D]			FALSE	0.308099	0.0315615	1	4	1	P11260	P11260 [243-249]	0	761.415	Medium	2.4	Medium	0.02191	0.2383
	FALSE	Medium	[K].VFHDKTK.[F]			FALSE	0.339404	0.0376214	2	15	1	P11260; O08905	P11260 [318-324]; O08905 [345-351]	1	874.478	Medium	1.95	Medium	0.0258	0.266
FALSE	High	None	Q60712	ORF 1 protein OS=Mus musculus GN=ORF 1 PE=2 SV=1	FALSE	0	144.844	73.6695	40	82	22	1	357	41.1	9.36	High		207.81	40
	Checked	Confidence	Annotated Sequence	Modifications	Modifications in Master Proteins	Contaminant	Qvality PEP	Qvality q-value	# Protein Groups	# Proteins	# PSMs	Master Protein Accessions	Positions in Master Proteins	# Missed Cleavages	Theo. MH+ [Da]	Found in Sample: [S5] F5: Sample	XCorr Sequest HT	Confidence Sequest HT	Percolator q-Value Sequest HT	Percolator PEP Sequest HT
	FALSE	High	[K].TQSEATLEIETLGK.[KR]			FALSE	0.000239804	0	2	19	2	P11260; O08905	P11260 [107-120]; O08905 [134-147]	0	1519.78	High	4.71	High	0	7.677e-05
	FALSE	High	[K].TILELKGEVDTIK.[K]			FALSE	0.0065418	0	1	4	1	P11260	P11260 [93-105]	1	1458.84	High	2.35	High	0	0.003076
	FALSE	High	[R].ISGAEDSIENIDTTVKENTK.[C]			FALSE	0.000543106	0	1	4	3	P11260	P11260 [140-159]	1	2164.06	High	4.95	High	0	0.0001991
	FALSE	High	[KR].SGTIDASISNRIQEMEER.[I]			FALSE	0.000249172	0	3	9	1	P11260; C6EQK5; Q04365	P11260 [122-139]; C6EQK5 [89-106]; Q04365 [136-153]	1	2035.97	High	2.15	High	0	8.015e-05
	FALSE	High	[KR].SGTIDASISNRIQEMEER.[I]	1xOxidation [M15]		FALSE	0.00572283	0	3	9	1	P11260; C6EQK5; Q04365	P11260 [122-139]; C6EQK5 [89-106]; Q04365 [136-153]	1	2051.97	High	2.56	High	0	0.002647
	FALSE	High	[K].TILELKGEVDTIKK.[T]			FALSE	0.00035404	0	1	4	2	P11260	P11260 [93-106]	2	1586.94	High	3.93	High	0	0.0001186
	FALSE	High	[K].EMPMIIQEAYR.[T]			FALSE	0.0110898	0	1	4	2	P11260	P11260 [214-224]	0	1380.67	High	3.08	High	0	0.005556
	FALSE	High	[K].KTQSEATLEIETLGKR.[S]			FALSE	0.000107242	0	1	3	2	P11260	P11260 [106-121]	2	1803.98	High	4.61	High	0	3.126e-05
	FALSE	High	[K].LSITIDGETK.[V]			FALSE	0.0141124	0	1	7	3	P11260	P11260 [308-317]	0	1076.58	High	2.77	High	0	0.007266
	FALSE	High	[R].ILTQNIQVIQDTMR.[R]	1xOxidation [M13]		FALSE	6.72784e-05	0	1	4	1	P11260	P11260 [163-176]	0	1688.9	High	5.45	High	0	1.863e-05
	FALSE	High	[R].ILTQNIQVIQDTMR.[R]			FALSE	2.53211e-05	0	1	4	4	P11260	P11260 [163-176]	0	1672.91	High	5.04	High	0	1.304e-05
	FALSE	High	[K].TQSEATLEIETLGKR.[S]			FALSE	0.000928645	0	1	3	3	P11260	P11260 [107-121]	1	1675.89	High	3.58	High	0	0.0003955
	FALSE	High	[K].TKFTQYLSTNPALQR.[I]			FALSE	0.000833113	0	1	6	3	P11260	P11260 [323-337]	1	1767.94	High	4.92	High	0	0.001375
	FALSE	High	[K].IIEENFPNIK.[NKR]			FALSE	0.0163246	0	5	21	2	C6EQK4; P11260; O08905; C6EQK5; Q3UW54	C6EQK4 [203-212]; P11260 [203-212]; O08905 [230-239]; C6EQK5 [170-179]; Q3UW54 [68-77]	0	1216.66	High	3.04	High	0	0.008502
	FALSE	High	[R].ISGAEDSIENIDTTVK.[E]			FALSE	4.15424e-06	0	1	4	1	P11260	P11260 [140-155]	0	1691.83	High	4.96	High	0	8.337e-07
	FALSE	High	[K].TFLMMMIEDIK.[K]			FALSE	0.00724324	0	2	12	1	P11260; Q04365	P11260 [45-55]; Q04365 [45-55]	0	1371.67	High	3.21	High	0	0.00343
	FALSE	High	[K].TFLMMMIEDIKK.[D]	1xOxidation [M]		FALSE	0.00366291	0	2	12	3	P11260; Q04365	P11260 [45-56]; Q04365 [45-56]	1	1515.76	High	1.93	High	0	0.00161
	FALSE	High	[K].TFLMMMIEDIKK.[D]			FALSE	0.0044351	0	2	12	2	P11260; Q04365	P11260 [45-56]; Q04365 [45-56]	1	1499.77	High	1.95	High	0	0.001993
	FALSE	High	[KR].SLKDLQESTAKELQALK.[E]			FALSE	4.52793e-05	0	1	7	1	P11260	P11260 [61-77]	2	1902.05	High	4.77	High	0	1.197e-05
	FALSE	High	[R].RAWTDVIQTLR.[E]			FALSE	0.0049427	0	2	16	2	P11260; O08905	P11260 [284-294]; O08905 [311-321]	1	1358.75	High	3.39	High	0	0.002239
	FALSE	High	[R].IIGIDENEDFQLK.[G]			FALSE	6.64245e-05	0	1	3	1	P11260	P11260 [182-194]	0	1533.78	High	4.15	High	0	1.831e-05
	FALSE	High	[R].IIGIDENEDFQLKGPANIFNK.[I]			FALSE	9.25903e-05	0	1	3	3	P11260	P11260 [182-202]	1	2375.22	High	3.19	High	0	2.66e-05
	FALSE	High	[R].AWTDVIQTLR.[E]			FALSE	0.00940138	0	2	16	1	P11260; O08905	P11260 [285-294]; O08905 [312-321]	0	1202.65	High	3.5	High	0	0.004601
	FALSE	High	[KR].SLKDLQESTAK.[E]			FALSE	0.0118918	0	1	7	1	P11260	P11260 [61-71]	1	1219.65	High	3.38	High	0	0.006004
	FALSE	High	[KR].SGTIDASISNR.[I]			FALSE	0.0026288	0	3	9	1	P11260; C6EQK5; Q04365	P11260 [122-132]; C6EQK5 [89-99]; Q04365 [136-146]	0	1120.56	High	3.69	High	0	0.00111
	FALSE	High	[R].TTNALNKDR.[I]			FALSE	0.0145666	0	1	4	1	P11260	P11260 [243-251]	1	1032.54	High	3.04	High	0	0.007507
	FALSE	High	[K].DGNHALEQPR.[K]			FALSE	0.0250675	0	1	7	3	P11260	P11260 [347-356]	0	1136.54	High	2.96	High	0.0007965	0.01807
	FALSE	High	[K].RSGTIDASISNR.[I]			FALSE	0.00182712	0	2	6	2	P11260; Q04365	P11260 [121-132]; Q04365 [135-146]	1	1276.66	High	3.63	High	0	0.0007394
	FALSE	High	[K].GPANIFNK.[I]			FALSE	0.0191188	0	4	19	3	P11260; O08905; C6EQK5; Q3UW54	P11260 [195-202]; O08905 [222-229]; C6EQK5 [162-169]; Q3UW54 [60-67]	0	860.462	High	2.88	High	0	0.0102
	FALSE	High	[K].IIEENFPNIKK.[E]			FALSE	0.00341474	0	4	7	10	C6EQK4; P11260; C6EQK5; Q3UW54	C6EQK4 [203-213]; P11260 [203-213]; C6EQK5 [170-180]; Q3UW54 [68-78]	1	1344.75	High	3.36	High	0	0.004572
	FALSE	High	[RK].IQEMEER.[IRM]			FALSE	0.0358171	0.00127691	4	29	2	P11260; O08905; C6EQK5; Q04365	P11260 [133-139]; O08905 [160-166]; C6EQK5 [100-106]; Q04365 [147-153]	0	934.43	High	2.51	High	0.0007965	0.02065
	FALSE	High	[K].EMPMIIQEAYR.[T]	1xOxidation [M]		FALSE	0.0371813	0.00127691	1	4	3	P11260	P11260 [214-224]	0	1396.66	High	2.74	High	0.0007965	0.02143
	FALSE	High	[K].QYKDGNHALEQPR.[K]			FALSE	0.054232	0.00234416	1	7	1	P11260	P11260 [344-356]	1	1555.76	High	1.59	High	0.001451	0.03289
	FALSE	High	[K].EMPMIIQEAYR.[T]	2xOxidation [M2; M4]		FALSE	0.0559228	0.00234416	1	4	1	P11260	P11260 [214-224]	0	1412.65	High	2.5	High	0.001451	0.03401
	FALSE	High	[R].TPNRLDQKR.[N]			FALSE	0.0628181	0.00333677	3	18	1	C6EQK4; P11260; O08905	C6EQK4 [225-233]; P11260 [225-233]; O08905 [252-260]	2	1127.63	High	2.57	High	0.002071	0.03864
	FALSE	High	[R].ITPDFSPETMK.[A]	1xOxidation [M10]		FALSE	0.0810245	0.00592251	3	16	1	C6EQK4; P11260; O08905	C6EQK4 [271-281]; P11260 [271-281]; O08905 [298-308]	0	1281.6	High	1.88	High	0.003677	0.05151
	FALSE	High	[R].ILTQNIQVIQDTMRRPNLR.[IL]	1xOxidation [M13]		FALSE	0.114326	0.0095354	1	4	1	P11260	P11260 [163-181]	1	2325.28	High	2.23	High	0.006213	0.07621
	FALSE	High	[R].ITPDFSPETMK.[A]			FALSE	0.117716	0.00992895	3	16	2	C6EQK4; P11260; O08905	C6EQK4 [271-281]; P11260 [271-281]; O08905 [298-308]	0	1265.61	High	1.04	High	0.00646	0.07894
	FALSE	Medium	[R].ILYPAK.[L]			FALSE	0.129926	0.0121847	3	23	4	P11260; O08905; G3UYN0	P11260 [302-307]; O08905 [329-334]; G3UYN0 [807-812]	0	704.434	High	1.54	High	0.008154	0.08844
	FALSE	Medium	[K].DGNHALEQPRK.[-]			FALSE	0.153369	0.0141551	1	7	1	P11260	P11260 [347-357]	1	1264.64	High	2.59	High	0.009633	0.1067
	FALSE	Medium	[RK].IQEMEER.[IRM]	1xOxidation [M4]		FALSE	0.164101	0.0148617	4	29	1	P11260; O08905; C6EQK5; Q04365	P11260 [133-139]; O08905 [160-166]; C6EQK5 [100-106]; Q04365 [147-153]	0	950.425	Medium	2.22	Medium	0.01037	0.1148
	FALSE	Medium	[K].DLQESTAK.[E]			FALSE	0.162269	0.0148617	1	8	1	P11260	P11260 [64-71]	0	891.442	Medium	1.92	Medium	0.01037	0.1135
	FALSE	Medium	[K].QVMEMNK.[TA]			FALSE	0.177431	0.0187782	3	21	1	P11260; O08905; C6EQK5	P11260 [86-92]; O08905 [113-119]; C6EQK5 [53-59]	0	879.406	Medium	2.15	Medium	0.01279	0.1256
	FALSE	Medium	[K].ELQALKEK.[Q]			FALSE	0.249066	0.023758	2	13	1	P11260; Q04365	P11260 [72-79]; Q04365 [72-79]	1	958.557	Medium	1.58	Medium	0.01684	0.1855
	FALSE	Medium	[K].ELQALKEKQENTAK.[Q]			FALSE	0.258267	0.0261859	1	5	1	P11260	P11260 [72-85]	2	1629.88	Medium	2.28	Medium	0.01834	0.1933
	FALSE	Medium	[R].TTNALNK.[D]			FALSE	0.308099	0.0315615	1	4	1	P11260	P11260 [243-249]	0	761.415	Medium	2.4	Medium	0.02191	0.2383
	FALSE	Medium	[K].VFHDKTK.[F]			FALSE	0.339404	0.0376214	2	15	1	P11260; O08905	P11260 [318-324]; O08905 [345-351]	1	874.478	Medium	1.95	Medium	0.0258	0.266
FALSE	High	None	A0A0F7R1P3	MAb 106 heavy chain OS=Mus musculus GN=HC PE=2 SV=1	FALSE	0	142.688	35.8209	28	361	0	0	469	51.2	7.72	High		1180.98	28
	Checked	Confidence	Annotated Sequence	Modifications	Modifications in Master Proteins	Contaminant	Qvality PEP	Qvality q-value	# Protein Groups	# Proteins	# PSMs	Master Protein Accessions	Positions in Master Proteins	# Missed Cleavages	Theo. MH+ [Da]	Found in Sample: [S5] F5: Sample	XCorr Sequest HT	Confidence Sequest HT	Percolator q-Value Sequest HT	Percolator PEP Sequest HT
	FALSE	High	[R].APQVYILPPPAEQLSRK.[D]			FALSE	0.000387154	0	2	8	9	Q5R3X7; P01867	Q5R3X7 [5-21]; P01867 [233-249]	1	1907.07	High	3.58	High	0	0.002513
	FALSE	High	[K].IKGLVRAPQVYILPPPAEQLSR.[KE]			FALSE	0.00472702	0	1	7	3	P01867	P01867 [227-248]	2	2445.43	High	2.69	High	0.008412	0.09016
	FALSE	High	[K].DVLMISLTPK.[V]	1xOxidation [M4]		FALSE	0.0145666	0	2	8	4	P01867; Q5R3X8	P01867 [137-146]; Q5R3X8 [19-28]	0	1132.63	High	3.17	High	0.001122	0.02429
	FALSE	High	[K].DVLMISLTPK.[V]			FALSE	0.0206227	0	2	8	5	P01867; Q5R3X8	P01867 [137-146]; Q5R3X8 [19-28]	0	1116.63	High	3.4	High	0	0.01217
	FALSE	High	[K].TDSFSCNVRHEGLKNYYLK.[K]	1xCarbamidomethyl [C6]		FALSE	7.94318e-05	0	2	9	2	Q5R3X7; P01867	Q5R3X7 [80-98]; P01867 [308-326]	2	2331.12	High	3.26	High	0	2.238e-05
	FALSE	High	[K].LEPSGPISTINPCPPCK.[E]	2xCarbamidomethyl [C13; C16]		FALSE	7.86817e-06	0	1	7	13	P01867	P01867 [96-112]	0	1866.91	High	3.75	High	0	3.739e-05
	FALSE	High	[K].CPAPNLEGGPSVFIFPPNIK.[D]	1xCarbamidomethyl [C1]		FALSE	3.26915e-05	0	1	7	22	P01867	P01867 [117-136]	0	2154.11	High	5.36	High	0	8.302e-06
	FALSE	High	[K].CPAPNLEGGPSVFIFPPNIKDVLMISLTPK.[V]	1xCarbamidomethyl [C1]; 1xOxidation [M24]		FALSE	4.79583e-05	0	1	7	11	P01867	P01867 [117-146]	1	3267.72	High	5.14	High	0	0.0001302
	FALSE	High	[K].CPAPNLEGGPSVFIFPPNIKDVLMISLTPK.[V]	1xCarbamidomethyl [C1]		FALSE	2.4214e-05	0	1	7	122	P01867	P01867 [117-146]	1	3251.72	High	5.8	High	0	1.945e-05
	FALSE	High	[R].APQVYILPPPAEQLSR.[KE]			FALSE	5.9786e-06	0	2	9	31	Q5R3X7; P01867	Q5R3X7 [5-20]; P01867 [233-248]	0	1778.98	High	3.43	High	0	1.887e-05
	FALSE	High	[K-].GLVRAPQVYILPPPAEQLSR.[KE]			FALSE	0.0110196	0	2	8	8	Q5R3X7; P01867	Q5R3X7 [1-20]; P01867 [229-248]	1	2204.26	High	3.61	High	0	0.006519
	FALSE	High	[K].DTAPVLDSDGSYFIYSK.[L]			FALSE	7.45172e-05	0	2	9	2	Q5R3X7; P01867	Q5R3X7 [53-69]; P01867 [281-297]	0	1877.88	High	5.35	High	0	2.078e-05
	FALSE	High	[K].TTPPSVYPLAPGCGDTTGSSVTLGCLVK.[G]	2xCarbamidomethyl [C13; C25]		FALSE	0.000496655	0	1	8	18	P01867	P01867 [2-29]	0	2835.39	High	4.26	High	0	0.0001729
	FALSE	High	[K].ECHKCPAPNLEGGPSVFIFPPNIK.[D]	2xCarbamidomethyl [C2; C5]		FALSE	4.87346e-06	0	1	7	8	P01867	P01867 [113-136]	1	2708.33	High	6.18	High	0	9.928e-07
	FALSE	High	[K].CKVNNKDLPSPIER.[T]	1xCarbamidomethyl [C1]		FALSE	0.000178758	0	2	8	8	P01867; Q5R3X8	P01867 [209-222]; Q5R3X8 [91-104]	2	1669.87	High	5.38	High	0	5.521e-05
	FALSE	High	[K].WEKTDSFSCNVR.[H]	1xCarbamidomethyl [C9]		FALSE	0.000526037	0	2	9	3	Q5R3X7; P01867	Q5R3X7 [77-88]; P01867 [305-316]	1	1528.68	High	3.73	High	0	0.0005079
	FALSE	High	[K].KLEPSGPISTINPCPPCKECHK.[C]	3xCarbamidomethyl [C14; C17; C20]		FALSE	6.94616e-05	0	1	7	6	P01867	P01867 [95-116]	2	2549.23	High	5.42	High	0	1.924e-05
	FALSE	High	[K].WEKTDSFSCNVRHEGLK.[N]	1xCarbamidomethyl [C9]		FALSE	0.0125905	0	2	9	2	Q5R3X7; P01867	Q5R3X7 [77-93]; P01867 [305-321]	2	2092.99	High	2.77	High	0	0.006401
	FALSE	High	[K].VNNKDLPSPIER.[T]			FALSE	0.00222689	0	2	8	11	P01867; Q5R3X8	P01867 [211-222]; Q5R3X8 [93-104]	1	1381.74	High	4	High	0	0.009255
	FALSE	High	[K].TSKWEKTDSFSCNVR.[H]	1xCarbamidomethyl [C12]		FALSE	0.000156321	0	2	9	5	Q5R3X7; P01867	Q5R3X7 [74-88]; P01867 [302-316]	2	1844.86	High	4.42	High	0	6.614e-05
	FALSE	High	[R].HEGLKNYYLKK.[T]			FALSE	0.00928261	0	2	9	7	Q5R3X7; P01867	Q5R3X7 [89-99]; P01867 [317-327]	2	1392.76	High	4.29	High	0	0.009422
	FALSE	High	[R].HEGLKNYYLK.[K]			FALSE	0.0163246	0	2	9	12	Q5R3X7; P01867	Q5R3X7 [89-98]; P01867 [317-326]	1	1264.67	High	4.61	High	0	0.008546
	FALSE	High	[K].LEPSGPISTINPCPPCKECHK.[C]	3xCarbamidomethyl [C13; C16; C19]		FALSE	0.00240414	0	1	7	6	P01867	P01867 [96-116]	1	2421.14	High	1.72	High	0	0.01579
	FALSE	High	[K].KLEPSGPISTINPCPPCK.[E]	2xCarbamidomethyl [C14; C17]		FALSE	2.37544e-05	0	1	7	11	P01867	P01867 [95-112]	1	1995	High	4.42	High	0	0.002114
	FALSE	High	[K-].GLVRAPQVYILPPPAEQLSRK.[D]			FALSE	0.0388367	0.00127691	2	7	2	Q5R3X7; P01867	Q5R3X7 [1-21]; P01867 [229-249]	2	2332.35	High	3.08	High	0.003366	0.0493
	FALSE	High	[K].TDSFSCNVR.[H]	1xCarbamidomethyl [C6]		FALSE	0.045072	0.00180408	2	9	22	Q5R3X7; P01867	Q5R3X7 [80-88]; P01867 [308-316]	0	1085.47	High	2.99	High	0.002733	0.0438
	FALSE	Medium	[K].KTISRSPGK.[-]			FALSE	0.130678	0.0121847	1	7	1	Q5R3X7	Q5R3X7 [99-107]	2	973.579	High	2.29	High	0.008154	0.08875
	FALSE	Medium	[K].TDSFSCNVRHEGLK.[N]	1xCarbamidomethyl [C6]		FALSE	0.142436	0.0128939	2	9	3	Q5R3X7; P01867	Q5R3X7 [80-93]; P01867 [308-321]	1	1649.77	High	1.92	High	0.008591	0.09829
	FALSE	Medium	[K].TISRSPGK.[-]			FALSE	0.16782	0.0152747	1	7	1	Q5R3X7	Q5R3X7 [100-107]	1	845.484	Medium	1.98	Medium	0.01062	0.118
	FALSE	Medium	[K].TSKWEK.[T]			FALSE	0.238863	0.0230021	2	9	3	Q5R3X7; P01867	Q5R3X7 [74-79]; P01867 [302-307]	1	778.409	Medium	2.16	Medium	0.04544	0.3569
FALSE	High	None	A0A075B5P3	Immunoglobulin heavy constant gamma 2B (Fragment) OS=Mus musculus GN=Ighg2b PE=1 SV=1	FALSE	0	142.688	50	28	361	0	0	336	36.7	7.36	High		1180.98	28
	Checked	Confidence	Annotated Sequence	Modifications	Modifications in Master Proteins	Contaminant	Qvality PEP	Qvality q-value	# Protein Groups	# Proteins	# PSMs	Master Protein Accessions	Positions in Master Proteins	# Missed Cleavages	Theo. MH+ [Da]	Found in Sample: [S5] F5: Sample	XCorr Sequest HT	Confidence Sequest HT	Percolator q-Value Sequest HT	Percolator PEP Sequest HT
	FALSE	High	[R].APQVYILPPPAEQLSRK.[D]			FALSE	0.000387154	0	2	8	9	Q5R3X7; P01867	Q5R3X7 [5-21]; P01867 [233-249]	1	1907.07	High	3.58	High	0	0.002513
	FALSE	High	[K].IKGLVRAPQVYILPPPAEQLSR.[KE]			FALSE	0.00472702	0	1	7	3	P01867	P01867 [227-248]	2	2445.43	High	2.69	High	0.008412	0.09016
	FALSE	High	[K].DVLMISLTPK.[V]	1xOxidation [M4]		FALSE	0.0145666	0	2	8	4	P01867; Q5R3X8	P01867 [137-146]; Q5R3X8 [19-28]	0	1132.63	High	3.17	High	0.001122	0.02429
	FALSE	High	[K].DVLMISLTPK.[V]			FALSE	0.0206227	0	2	8	5	P01867; Q5R3X8	P01867 [137-146]; Q5R3X8 [19-28]	0	1116.63	High	3.4	High	0	0.01217
	FALSE	High	[K].TDSFSCNVRHEGLKNYYLK.[K]	1xCarbamidomethyl [C6]		FALSE	7.94318e-05	0	2	9	2	Q5R3X7; P01867	Q5R3X7 [80-98]; P01867 [308-326]	2	2331.12	High	3.26	High	0	2.238e-05
	FALSE	High	[K].LEPSGPISTINPCPPCK.[E]	2xCarbamidomethyl [C13; C16]		FALSE	7.86817e-06	0	1	7	13	P01867	P01867 [96-112]	0	1866.91	High	3.75	High	0	3.739e-05
	FALSE	High	[K].CPAPNLEGGPSVFIFPPNIK.[D]	1xCarbamidomethyl [C1]		FALSE	3.26915e-05	0	1	7	22	P01867	P01867 [117-136]	0	2154.11	High	5.36	High	0	8.302e-06
	FALSE	High	[K].CPAPNLEGGPSVFIFPPNIKDVLMISLTPK.[V]	1xCarbamidomethyl [C1]; 1xOxidation [M24]		FALSE	4.79583e-05	0	1	7	11	P01867	P01867 [117-146]	1	3267.72	High	5.14	High	0	0.0001302
	FALSE	High	[K].CPAPNLEGGPSVFIFPPNIKDVLMISLTPK.[V]	1xCarbamidomethyl [C1]		FALSE	2.4214e-05	0	1	7	122	P01867	P01867 [117-146]	1	3251.72	High	5.8	High	0	1.945e-05
	FALSE	High	[R].APQVYILPPPAEQLSR.[KE]			FALSE	5.9786e-06	0	2	9	31	Q5R3X7; P01867	Q5R3X7 [5-20]; P01867 [233-248]	0	1778.98	High	3.43	High	0	1.887e-05
	FALSE	High	[K-].GLVRAPQVYILPPPAEQLSR.[KE]			FALSE	0.0110196	0	2	8	8	Q5R3X7; P01867	Q5R3X7 [1-20]; P01867 [229-248]	1	2204.26	High	3.61	High	0	0.006519
	FALSE	High	[K].DTAPVLDSDGSYFIYSK.[L]			FALSE	7.45172e-05	0	2	9	2	Q5R3X7; P01867	Q5R3X7 [53-69]; P01867 [281-297]	0	1877.88	High	5.35	High	0	2.078e-05
	FALSE	High	[K].TTPPSVYPLAPGCGDTTGSSVTLGCLVK.[G]	2xCarbamidomethyl [C13; C25]		FALSE	0.000496655	0	1	8	18	P01867	P01867 [2-29]	0	2835.39	High	4.26	High	0	0.0001729
	FALSE	High	[K].ECHKCPAPNLEGGPSVFIFPPNIK.[D]	2xCarbamidomethyl [C2; C5]		FALSE	4.87346e-06	0	1	7	8	P01867	P01867 [113-136]	1	2708.33	High	6.18	High	0	9.928e-07
	FALSE	High	[K].CKVNNKDLPSPIER.[T]	1xCarbamidomethyl [C1]		FALSE	0.000178758	0	2	8	8	P01867; Q5R3X8	P01867 [209-222]; Q5R3X8 [91-104]	2	1669.87	High	5.38	High	0	5.521e-05
	FALSE	High	[K].WEKTDSFSCNVR.[H]	1xCarbamidomethyl [C9]		FALSE	0.000526037	0	2	9	3	Q5R3X7; P01867	Q5R3X7 [77-88]; P01867 [305-316]	1	1528.68	High	3.73	High	0	0.0005079
	FALSE	High	[K].KLEPSGPISTINPCPPCKECHK.[C]	3xCarbamidomethyl [C14; C17; C20]		FALSE	6.94616e-05	0	1	7	6	P01867	P01867 [95-116]	2	2549.23	High	5.42	High	0	1.924e-05
	FALSE	High	[K].WEKTDSFSCNVRHEGLK.[N]	1xCarbamidomethyl [C9]		FALSE	0.0125905	0	2	9	2	Q5R3X7; P01867	Q5R3X7 [77-93]; P01867 [305-321]	2	2092.99	High	2.77	High	0	0.006401
	FALSE	High	[K].VNNKDLPSPIER.[T]			FALSE	0.00222689	0	2	8	11	P01867; Q5R3X8	P01867 [211-222]; Q5R3X8 [93-104]	1	1381.74	High	4	High	0	0.009255
	FALSE	High	[K].TSKWEKTDSFSCNVR.[H]	1xCarbamidomethyl [C12]		FALSE	0.000156321	0	2	9	5	Q5R3X7; P01867	Q5R3X7 [74-88]; P01867 [302-316]	2	1844.86	High	4.42	High	0	6.614e-05
	FALSE	High	[R].HEGLKNYYLKK.[T]			FALSE	0.00928261	0	2	9	7	Q5R3X7; P01867	Q5R3X7 [89-99]; P01867 [317-327]	2	1392.76	High	4.29	High	0	0.009422
	FALSE	High	[R].HEGLKNYYLK.[K]			FALSE	0.0163246	0	2	9	12	Q5R3X7; P01867	Q5R3X7 [89-98]; P01867 [317-326]	1	1264.67	High	4.61	High	0	0.008546
	FALSE	High	[K].LEPSGPISTINPCPPCKECHK.[C]	3xCarbamidomethyl [C13; C16; C19]		FALSE	0.00240414	0	1	7	6	P01867	P01867 [96-116]	1	2421.14	High	1.72	High	0	0.01579
	FALSE	High	[K].KLEPSGPISTINPCPPCK.[E]	2xCarbamidomethyl [C14; C17]		FALSE	2.37544e-05	0	1	7	11	P01867	P01867 [95-112]	1	1995	High	4.42	High	0	0.002114
	FALSE	High	[K-].GLVRAPQVYILPPPAEQLSRK.[D]			FALSE	0.0388367	0.00127691	2	7	2	Q5R3X7; P01867	Q5R3X7 [1-21]; P01867 [229-249]	2	2332.35	High	3.08	High	0.003366	0.0493
	FALSE	High	[K].TDSFSCNVR.[H]	1xCarbamidomethyl [C6]		FALSE	0.045072	0.00180408	2	9	22	Q5R3X7; P01867	Q5R3X7 [80-88]; P01867 [308-316]	0	1085.47	High	2.99	High	0.002733	0.0438
	FALSE	Medium	[K].KTISRSPGK.[-]			FALSE	0.130678	0.0121847	1	7	1	Q5R3X7	Q5R3X7 [99-107]	2	973.579	High	2.29	High	0.008154	0.08875
	FALSE	Medium	[K].TDSFSCNVRHEGLK.[N]	1xCarbamidomethyl [C6]		FALSE	0.142436	0.0128939	2	9	3	Q5R3X7; P01867	Q5R3X7 [80-93]; P01867 [308-321]	1	1649.77	High	1.92	High	0.008591	0.09829
	FALSE	Medium	[K].TISRSPGK.[-]			FALSE	0.16782	0.0152747	1	7	1	Q5R3X7	Q5R3X7 [100-107]	1	845.484	Medium	1.98	Medium	0.01062	0.118
	FALSE	Medium	[K].TSKWEK.[T]			FALSE	0.238863	0.0230021	2	9	3	Q5R3X7; P01867	Q5R3X7 [74-79]; P01867 [302-307]	1	778.409	Medium	2.16	Medium	0.04544	0.3569
FALSE	High	None	A0A0F7QZE4	MAb 110 heavy chain OS=Mus musculus GN=HC PE=2 SV=1	FALSE	0	142.688	35.5932	28	361	0	0	472	51.7	7.53	High		1180.98	28
	Checked	Confidence	Annotated Sequence	Modifications	Modifications in Master Proteins	Contaminant	Qvality PEP	Qvality q-value	# Protein Groups	# Proteins	# PSMs	Master Protein Accessions	Positions in Master Proteins	# Missed Cleavages	Theo. MH+ [Da]	Found in Sample: [S5] F5: Sample	XCorr Sequest HT	Confidence Sequest HT	Percolator q-Value Sequest HT	Percolator PEP Sequest HT
	FALSE	High	[R].APQVYILPPPAEQLSRK.[D]			FALSE	0.000387154	0	2	8	9	Q5R3X7; P01867	Q5R3X7 [5-21]; P01867 [233-249]	1	1907.07	High	3.58	High	0	0.002513
	FALSE	High	[K].IKGLVRAPQVYILPPPAEQLSR.[KE]			FALSE	0.00472702	0	1	7	3	P01867	P01867 [227-248]	2	2445.43	High	2.69	High	0.008412	0.09016
	FALSE	High	[K].DVLMISLTPK.[V]	1xOxidation [M4]		FALSE	0.0145666	0	2	8	4	P01867; Q5R3X8	P01867 [137-146]; Q5R3X8 [19-28]	0	1132.63	High	3.17	High	0.001122	0.02429
	FALSE	High	[K].DVLMISLTPK.[V]			FALSE	0.0206227	0	2	8	5	P01867; Q5R3X8	P01867 [137-146]; Q5R3X8 [19-28]	0	1116.63	High	3.4	High	0	0.01217
	FALSE	High	[K].TDSFSCNVRHEGLKNYYLK.[K]	1xCarbamidomethyl [C6]		FALSE	7.94318e-05	0	2	9	2	Q5R3X7; P01867	Q5R3X7 [80-98]; P01867 [308-326]	2	2331.12	High	3.26	High	0	2.238e-05
	FALSE	High	[K].LEPSGPISTINPCPPCK.[E]	2xCarbamidomethyl [C13; C16]		FALSE	7.86817e-06	0	1	7	13	P01867	P01867 [96-112]	0	1866.91	High	3.75	High	0	3.739e-05
	FALSE	High	[K].CPAPNLEGGPSVFIFPPNIK.[D]	1xCarbamidomethyl [C1]		FALSE	3.26915e-05	0	1	7	22	P01867	P01867 [117-136]	0	2154.11	High	5.36	High	0	8.302e-06
	FALSE	High	[K].CPAPNLEGGPSVFIFPPNIKDVLMISLTPK.[V]	1xCarbamidomethyl [C1]; 1xOxidation [M24]		FALSE	4.79583e-05	0	1	7	11	P01867	P01867 [117-146]	1	3267.72	High	5.14	High	0	0.0001302
	FALSE	High	[K].CPAPNLEGGPSVFIFPPNIKDVLMISLTPK.[V]	1xCarbamidomethyl [C1]		FALSE	2.4214e-05	0	1	7	122	P01867	P01867 [117-146]	1	3251.72	High	5.8	High	0	1.945e-05
	FALSE	High	[R].APQVYILPPPAEQLSR.[KE]			FALSE	5.9786e-06	0	2	9	31	Q5R3X7; P01867	Q5R3X7 [5-20]; P01867 [233-248]	0	1778.98	High	3.43	High	0	1.887e-05
	FALSE	High	[K-].GLVRAPQVYILPPPAEQLSR.[KE]			FALSE	0.0110196	0	2	8	8	Q5R3X7; P01867	Q5R3X7 [1-20]; P01867 [229-248]	1	2204.26	High	3.61	High	0	0.006519
	FALSE	High	[K].DTAPVLDSDGSYFIYSK.[L]			FALSE	7.45172e-05	0	2	9	2	Q5R3X7; P01867	Q5R3X7 [53-69]; P01867 [281-297]	0	1877.88	High	5.35	High	0	2.078e-05
	FALSE	High	[K].TTPPSVYPLAPGCGDTTGSSVTLGCLVK.[G]	2xCarbamidomethyl [C13; C25]		FALSE	0.000496655	0	1	8	18	P01867	P01867 [2-29]	0	2835.39	High	4.26	High	0	0.0001729
	FALSE	High	[K].ECHKCPAPNLEGGPSVFIFPPNIK.[D]	2xCarbamidomethyl [C2; C5]		FALSE	4.87346e-06	0	1	7	8	P01867	P01867 [113-136]	1	2708.33	High	6.18	High	0	9.928e-07
	FALSE	High	[K].CKVNNKDLPSPIER.[T]	1xCarbamidomethyl [C1]		FALSE	0.000178758	0	2	8	8	P01867; Q5R3X8	P01867 [209-222]; Q5R3X8 [91-104]	2	1669.87	High	5.38	High	0	5.521e-05
	FALSE	High	[K].WEKTDSFSCNVR.[H]	1xCarbamidomethyl [C9]		FALSE	0.000526037	0	2	9	3	Q5R3X7; P01867	Q5R3X7 [77-88]; P01867 [305-316]	1	1528.68	High	3.73	High	0	0.0005079
	FALSE	High	[K].KLEPSGPISTINPCPPCKECHK.[C]	3xCarbamidomethyl [C14; C17; C20]		FALSE	6.94616e-05	0	1	7	6	P01867	P01867 [95-116]	2	2549.23	High	5.42	High	0	1.924e-05
	FALSE	High	[K].WEKTDSFSCNVRHEGLK.[N]	1xCarbamidomethyl [C9]		FALSE	0.0125905	0	2	9	2	Q5R3X7; P01867	Q5R3X7 [77-93]; P01867 [305-321]	2	2092.99	High	2.77	High	0	0.006401
	FALSE	High	[K].VNNKDLPSPIER.[T]			FALSE	0.00222689	0	2	8	11	P01867; Q5R3X8	P01867 [211-222]; Q5R3X8 [93-104]	1	1381.74	High	4	High	0	0.009255
	FALSE	High	[K].TSKWEKTDSFSCNVR.[H]	1xCarbamidomethyl [C12]		FALSE	0.000156321	0	2	9	5	Q5R3X7; P01867	Q5R3X7 [74-88]; P01867 [302-316]	2	1844.86	High	4.42	High	0	6.614e-05
	FALSE	High	[R].HEGLKNYYLKK.[T]			FALSE	0.00928261	0	2	9	7	Q5R3X7; P01867	Q5R3X7 [89-99]; P01867 [317-327]	2	1392.76	High	4.29	High	0	0.009422
	FALSE	High	[R].HEGLKNYYLK.[K]			FALSE	0.0163246	0	2	9	12	Q5R3X7; P01867	Q5R3X7 [89-98]; P01867 [317-326]	1	1264.67	High	4.61	High	0	0.008546
	FALSE	High	[K].LEPSGPISTINPCPPCKECHK.[C]	3xCarbamidomethyl [C13; C16; C19]		FALSE	0.00240414	0	1	7	6	P01867	P01867 [96-116]	1	2421.14	High	1.72	High	0	0.01579
	FALSE	High	[K].KLEPSGPISTINPCPPCK.[E]	2xCarbamidomethyl [C14; C17]		FALSE	2.37544e-05	0	1	7	11	P01867	P01867 [95-112]	1	1995	High	4.42	High	0	0.002114
	FALSE	High	[K-].GLVRAPQVYILPPPAEQLSRK.[D]			FALSE	0.0388367	0.00127691	2	7	2	Q5R3X7; P01867	Q5R3X7 [1-21]; P01867 [229-249]	2	2332.35	High	3.08	High	0.003366	0.0493
	FALSE	High	[K].TDSFSCNVR.[H]	1xCarbamidomethyl [C6]		FALSE	0.045072	0.00180408	2	9	22	Q5R3X7; P01867	Q5R3X7 [80-88]; P01867 [308-316]	0	1085.47	High	2.99	High	0.002733	0.0438
	FALSE	Medium	[K].KTISRSPGK.[-]			FALSE	0.130678	0.0121847	1	7	1	Q5R3X7	Q5R3X7 [99-107]	2	973.579	High	2.29	High	0.008154	0.08875
	FALSE	Medium	[K].TDSFSCNVRHEGLK.[N]	1xCarbamidomethyl [C6]		FALSE	0.142436	0.0128939	2	9	3	Q5R3X7; P01867	Q5R3X7 [80-93]; P01867 [308-321]	1	1649.77	High	1.92	High	0.008591	0.09829
	FALSE	Medium	[K].TISRSPGK.[-]			FALSE	0.16782	0.0152747	1	7	1	Q5R3X7	Q5R3X7 [100-107]	1	845.484	Medium	1.98	Medium	0.01062	0.118
	FALSE	Medium	[K].TSKWEK.[T]			FALSE	0.238863	0.0230021	2	9	3	Q5R3X7; P01867	Q5R3X7 [74-79]; P01867 [302-307]	1	778.409	Medium	2.16	Medium	0.04544	0.3569
FALSE	High	None	Q569X1	Ighg protein OS=Mus musculus GN=Ighg PE=1 SV=1	FALSE	0	139.319	42.437	27	353	0	0	476	52.1	5.85	High		1161.13	27
	Checked	Confidence	Annotated Sequence	Modifications	Modifications in Master Proteins	Contaminant	Qvality PEP	Qvality q-value	# Protein Groups	# Proteins	# PSMs	Master Protein Accessions	Positions in Master Proteins	# Missed Cleavages	Theo. MH+ [Da]	Found in Sample: [S5] F5: Sample	XCorr Sequest HT	Confidence Sequest HT	Percolator q-Value Sequest HT	Percolator PEP Sequest HT
	FALSE	High	[K].IKGLVRAPQVYILPPPAEQLSR.[KE]			FALSE	0.00472702	0	1	7	3	P01867	P01867 [227-248]	2	2445.43	High	2.69	High	0.008412	0.09016
	FALSE	High	[K].DVLMISLTPK.[V]	1xOxidation [M4]		FALSE	0.0145666	0	2	8	4	P01867; Q5R3X8	P01867 [137-146]; Q5R3X8 [19-28]	0	1132.63	High	3.17	High	0.001122	0.02429
	FALSE	High	[K].DVLMISLTPK.[V]			FALSE	0.0206227	0	2	8	5	P01867; Q5R3X8	P01867 [137-146]; Q5R3X8 [19-28]	0	1116.63	High	3.4	High	0	0.01217
	FALSE	High	[K].TDSFSCNVRHEGLKNYYLK.[K]	1xCarbamidomethyl [C6]		FALSE	7.94318e-05	0	2	9	2	Q5R3X7; P01867	Q5R3X7 [80-98]; P01867 [308-326]	2	2331.12	High	3.26	High	0	2.238e-05
	FALSE	High	[K].LEPSGPISTINPCPPCK.[E]	2xCarbamidomethyl [C13; C16]		FALSE	7.86817e-06	0	1	7	13	P01867	P01867 [96-112]	0	1866.91	High	3.75	High	0	3.739e-05
	FALSE	High	[K].CPAPNLEGGPSVFIFPPNIK.[D]	1xCarbamidomethyl [C1]		FALSE	3.26915e-05	0	1	7	22	P01867	P01867 [117-136]	0	2154.11	High	5.36	High	0	8.302e-06
	FALSE	High	[K].CPAPNLEGGPSVFIFPPNIKDVLMISLTPK.[V]	1xCarbamidomethyl [C1]; 1xOxidation [M24]		FALSE	4.79583e-05	0	1	7	11	P01867	P01867 [117-146]	1	3267.72	High	5.14	High	0	0.0001302
	FALSE	High	[K].CPAPNLEGGPSVFIFPPNIKDVLMISLTPK.[V]	1xCarbamidomethyl [C1]		FALSE	2.4214e-05	0	1	7	122	P01867	P01867 [117-146]	1	3251.72	High	5.8	High	0	1.945e-05
	FALSE	High	[K].VTCVVVDVSEDDPDVQISWFVNNVEVHTAQTQTHR.[E]	1xCarbamidomethyl [C3]		FALSE	2.30078e-05	0	2	5	3	P01867; Q5R3X8	P01867 [147-181]; Q5R3X8 [29-63]	0	4023.91	High	5.67	High	0	2.362e-05
	FALSE	High	[R].APQVYILPPPAEQLSR.[KE]			FALSE	5.9786e-06	0	2	9	31	Q5R3X7; P01867	Q5R3X7 [5-20]; P01867 [233-248]	0	1778.98	High	3.43	High	0	1.887e-05
	FALSE	High	[K-].GLVRAPQVYILPPPAEQLSR.[KE]			FALSE	0.0110196	0	2	8	8	Q5R3X7; P01867	Q5R3X7 [1-20]; P01867 [229-248]	1	2204.26	High	3.61	High	0	0.006519
	FALSE	High	[K].DTAPVLDSDGSYFIYSK.[L]			FALSE	7.45172e-05	0	2	9	2	Q5R3X7; P01867	Q5R3X7 [53-69]; P01867 [281-297]	0	1877.88	High	5.35	High	0	2.078e-05
	FALSE	High	[K].TTPPSVYPLAPGCGDTTGSSVTLGCLVK.[G]	2xCarbamidomethyl [C13; C25]		FALSE	0.000496655	0	1	8	18	P01867	P01867 [2-29]	0	2835.39	High	4.26	High	0	0.0001729
	FALSE	High	[K].ECHKCPAPNLEGGPSVFIFPPNIK.[D]	2xCarbamidomethyl [C2; C5]		FALSE	4.87346e-06	0	1	7	8	P01867	P01867 [113-136]	1	2708.33	High	6.18	High	0	9.928e-07
	FALSE	High	[K].CKVNNKDLPSPIER.[T]	1xCarbamidomethyl [C1]		FALSE	0.000178758	0	2	8	8	P01867; Q5R3X8	P01867 [209-222]; Q5R3X8 [91-104]	2	1669.87	High	5.38	High	0	5.521e-05
	FALSE	High	[K].WEKTDSFSCNVR.[H]	1xCarbamidomethyl [C9]		FALSE	0.000526037	0	2	9	3	Q5R3X7; P01867	Q5R3X7 [77-88]; P01867 [305-316]	1	1528.68	High	3.73	High	0	0.0005079
	FALSE	High	[K].KLEPSGPISTINPCPPCKECHK.[C]	3xCarbamidomethyl [C14; C17; C20]		FALSE	6.94616e-05	0	1	7	6	P01867	P01867 [95-116]	2	2549.23	High	5.42	High	0	1.924e-05
	FALSE	High	[K].WEKTDSFSCNVRHEGLK.[N]	1xCarbamidomethyl [C9]		FALSE	0.0125905	0	2	9	2	Q5R3X7; P01867	Q5R3X7 [77-93]; P01867 [305-321]	2	2092.99	High	2.77	High	0	0.006401
	FALSE	High	[K].VNNKDLPSPIER.[T]			FALSE	0.00222689	0	2	8	11	P01867; Q5R3X8	P01867 [211-222]; Q5R3X8 [93-104]	1	1381.74	High	4	High	0	0.009255
	FALSE	High	[K].TSKWEKTDSFSCNVR.[H]	1xCarbamidomethyl [C12]		FALSE	0.000156321	0	2	9	5	Q5R3X7; P01867	Q5R3X7 [74-88]; P01867 [302-316]	2	1844.86	High	4.42	High	0	6.614e-05
	FALSE	High	[R].HEGLKNYYLKK.[T]			FALSE	0.00928261	0	2	9	7	Q5R3X7; P01867	Q5R3X7 [89-99]; P01867 [317-327]	2	1392.76	High	4.29	High	0	0.009422
	FALSE	High	[R].HEGLKNYYLK.[K]			FALSE	0.0163246	0	2	9	12	Q5R3X7; P01867	Q5R3X7 [89-98]; P01867 [317-326]	1	1264.67	High	4.61	High	0	0.008546
	FALSE	High	[K].LEPSGPISTINPCPPCKECHK.[C]	3xCarbamidomethyl [C13; C16; C19]		FALSE	0.00240414	0	1	7	6	P01867	P01867 [96-116]	1	2421.14	High	1.72	High	0	0.01579
	FALSE	High	[K].KLEPSGPISTINPCPPCK.[E]	2xCarbamidomethyl [C14; C17]		FALSE	2.37544e-05	0	1	7	11	P01867	P01867 [95-112]	1	1995	High	4.42	High	0	0.002114
	FALSE	High	[K].TDSFSCNVR.[H]	1xCarbamidomethyl [C6]		FALSE	0.045072	0.00180408	2	9	22	Q5R3X7; P01867	Q5R3X7 [80-88]; P01867 [308-316]	0	1085.47	High	2.99	High	0.002733	0.0438
	FALSE	Medium	[K].KTISRSPGK.[-]			FALSE	0.130678	0.0121847	1	7	1	Q5R3X7	Q5R3X7 [99-107]	2	973.579	High	2.29	High	0.008154	0.08875
	FALSE	Medium	[K].TDSFSCNVRHEGLK.[N]	1xCarbamidomethyl [C6]		FALSE	0.142436	0.0128939	2	9	3	Q5R3X7; P01867	Q5R3X7 [80-93]; P01867 [308-321]	1	1649.77	High	1.92	High	0.008591	0.09829
	FALSE	Medium	[K].TISRSPGK.[-]			FALSE	0.16782	0.0152747	1	7	1	Q5R3X7	Q5R3X7 [100-107]	1	845.484	Medium	1.98	Medium	0.01062	0.118
	FALSE	Medium	[K].TSKWEK.[T]			FALSE	0.238863	0.0230021	2	9	3	Q5R3X7; P01867	Q5R3X7 [74-79]; P01867 [302-307]	1	778.409	Medium	2.16	Medium	0.04544	0.3569
FALSE	High	Master Protein	V9H0W7	Pro-Pol-dUTPase polyprotein (Fragment) OS=Mus musculus GN=pro-pol-dUTPase PE=4 SV=1	FALSE	0	137.895	38.2403	37	84	33	1	1182	131	9.17	High	Phospho [T817; S819]	267.94	37
	Checked	Confidence	Annotated Sequence	Modifications	Modifications in Master Proteins	Contaminant	Qvality PEP	Qvality q-value	# Protein Groups	# Proteins	# PSMs	Master Protein Accessions	Positions in Master Proteins	# Missed Cleavages	Theo. MH+ [Da]	Found in Sample: [S5] F5: Sample	XCorr Sequest HT	Confidence Sequest HT	Percolator q-Value Sequest HT	Percolator PEP Sequest HT
	FALSE	High	[R].KAASFVWGLEQEK.[A]			FALSE	0.000445557	0	1	1	1	V9H0W7	V9H0W7 [420-432]	1	1492.78	High	3.45	High	0	0.0001528
	FALSE	High	[K].FLGVQWCGACR.[D]	2xCarbamidomethyl [C7; C10]		FALSE	0.0044351	0	1	1	1	V9H0W7	V9H0W7 [358-368]	0	1353.62	High	3.17	High	0	0.001987
	FALSE	High	[K].LRLPPGHFGLLMPLNQQAK.[K]	1xOxidation [M12]		FALSE	0.00540392	0	1	1	2	V9H0W7	V9H0W7 [1044-1062]	1	2146.2	High	3.69	High	0	0.002472
	FALSE	High	[K].LRLPPGHFGLLMPLNQQAK.[K]			FALSE	0.000843822	0	1	1	6	V9H0W7	V9H0W7 [1044-1062]	1	2130.2	High	3.95	High	0	0.0004527
	FALSE	High	[K].TTIHGLTECLIYR.[H]	1xCarbamidomethyl [C9]		FALSE	9.55949e-05	0	1	1	6	V9H0W7	V9H0W7 [875-887]	0	1576.82	High	4.74	High	0	6.726e-05
	FALSE	High	[K].HAPIASWGVPYDQLTEEEKTR.[A]			FALSE	6.53782e-06	0	1	1	2	V9H0W7	V9H0W7 [596-616]	1	2427.19	High	4.59	High	0	2.177e-06
	FALSE	High	[R].LPPGHFGLLMPLNQQAK.[K]	1xOxidation [M10]		FALSE	0.00613819	0	1	1	3	V9H0W7	V9H0W7 [1046-1062]	0	1877.01	High	2.82	High	0	0.00286
	FALSE	High	[R].LPPGHFGLLMPLNQQAK.[K]			FALSE	8.68616e-05	0	1	1	4	V9H0W7	V9H0W7 [1046-1062]	0	1861.02	High	3.78	High	0	0.006874
	FALSE	High	[K].LHEEVAQMPMVSTPVTMPSAAK.[H]	1xOxidation [M]		FALSE	0.000996218	0	1	1	7	V9H0W7	V9H0W7 [574-595]	0	2370.15	High	4.32	High	0	0.001862
	FALSE	High	[K].LHEEVAQMPMVSTPVTMPSAAK.[H]			FALSE	2.02488e-05	0	1	1	2	V9H0W7	V9H0W7 [574-595]	0	2354.16	High	4.24	High	0	1.375e-05
	FALSE	High	[R].AVHMVLQFVCK.[K]	1xCarbamidomethyl [C10]		FALSE	0.00565038	0	1	1	1	V9H0W7	V9H0W7 [662-672]	0	1331.7	High	2.97	High	0	0.002606
	FALSE	High	[K].ADLATAAADCQICQQQKPTLSPR.[Y]	2xCarbamidomethyl [C10; C13]; 1xPhospho [T/S]	V9H0W7 1xPhospho [T/S]	FALSE	0.000387154	0	1	1	2	V9H0W7	V9H0W7 [799-821]	0	2623.2	High	4.22	High	0	0.0001312
	FALSE	High	[K].ADLATAAADCQICQQQKPTLSPR.[Y]	2xCarbamidomethyl [C10; C13]		FALSE	2.43691e-05	0	1	1	2	V9H0W7	V9H0W7 [799-821]	0	2543.23	High	4.42	High	0	5.983e-06
	FALSE	High	[R].SIYGTVSPIAR.[I]			FALSE	0.00224115	0	1	1	3	V9H0W7	V9H0W7 [970-980]	0	1163.64	High	3.43	High	0	0.000927
	FALSE	High	[K].ALPSSADNYSPFEK.[Q]			FALSE	0.00168162	0	1	1	2	V9H0W7	V9H0W7 [490-503]	0	1525.72	High	3.21	High	0	0.0006765
	FALSE	High	[K].QLLACYWALVETER.[L]	1xCarbamidomethyl [C5]		FALSE	0.00747744	0	1	1	3	V9H0W7	V9H0W7 [504-517]	0	1751.88	High	3.67	High	0	0.01558
	FALSE	High	[R].FVLTGVDTYSGYGFAFPAR.[N]			FALSE	3.99806e-06	0	1	1	4	V9H0W7	V9H0W7 [851-869]	0	2068.02	High	5.23	High	0	7.975e-07
	FALSE	High	[R].LVGLFGFWR.[Q]			FALSE	0.00102854	0	1	1	1	V9H0W7	V9H0W7 [393-401]	0	1094.61	High	2.68	High	0	0.0003897
	FALSE	High	[K].WTAAALQPLSGTTLK.[D]			FALSE	0.000309603	0	1	1	1	V9H0W7	V9H0W7 [633-647]	0	1557.86	High	4.02	High	0	0.0001023
	FALSE	High	[K].AASFVWGLEQEK.[A]			FALSE	0.00575941	0	1	1	1	V9H0W7	V9H0W7 [421-432]	0	1364.68	High	3.87	High	0	0.002667
	FALSE	High	[R].GLLDTGSELTLIPGDPK.[K]			FALSE	0.00248208	0	1	1	2	V9H0W7	V9H0W7 [51-67]	0	1725.93	High	3.27	High	0	0.00115
	FALSE	High	[R].HGIPHSIASDQGTHFTAR.[E]			FALSE	3.65673e-08	0	1	1	2	V9H0W7	V9H0W7 [888-905]	0	1931.95	High	5.37	High	0	4.265e-09
	FALSE	High	[K].LLHLAPPTTKK.[E]			FALSE	0.0056145	0	1	1	1	V9H0W7	V9H0W7 [378-388]	1	1218.76	High	2.29	High	0	0.002587
	FALSE	High	[K].IFVSHVNAHQK.[V]			FALSE	0.00219865	0	2	2	3	V9H0W7; Q78QS6	V9H0W7 [728-738]; Q78QS6 [64-74]	0	1279.69	High	3.71	High	0	0.0009116
	FALSE	High	[K].VGHAQQQSIIK.[W]			FALSE	0.0179486	0	1	1	1	V9H0W7	V9H0W7 [545-555]	0	1208.67	High	2.6	High	0	0.009486
	FALSE	High	[K].IGEKDIWGR.[S]			FALSE	0.0185246	0	2	2	1	V9H0W7; Q78QS6	V9H0W7 [705-713]; Q78QS6 [41-49]	1	1073.57	High	2.41	High	0	0.009823
	FALSE	High	[K].DKLLHLAPPTTK.[K]			FALSE	0.0250675	0	1	1	1	V9H0W7	V9H0W7 [376-387]	1	1333.78	High	3.04	High	0	0.01381
	FALSE	High	[K].VTSAEEEFNNQVDK.[M]			FALSE	5.4146e-05	0	1	1	2	V9H0W7	V9H0W7 [739-752]	0	1609.73	High	5.11	High	0	1.463e-05
	FALSE	High	[K].VTSAEEEFNNQVDKMTR.[S]	1xOxidation [M15]		FALSE	0.0347176	0.00127691	1	1	1	V9H0W7	V9H0W7 [739-755]	1	2013.92	High	2.05	High	0.0007965	0.01985
	FALSE	High	[K].VWVNPPGKEPRPAEVLAEGEGNTEWVVEEGSYK.[Y]			FALSE	0.0447939	0.00180408	1	1	1	V9H0W7	V9H0W7 [1136-1168]	1	3652.79	High	2.75	High	0.001122	0.02648
	FALSE	High	[R].LTVGPVGPR.[T]			FALSE	0.0400626	0.00180408	1	1	1	V9H0W7	V9H0W7 [93-101]	0	895.536	High	2.1	High	0.001122	0.02342
	FALSE	High	[R].AVHMVLQFVCK.[K]	1xCarbamidomethyl [C10]; 1xOxidation [M4]		FALSE	0.0442427	0.00180408	1	1	1	V9H0W7	V9H0W7 [662-672]	0	1347.69	High	2.68	High	0.001122	0.02605
	FALSE	High	[K].IQGPSTSVK.[F]			FALSE	0.0620558	0.00333677	1	1	1	V9H0W7	V9H0W7 [349-357]	0	916.51	High	1.86	High	0.002071	0.03811
	FALSE	High	[R].IRGWEINPTK.[I]			FALSE	0.0829954	0.00641918	1	1	1	V9H0W7	V9H0W7 [339-348]	1	1213.67	High	2.96	High	0.003975	0.053
	FALSE	High	[K].DLKDAGVVVPTTSPFNSPIWPVQK.[T]			FALSE	0.110376	0.00909972	2	2	1	V9H0W7; Q3UT60	V9H0W7 [177-200]; Q3UT60 [39-62]	1	2595.38	High	2.84	High	0.005936	0.07355
	FALSE	Medium	[R].NWQNSHIGSLNCR.[V]	1xCarbamidomethyl [C12]		FALSE	0.140816	0.0128939	1	1	1	V9H0W7	V9H0W7 [122-134]	0	1585.73	High	2.17	High	0.008591	0.0968
	FALSE	Medium	[K].AVYALNQR.[S]			FALSE	0.136837	0.0128939	1	1	1	V9H0W7	V9H0W7 [962-969]	0	934.51	High	2.24	High	0.008591	0.09376
	FALSE	Medium	[K].LLHLAPPTTK.[K]			FALSE	0.152503	0.0141551	1	1	1	V9H0W7	V9H0W7 [378-387]	0	1090.66	High	2.05	High	0.009633	0.1057
	FALSE	Medium	[R].LLVLPCPVIK.[V]	1xCarbamidomethyl [C6]		FALSE	0.177431	0.0187782	1	1	2	V9H0W7	V9H0W7 [1103-1112]	0	1151.72	Medium	2.27	Medium	0.01279	0.1259
	FALSE	Medium	[R].AWFTDGSAR.[Y]			FALSE	0.194838	0.0204244	1	1	1	V9H0W7	V9H0W7 [617-625]	0	1010.47	Medium	2.16	Medium	0.01403	0.1398
	FALSE	Medium	[K].LHEEVAQMPMVSTPVTMPSAAK.[H]	2xOxidation [M10; M17]		FALSE	0.20022	0.0204244	1	1	1	V9H0W7	V9H0W7 [574-595]	0	2386.15	Medium	2.45	Medium	0.01403	0.1444
	FALSE	Medium	[R].SMWIDISK.[W]	1xOxidation [M2]		FALSE	0.203508	0.0204244	2	2	2	V9H0W7; Q78QS6	V9H0W7 [714-721]; Q78QS6 [50-57]	0	995.487	Medium	1.86	Medium	0.01403	0.1471
	FALSE	Medium	[K].LQQPNPSR.[M]			FALSE	0.233885	0.0214119	1	1	2	V9H0W7	V9H0W7 [1117-1124]	0	939.501	Medium	1.65	Medium	0.01542	0.1727
FALSE	High	Master Protein	P99024	Tubulin beta-5 chain OS=Mus musculus GN=Tubb5 PE=1 SV=1	FALSE	0	126.295	69.8198	26	78	4	1	444	49.6	4.89	High		257.4	26
	Checked	Confidence	Annotated Sequence	Modifications	Modifications in Master Proteins	Contaminant	Qvality PEP	Qvality q-value	# Protein Groups	# Proteins	# PSMs	Master Protein Accessions	Positions in Master Proteins	# Missed Cleavages	Theo. MH+ [Da]	Found in Sample: [S5] F5: Sample	XCorr Sequest HT	Confidence Sequest HT	Percolator q-Value Sequest HT	Percolator PEP Sequest HT
	FALSE	High	[K].LAVNMVPFPR.[L]	1xOxidation [M5]		FALSE	0.00320372	0	4	14	2	Q9ERD7; P99024; P68372; B2RSN3	Q9ERD7 [253-262]; P99024 [253-262]; P68372 [253-262]; B2RSN3 [253-262]	0	1159.63	High	3.01	High	0	0.001385
	FALSE	High	[K].LAVNMVPFPR.[L]			FALSE	0.00266257	0	4	14	1	Q9ERD7; P99024; P68372; B2RSN3	Q9ERD7 [253-262]; P99024 [253-262]; P68372 [253-262]; B2RSN3 [253-262]	0	1143.63	High	3.59	High	0	0.001123
	FALSE	High	[R].IMNTFSVVPSPK.[V]			FALSE	0.000546585	0	3	7	4	Q9ERD7; P99024; P68372	Q9ERD7 [163-174]; P99024 [163-174]; P68372 [163-174]	0	1319.7	High	4.68	High	0	0.001892
	FALSE	High	[R].AILVDLEPGTMDSVR.[S]	1xOxidation [M11]		FALSE	0.000197991	0	3	5	2	Q9ERD7; P99024; B2RSN3	Q9ERD7 [63-77]; P99024 [63-77]; B2RSN3 [63-77]	0	1631.83	High	4.35	High	0	0.0001828
	FALSE	High	[R].AILVDLEPGTMDSVR.[S]			FALSE	3.31118e-05	0	3	5	3	Q9ERD7; P99024; B2RSN3	Q9ERD7 [63-77]; P99024 [63-77]; B2RSN3 [63-77]	0	1615.84	High	3.86	High	0	8.418e-06
	FALSE	High	[R].ISVYYNEATGGKYVPR.[A]			FALSE	0.0260305	0	1	1	1	P99024	P99024 [47-62]	1	1816.92	High	1.29	High	0	0.01439
	FALSE	High	[R].FPGQLNADLR.[K]			FALSE	0.0060605	0	4	15	1	Q9ERD7; P99024; P68372; B2RSN3	Q9ERD7 [242-251]; P99024 [242-251]; P68372 [242-251]; B2RSN3 [242-251]	0	1130.6	High	2.71	High	0	0.002816
	FALSE	High	[K].GHYTEGAELVDSVLDVVRK.[E]			FALSE	5.48421e-05	0	4	9	2	Q9ERD7; P99024; P68372; B2RSN3	Q9ERD7 [104-122]; P99024 [104-122]; P68372 [104-122]; B2RSN3 [104-122]	1	2087.08	High	4.23	High	0	1.479e-05
	FALSE	High	[K].MAVTFIGNSTAIQELFKR.[I]			FALSE	0.0162217	0	1	2	1	P99024	P99024 [363-380]	1	2026.08	High	2.84	High	0	0.008459
	FALSE	High	[R].SGPFGQIFRPDNFVFGQSGAGNNWAK.[G]			FALSE	1.12558e-08	0	3	7	5	P99024; P68372; B2RSN3	P99024 [78-103]; P68372 [78-103]; B2RSN3 [78-103]	0	2798.34	High	7.6	High	0	1.14233e-09
	FALSE	High	[R].ALTVPELTQQVFDAK.[N]			FALSE	6.51638e-05	0	1	2	4	P99024	P99024 [283-297]	0	1659.9	High	3.9	High	0	0.001207
	FALSE	High	[K].GHYTEGAELVDSVLDVVR.[K]			FALSE	0.000150443	0	4	9	1	Q9ERD7; P99024; P68372; B2RSN3	Q9ERD7 [104-121]; P99024 [104-121]; P68372 [104-121]; B2RSN3 [104-121]	0	1958.98	High	4.41	High	0	4.564e-05
	FALSE	High	[R].ISEQFTAMFR.[R]			FALSE	0.000415331	0	4	11	1	Q9ERD7; P99024; P68372; B2RSN3	Q9ERD7 [381-390]; P99024 [381-390]; P68372 [381-390]; B2RSN3 [381-390]	0	1229.6	High	4.04	High	0	0.0001419
	FALSE	High	[K].EAESCDCLQGFQLTHSLGGGTGSGMGTLLISK.[I]	2xCarbamidomethyl [C5; C7]; 1xOxidation [M25]		FALSE	0.000629035	0	2	4	3	P99024; P68372	P99024 [123-154]; P68372 [123-154]	0	3327.53	High	4.63	High	0	0.0002248
	FALSE	High	[K].EAESCDCLQGFQLTHSLGGGTGSGMGTLLISK.[I]	2xCarbamidomethyl [C5; C7]		FALSE	0.000305674	0	2	4	2	P99024; P68372	P99024 [123-154]; P68372 [123-154]	0	3311.53	High	4.98	High	0	0.0001007
	FALSE	High	[R].YLTVAAVFR.[G]			FALSE	0.00688363	0	2	6	2	P99024; P68372	P99024 [310-318]; P68372 [310-318]	0	1039.59	High	3.26	High	0	0.003255
	FALSE	High	[K].NSSYFVEWIPNNVK.[TV]			FALSE	0.00688363	0	4	13	2	Q9ERD7; P99024; P68372; B2RSN3	Q9ERD7 [337-350]; P99024 [337-350]; P68372 [337-350]; B2RSN3 [337-350]	0	1696.83	High	3.82	High	0	0.003245
	FALSE	High	[K].LTTPTYGDLNHLVSATMSGVTTCLR.[F]	1xCarbamidomethyl [C23]; 1xOxidation [M17]		FALSE	0.00281994	0	3	8	1	P99024; P68372; B2RSN3	P99024 [217-241]; P68372 [217-241]; B2RSN3 [217-241]	0	2724.33	High	3.32	High	0	0.001197
	FALSE	High	[K].LTTPTYGDLNHLVSATMSGVTTCLR.[F]	1xCarbamidomethyl [C23]		FALSE	0.00082781	0	3	8	2	P99024; P68372; B2RSN3	P99024 [217-241]; P68372 [217-241]; B2RSN3 [217-241]	0	2708.34	High	4.48	High	0	0.0003055
	FALSE	High	[R].LHFFMPGFAPLTSR.[G]	1xOxidation [M5]		FALSE	0.000307632	0	3	9	2	P99024; P68372; B2RSN3	P99024 [263-276]; P68372 [263-276]; B2RSN3 [263-276]	0	1636.83	High	3.39	High	0	0.0001016
	FALSE	High	[R].LHFFMPGFAPLTSR.[G]			FALSE	0.00160812	0	3	9	4	P99024; P68372; B2RSN3	P99024 [263-276]; P68372 [263-276]; B2RSN3 [263-276]	0	1620.84	High	3.57	High	0	0.0006429
	FALSE	High	[K].TAVCDIPPR.[G]	1xCarbamidomethyl [C4]		FALSE	0.00175846	0	3	9	4	P99024; P68372; B2RSN3	P99024 [351-359]; P68372 [351-359]; B2RSN3 [351-359]	0	1028.52	High	2.94	High	0	0.0007072
	FALSE	High	[K].EVDEQMLNVQNK.[N]			FALSE	0.00143355	0	3	7	3	P99024; P68372; B2RSN3	P99024 [325-336]; P68372 [325-336]; B2RSN3 [325-336]	0	1446.69	High	4.53	High	0	0.0008545
	FALSE	High	[K].EVDEQMLNVQNK.[N]	1xOxidation [M6]		FALSE	0.00762156	0	3	7	1	P99024; P68372; B2RSN3	P99024 [325-336]; P68372 [325-336]; B2RSN3 [325-336]	0	1462.68	High	3.14	High	0	0.00365
	FALSE	High	[-].MREIVHLQAGQCGNQIGAK.[F]	1xCarbamidomethyl [C12]; 1xOxidation [M1]		FALSE	0.000471917	0	4	7	4	Q9ERD7; P99024; P68372; B2RSN3	Q9ERD7 [1-19]; P99024 [1-19]; P68372 [1-19]; B2RSN3 [1-19]	1	2126.06	High	4.15	High	0	0.001186
	FALSE	High	[R].ISVYYNEATGGK.[Y]			FALSE	0.000812102	0	1	1	1	P99024	P99024 [47-58]	0	1301.64	High	3.12	High	0	0.0002983
	FALSE	High	[R].MSMKEVDEQMLNVQNK.[N]	1xOxidation [M]		FALSE	0.000279529	0	3	7	8	P99024; P68372; B2RSN3	P99024 [321-336]; P68372 [321-336]; B2RSN3 [321-336]	1	1939.89	High	4.82	High	0	9.127e-05
	FALSE	High	[R].MSMKEVDEQMLNVQNK.[N]			FALSE	1.05553e-05	0	3	7	2	P99024; P68372; B2RSN3	P99024 [321-336]; P68372 [321-336]; B2RSN3 [321-336]	1	1923.9	High	5.68	High	0	2.364e-06
	FALSE	High	[R].EIVHIQAGQCGNQIGAK.[F]	1xCarbamidomethyl [C10]		FALSE	5.959e-05	0	4	7	4	Q9ERD7; P99024; P68372; B2RSN3	Q9ERD7 [3-19]; P99024 [3-19]; P68372 [3-19]; B2RSN3 [3-19]	0	1822.92	High	4.44	High	0	1.62e-05
	FALSE	High	[K].NMMAACDPR.[H]	1xCarbamidomethyl [C6]		FALSE	0.0594566	0.00289536	4	14	1	Q9ERD7; P99024; P68372; B2RSN3	Q9ERD7 [298-306]; P99024 [298-306]; P68372 [298-306]; B2RSN3 [298-306]	0	1065.43	High	1.95	High	0.001801	0.0363
	FALSE	High	[K].MAVTFIGNSTAIQELFKR.[I]	1xOxidation [M1]		FALSE	0.0839976	0.00641918	1	2	1	P99024	P99024 [363-380]	1	2042.07	High	2.76	High	0.003975	0.05368
	FALSE	Medium	[K].IREEYPDR.[I]			FALSE	0.128433	0.0117388	3	10	2	P99024; P68372; B2RSN3	P99024 [155-162]; P68372 [155-162]; B2RSN3 [155-162]	1	1077.53	High	2.36	High	0.007881	0.08723
	FALSE	Medium	[K].NMMAACDPR.[H]	1xCarbamidomethyl [C6]; 1xOxidation [M2]		FALSE	0.137625	0.0128939	4	14	3	Q9ERD7; P99024; P68372; B2RSN3	Q9ERD7 [298-306]; P99024 [298-306]; P68372 [298-306]; B2RSN3 [298-306]	0	1081.42	High	2.75	High	0.008591	0.09451
	FALSE	Medium	[K].TAVCDIPPRGLK.[M]	1xCarbamidomethyl [C4]		FALSE	0.172569	0.0156675	3	9	1	P99024; P68372; B2RSN3	P99024 [351-362]; P68372 [351-362]; B2RSN3 [351-362]	1	1326.72	Medium	1.65	Medium	0.01087	0.1217
	FALSE	Medium	[R].FPGQLNADLRK.[L]			FALSE	0.303578	0.0312717	4	15	1	Q9ERD7; P99024; P68372; B2RSN3	Q9ERD7 [242-252]; P99024 [242-252]; P68372 [242-252]; B2RSN3 [242-252]	1	1258.69	Medium	2.03	Medium	0.02148	0.2338
FALSE	High	Master Protein	P68372	Tubulin beta-4B chain OS=Mus musculus GN=Tubb4b PE=1 SV=1	FALSE	0	119.988	74.8315	26	75	3	1	445	49.8	4.89	High		245.63	26
	Checked	Confidence	Annotated Sequence	Modifications	Modifications in Master Proteins	Contaminant	Qvality PEP	Qvality q-value	# Protein Groups	# Proteins	# PSMs	Master Protein Accessions	Positions in Master Proteins	# Missed Cleavages	Theo. MH+ [Da]	Found in Sample: [S5] F5: Sample	XCorr Sequest HT	Confidence Sequest HT	Percolator q-Value Sequest HT	Percolator PEP Sequest HT
	FALSE	High	[K].LAVNMVPFPR.[L]	1xOxidation [M5]		FALSE	0.00320372	0	4	14	2	Q9ERD7; P99024; P68372; B2RSN3	Q9ERD7 [253-262]; P99024 [253-262]; P68372 [253-262]; B2RSN3 [253-262]	0	1159.63	High	3.01	High	0	0.001385
	FALSE	High	[K].LAVNMVPFPR.[L]			FALSE	0.00266257	0	4	14	1	Q9ERD7; P99024; P68372; B2RSN3	Q9ERD7 [253-262]; P99024 [253-262]; P68372 [253-262]; B2RSN3 [253-262]	0	1143.63	High	3.59	High	0	0.001123
	FALSE	High	[R].AVLVDLEPGTMDSVR.[S]	1xOxidation [M11]		FALSE	0.0185246	0	1	3	2	P68372	P68372 [63-77]	0	1617.82	High	2.38	High	0	0.01323
	FALSE	High	[R].AVLVDLEPGTMDSVR.[S]			FALSE	0.000474941	0	1	3	1	P68372	P68372 [63-77]	0	1601.82	High	2.5	High	0	0.000164
	FALSE	High	[R].IMNTFSVVPSPK.[V]			FALSE	0.000546585	0	3	7	4	Q9ERD7; P99024; P68372	Q9ERD7 [163-174]; P99024 [163-174]; P68372 [163-174]	0	1319.7	High	4.68	High	0	0.001892
	FALSE	High	[R].FPGQLNADLR.[K]			FALSE	0.0060605	0	4	15	1	Q9ERD7; P99024; P68372; B2RSN3	Q9ERD7 [242-251]; P99024 [242-251]; P68372 [242-251]; B2RSN3 [242-251]	0	1130.6	High	2.71	High	0	0.002816
	FALSE	High	[K].GHYTEGAELVDSVLDVVRK.[E]			FALSE	5.48421e-05	0	4	9	2	Q9ERD7; P99024; P68372; B2RSN3	Q9ERD7 [104-122]; P99024 [104-122]; P68372 [104-122]; B2RSN3 [104-122]	1	2087.08	High	4.23	High	0	1.479e-05
	FALSE	High	[R].ALTVPELTQQMFDAK.[N]			FALSE	0.000399716	0	2	9	2	Q9ERD7; P68372	Q9ERD7 [283-297]; P68372 [283-297]	0	1691.87	High	3.59	High	0	0.0001353
	FALSE	High	[R].SGPFGQIFRPDNFVFGQSGAGNNWAK.[G]			FALSE	1.12558e-08	0	3	7	5	P99024; P68372; B2RSN3	P99024 [78-103]; P68372 [78-103]; B2RSN3 [78-103]	0	2798.34	High	7.6	High	0	1.14233e-09
	FALSE	High	[K].MSATFIGNSTAIQELFKR.[I]			FALSE	0.00400498	0	2	6	1	P68372; B2RSN3	P68372 [363-380]; B2RSN3 [363-380]	1	2014.04	High	2.31	High	0	0.001776
	FALSE	High	[K].GHYTEGAELVDSVLDVVR.[K]			FALSE	0.000150443	0	4	9	1	Q9ERD7; P99024; P68372; B2RSN3	Q9ERD7 [104-121]; P99024 [104-121]; P68372 [104-121]; B2RSN3 [104-121]	0	1958.98	High	4.41	High	0	4.564e-05
	FALSE	High	[R].ISEQFTAMFR.[R]			FALSE	0.000415331	0	4	11	1	Q9ERD7; P99024; P68372; B2RSN3	Q9ERD7 [381-390]; P99024 [381-390]; P68372 [381-390]; B2RSN3 [381-390]	0	1229.6	High	4.04	High	0	0.0001419
	FALSE	High	[K].EAESCDCLQGFQLTHSLGGGTGSGMGTLLISK.[I]	2xCarbamidomethyl [C5; C7]; 1xOxidation [M25]		FALSE	0.000629035	0	2	4	3	P99024; P68372	P99024 [123-154]; P68372 [123-154]	0	3327.53	High	4.63	High	0	0.0002248
	FALSE	High	[K].EAESCDCLQGFQLTHSLGGGTGSGMGTLLISK.[I]	2xCarbamidomethyl [C5; C7]		FALSE	0.000305674	0	2	4	2	P99024; P68372	P99024 [123-154]; P68372 [123-154]	0	3311.53	High	4.98	High	0	0.0001007
	FALSE	High	[K].FWEVISDEHGIDPTGTYHGDSDLQLER.[I]			FALSE	0.00025562	0	1	2	2	P68372	P68372 [20-46]	0	3116.42	High	4.32	High	0	8.218e-05
	FALSE	High	[R].YLTVAAVFR.[G]			FALSE	0.00688363	0	2	6	2	P99024; P68372	P99024 [310-318]; P68372 [310-318]	0	1039.59	High	3.26	High	0	0.003255
	FALSE	High	[K].NSSYFVEWIPNNVK.[TV]			FALSE	0.00688363	0	4	13	2	Q9ERD7; P99024; P68372; B2RSN3	Q9ERD7 [337-350]; P99024 [337-350]; P68372 [337-350]; B2RSN3 [337-350]	0	1696.83	High	3.82	High	0	0.003245
	FALSE	High	[K].LTTPTYGDLNHLVSATMSGVTTCLR.[F]	1xCarbamidomethyl [C23]; 1xOxidation [M17]		FALSE	0.00281994	0	3	8	1	P99024; P68372; B2RSN3	P99024 [217-241]; P68372 [217-241]; B2RSN3 [217-241]	0	2724.33	High	3.32	High	0	0.001197
	FALSE	High	[K].LTTPTYGDLNHLVSATMSGVTTCLR.[F]	1xCarbamidomethyl [C23]		FALSE	0.00082781	0	3	8	2	P99024; P68372; B2RSN3	P99024 [217-241]; P68372 [217-241]; B2RSN3 [217-241]	0	2708.34	High	4.48	High	0	0.0003055
	FALSE	High	[R].LHFFMPGFAPLTSR.[G]	1xOxidation [M5]		FALSE	0.000307632	0	3	9	2	P99024; P68372; B2RSN3	P99024 [263-276]; P68372 [263-276]; B2RSN3 [263-276]	0	1636.83	High	3.39	High	0	0.0001016
	FALSE	High	[R].LHFFMPGFAPLTSR.[G]			FALSE	0.00160812	0	3	9	4	P99024; P68372; B2RSN3	P99024 [263-276]; P68372 [263-276]; B2RSN3 [263-276]	0	1620.84	High	3.57	High	0	0.0006429
	FALSE	High	[K].TAVCDIPPR.[G]	1xCarbamidomethyl [C4]		FALSE	0.00175846	0	3	9	4	P99024; P68372; B2RSN3	P99024 [351-359]; P68372 [351-359]; B2RSN3 [351-359]	0	1028.52	High	2.94	High	0	0.0007072
	FALSE	High	[K].EVDEQMLNVQNK.[N]			FALSE	0.00143355	0	3	7	3	P99024; P68372; B2RSN3	P99024 [325-336]; P68372 [325-336]; B2RSN3 [325-336]	0	1446.69	High	4.53	High	0	0.0008545
	FALSE	High	[K].EVDEQMLNVQNK.[N]	1xOxidation [M6]		FALSE	0.00762156	0	3	7	1	P99024; P68372; B2RSN3	P99024 [325-336]; P68372 [325-336]; B2RSN3 [325-336]	0	1462.68	High	3.14	High	0	0.00365
	FALSE	High	[-].MREIVHLQAGQCGNQIGAK.[F]	1xCarbamidomethyl [C12]; 1xOxidation [M1]		FALSE	0.000471917	0	4	7	4	Q9ERD7; P99024; P68372; B2RSN3	Q9ERD7 [1-19]; P99024 [1-19]; P68372 [1-19]; B2RSN3 [1-19]	1	2126.06	High	4.15	High	0	0.001186
	FALSE	High	[R].MSMKEVDEQMLNVQNK.[N]	1xOxidation [M]		FALSE	0.000279529	0	3	7	8	P99024; P68372; B2RSN3	P99024 [321-336]; P68372 [321-336]; B2RSN3 [321-336]	1	1939.89	High	4.82	High	0	9.127e-05
	FALSE	High	[R].MSMKEVDEQMLNVQNK.[N]			FALSE	1.05553e-05	0	3	7	2	P99024; P68372; B2RSN3	P99024 [321-336]; P68372 [321-336]; B2RSN3 [321-336]	1	1923.9	High	5.68	High	0	2.364e-06
	FALSE	High	[R].EIVHIQAGQCGNQIGAK.[F]	1xCarbamidomethyl [C10]		FALSE	5.959e-05	0	4	7	4	Q9ERD7; P99024; P68372; B2RSN3	Q9ERD7 [3-19]; P99024 [3-19]; P68372 [3-19]; B2RSN3 [3-19]	0	1822.92	High	4.44	High	0	1.62e-05
	FALSE	High	[R].INVYYNEATGGK.[Y]			FALSE	0.000252375	0	1	2	1	P68372	P68372 [47-58]	0	1328.65	High	3.47	High	0	8.156e-05
	FALSE	High	[K].NMMAACDPR.[H]	1xCarbamidomethyl [C6]		FALSE	0.0594566	0.00289536	4	14	1	Q9ERD7; P99024; P68372; B2RSN3	Q9ERD7 [298-306]; P99024 [298-306]; P68372 [298-306]; B2RSN3 [298-306]	0	1065.43	High	1.95	High	0.001801	0.0363
	FALSE	High	[K].MSATFIGNSTAIQELFKR.[I]	1xOxidation [M1]		FALSE	0.0651585	0.00333677	2	6	1	P68372; B2RSN3	P68372 [363-380]; B2RSN3 [363-380]	1	2030.04	High	1.92	High	0.002071	0.0404
	FALSE	Medium	[K].IREEYPDR.[I]			FALSE	0.128433	0.0117388	3	10	2	P99024; P68372; B2RSN3	P99024 [155-162]; P68372 [155-162]; B2RSN3 [155-162]	1	1077.53	High	2.36	High	0.007881	0.08723
	FALSE	Medium	[K].NMMAACDPR.[H]	1xCarbamidomethyl [C6]; 1xOxidation [M2]		FALSE	0.137625	0.0128939	4	14	3	Q9ERD7; P99024; P68372; B2RSN3	Q9ERD7 [298-306]; P99024 [298-306]; P68372 [298-306]; B2RSN3 [298-306]	0	1081.42	High	2.75	High	0.008591	0.09451
	FALSE	Medium	[K].TAVCDIPPRGLK.[M]	1xCarbamidomethyl [C4]		FALSE	0.172569	0.0156675	3	9	1	P99024; P68372; B2RSN3	P99024 [351-362]; P68372 [351-362]; B2RSN3 [351-362]	1	1326.72	Medium	1.65	Medium	0.01087	0.1217
	FALSE	Medium	[R].FPGQLNADLRK.[L]			FALSE	0.303578	0.0312717	4	15	1	Q9ERD7; P99024; P68372; B2RSN3	Q9ERD7 [242-252]; P99024 [242-252]; P68372 [242-252]; B2RSN3 [242-252]	1	1258.69	Medium	2.03	Medium	0.02148	0.2338
FALSE	High	Master Protein	B2RSN3	Tubulin beta chain OS=Mus musculus GN=Tubb2b PE=1 SV=1	FALSE	0	108.521	58.8764	23	64	3	1	445	49.9	4.89	High		204.44	23
	Checked	Confidence	Annotated Sequence	Modifications	Modifications in Master Proteins	Contaminant	Qvality PEP	Qvality q-value	# Protein Groups	# Proteins	# PSMs	Master Protein Accessions	Positions in Master Proteins	# Missed Cleavages	Theo. MH+ [Da]	Found in Sample: [S5] F5: Sample	XCorr Sequest HT	Confidence Sequest HT	Percolator q-Value Sequest HT	Percolator PEP Sequest HT
	FALSE	High	[R].IMNTFSVMPSPK.[V]			FALSE	0.00222689	0	1	4	1	B2RSN3	B2RSN3 [163-174]	0	1351.67	High	3.4	High	0	0.0009237
	FALSE	High	[K].LAVNMVPFPR.[L]	1xOxidation [M5]		FALSE	0.00320372	0	4	14	2	Q9ERD7; P99024; P68372; B2RSN3	Q9ERD7 [253-262]; P99024 [253-262]; P68372 [253-262]; B2RSN3 [253-262]	0	1159.63	High	3.01	High	0	0.001385
	FALSE	High	[K].LAVNMVPFPR.[L]			FALSE	0.00266257	0	4	14	1	Q9ERD7; P99024; P68372; B2RSN3	Q9ERD7 [253-262]; P99024 [253-262]; P68372 [253-262]; B2RSN3 [253-262]	0	1143.63	High	3.59	High	0	0.001123
	FALSE	High	[R].AILVDLEPGTMDSVR.[S]	1xOxidation [M11]		FALSE	0.000197991	0	3	5	2	Q9ERD7; P99024; B2RSN3	Q9ERD7 [63-77]; P99024 [63-77]; B2RSN3 [63-77]	0	1631.83	High	4.35	High	0	0.0001828
	FALSE	High	[R].AILVDLEPGTMDSVR.[S]			FALSE	3.31118e-05	0	3	5	3	Q9ERD7; P99024; B2RSN3	Q9ERD7 [63-77]; P99024 [63-77]; B2RSN3 [63-77]	0	1615.84	High	3.86	High	0	8.418e-06
	FALSE	High	[R].FPGQLNADLR.[K]			FALSE	0.0060605	0	4	15	1	Q9ERD7; P99024; P68372; B2RSN3	Q9ERD7 [242-251]; P99024 [242-251]; P68372 [242-251]; B2RSN3 [242-251]	0	1130.6	High	2.71	High	0	0.002816
	FALSE	High	[K].GHYTEGAELVDSVLDVVRK.[E]			FALSE	5.48421e-05	0	4	9	2	Q9ERD7; P99024; P68372; B2RSN3	Q9ERD7 [104-122]; P99024 [104-122]; P68372 [104-122]; B2RSN3 [104-122]	1	2087.08	High	4.23	High	0	1.479e-05
	FALSE	High	[R].SGPFGQIFRPDNFVFGQSGAGNNWAK.[G]			FALSE	1.12558e-08	0	3	7	5	P99024; P68372; B2RSN3	P99024 [78-103]; P68372 [78-103]; B2RSN3 [78-103]	0	2798.34	High	7.6	High	0	1.14233e-09
	FALSE	High	[K].MSATFIGNSTAIQELFKR.[I]			FALSE	0.00400498	0	2	6	1	P68372; B2RSN3	P68372 [363-380]; B2RSN3 [363-380]	1	2014.04	High	2.31	High	0	0.001776
	FALSE	High	[R].YLTVAAIFR.[G]			FALSE	0.00463749	0	1	3	1	B2RSN3	B2RSN3 [310-318]	0	1053.61	High	2.64	High	0	0.002095
	FALSE	High	[R].ALTVPELTQQMFDSK.[N]			FALSE	0.00557884	0	1	3	1	B2RSN3	B2RSN3 [283-297]	0	1707.86	High	2.7	High	0	0.002564
	FALSE	High	[K].GHYTEGAELVDSVLDVVR.[K]			FALSE	0.000150443	0	4	9	1	Q9ERD7; P99024; P68372; B2RSN3	Q9ERD7 [104-121]; P99024 [104-121]; P68372 [104-121]; B2RSN3 [104-121]	0	1958.98	High	4.41	High	0	4.564e-05
	FALSE	High	[R].ISEQFTAMFR.[R]			FALSE	0.000415331	0	4	11	1	Q9ERD7; P99024; P68372; B2RSN3	Q9ERD7 [381-390]; P99024 [381-390]; P68372 [381-390]; B2RSN3 [381-390]	0	1229.6	High	4.04	High	0	0.0001419
	FALSE	High	[K].NSSYFVEWIPNNVK.[TV]			FALSE	0.00688363	0	4	13	2	Q9ERD7; P99024; P68372; B2RSN3	Q9ERD7 [337-350]; P99024 [337-350]; P68372 [337-350]; B2RSN3 [337-350]	0	1696.83	High	3.82	High	0	0.003245
	FALSE	High	[K].LTTPTYGDLNHLVSATMSGVTTCLR.[F]	1xCarbamidomethyl [C23]; 1xOxidation [M17]		FALSE	0.00281994	0	3	8	1	P99024; P68372; B2RSN3	P99024 [217-241]; P68372 [217-241]; B2RSN3 [217-241]	0	2724.33	High	3.32	High	0	0.001197
	FALSE	High	[K].LTTPTYGDLNHLVSATMSGVTTCLR.[F]	1xCarbamidomethyl [C23]		FALSE	0.00082781	0	3	8	2	P99024; P68372; B2RSN3	P99024 [217-241]; P68372 [217-241]; B2RSN3 [217-241]	0	2708.34	High	4.48	High	0	0.0003055
	FALSE	High	[R].LHFFMPGFAPLTSR.[G]	1xOxidation [M5]		FALSE	0.000307632	0	3	9	2	P99024; P68372; B2RSN3	P99024 [263-276]; P68372 [263-276]; B2RSN3 [263-276]	0	1636.83	High	3.39	High	0	0.0001016
	FALSE	High	[R].LHFFMPGFAPLTSR.[G]			FALSE	0.00160812	0	3	9	4	P99024; P68372; B2RSN3	P99024 [263-276]; P68372 [263-276]; B2RSN3 [263-276]	0	1620.84	High	3.57	High	0	0.0006429
	FALSE	High	[K].TAVCDIPPR.[G]	1xCarbamidomethyl [C4]		FALSE	0.00175846	0	3	9	4	P99024; P68372; B2RSN3	P99024 [351-359]; P68372 [351-359]; B2RSN3 [351-359]	0	1028.52	High	2.94	High	0	0.0007072
	FALSE	High	[K].EVDEQMLNVQNK.[N]			FALSE	0.00143355	0	3	7	3	P99024; P68372; B2RSN3	P99024 [325-336]; P68372 [325-336]; B2RSN3 [325-336]	0	1446.69	High	4.53	High	0	0.0008545
	FALSE	High	[K].EVDEQMLNVQNK.[N]	1xOxidation [M6]		FALSE	0.00762156	0	3	7	1	P99024; P68372; B2RSN3	P99024 [325-336]; P68372 [325-336]; B2RSN3 [325-336]	0	1462.68	High	3.14	High	0	0.00365
	FALSE	High	[-].MREIVHLQAGQCGNQIGAK.[F]	1xCarbamidomethyl [C12]; 1xOxidation [M1]		FALSE	0.000471917	0	4	7	4	Q9ERD7; P99024; P68372; B2RSN3	Q9ERD7 [1-19]; P99024 [1-19]; P68372 [1-19]; B2RSN3 [1-19]	1	2126.06	High	4.15	High	0	0.001186
	FALSE	High	[R].MSMKEVDEQMLNVQNK.[N]	1xOxidation [M]		FALSE	0.000279529	0	3	7	8	P99024; P68372; B2RSN3	P99024 [321-336]; P68372 [321-336]; B2RSN3 [321-336]	1	1939.89	High	4.82	High	0	9.127e-05
	FALSE	High	[R].MSMKEVDEQMLNVQNK.[N]			FALSE	1.05553e-05	0	3	7	2	P99024; P68372; B2RSN3	P99024 [321-336]; P68372 [321-336]; B2RSN3 [321-336]	1	1923.9	High	5.68	High	0	2.364e-06
	FALSE	High	[R].EIVHIQAGQCGNQIGAK.[F]	1xCarbamidomethyl [C10]		FALSE	5.959e-05	0	4	7	4	Q9ERD7; P99024; P68372; B2RSN3	Q9ERD7 [3-19]; P99024 [3-19]; P68372 [3-19]; B2RSN3 [3-19]	0	1822.92	High	4.44	High	0	1.62e-05
	FALSE	High	[K].NMMAACDPR.[H]	1xCarbamidomethyl [C6]		FALSE	0.0594566	0.00289536	4	14	1	Q9ERD7; P99024; P68372; B2RSN3	Q9ERD7 [298-306]; P99024 [298-306]; P68372 [298-306]; B2RSN3 [298-306]	0	1065.43	High	1.95	High	0.001801	0.0363
	FALSE	High	[K].MSATFIGNSTAIQELFKR.[I]	1xOxidation [M1]		FALSE	0.0651585	0.00333677	2	6	1	P68372; B2RSN3	P68372 [363-380]; B2RSN3 [363-380]	1	2030.04	High	1.92	High	0.002071	0.0404
	FALSE	Medium	[K].IREEYPDR.[I]			FALSE	0.128433	0.0117388	3	10	2	P99024; P68372; B2RSN3	P99024 [155-162]; P68372 [155-162]; B2RSN3 [155-162]	1	1077.53	High	2.36	High	0.007881	0.08723
	FALSE	Medium	[K].NMMAACDPR.[H]	1xCarbamidomethyl [C6]; 1xOxidation [M2]		FALSE	0.137625	0.0128939	4	14	3	Q9ERD7; P99024; P68372; B2RSN3	Q9ERD7 [298-306]; P99024 [298-306]; P68372 [298-306]; B2RSN3 [298-306]	0	1081.42	High	2.75	High	0.008591	0.09451
	FALSE	Medium	[K].TAVCDIPPRGLK.[M]	1xCarbamidomethyl [C4]		FALSE	0.172569	0.0156675	3	9	1	P99024; P68372; B2RSN3	P99024 [351-362]; P68372 [351-362]; B2RSN3 [351-362]	1	1326.72	Medium	1.65	Medium	0.01087	0.1217
	FALSE	Medium	[R].FPGQLNADLRK.[L]			FALSE	0.303578	0.0312717	4	15	1	Q9ERD7; P99024; P68372; B2RSN3	Q9ERD7 [242-252]; P99024 [242-252]; P68372 [242-252]; B2RSN3 [242-252]	1	1258.69	Medium	2.03	Medium	0.02148	0.2338
FALSE	High	Master Protein Candidate	Q7TMM9	Tubulin beta-2A chain OS=Mus musculus GN=Tubb2a PE=1 SV=1	FALSE	0	108.521	58.8764	23	64	3	1	445	49.9	4.89	High		204.44	23
	Checked	Confidence	Annotated Sequence	Modifications	Modifications in Master Proteins	Contaminant	Qvality PEP	Qvality q-value	# Protein Groups	# Proteins	# PSMs	Master Protein Accessions	Positions in Master Proteins	# Missed Cleavages	Theo. MH+ [Da]	Found in Sample: [S5] F5: Sample	XCorr Sequest HT	Confidence Sequest HT	Percolator q-Value Sequest HT	Percolator PEP Sequest HT
	FALSE	High	[R].IMNTFSVMPSPK.[V]			FALSE	0.00222689	0	1	4	1	B2RSN3	B2RSN3 [163-174]	0	1351.67	High	3.4	High	0	0.0009237
	FALSE	High	[K].LAVNMVPFPR.[L]	1xOxidation [M5]		FALSE	0.00320372	0	4	14	2	Q9ERD7; P99024; P68372; B2RSN3	Q9ERD7 [253-262]; P99024 [253-262]; P68372 [253-262]; B2RSN3 [253-262]	0	1159.63	High	3.01	High	0	0.001385
	FALSE	High	[K].LAVNMVPFPR.[L]			FALSE	0.00266257	0	4	14	1	Q9ERD7; P99024; P68372; B2RSN3	Q9ERD7 [253-262]; P99024 [253-262]; P68372 [253-262]; B2RSN3 [253-262]	0	1143.63	High	3.59	High	0	0.001123
	FALSE	High	[R].AILVDLEPGTMDSVR.[S]	1xOxidation [M11]		FALSE	0.000197991	0	3	5	2	Q9ERD7; P99024; B2RSN3	Q9ERD7 [63-77]; P99024 [63-77]; B2RSN3 [63-77]	0	1631.83	High	4.35	High	0	0.0001828
	FALSE	High	[R].AILVDLEPGTMDSVR.[S]			FALSE	3.31118e-05	0	3	5	3	Q9ERD7; P99024; B2RSN3	Q9ERD7 [63-77]; P99024 [63-77]; B2RSN3 [63-77]	0	1615.84	High	3.86	High	0	8.418e-06
	FALSE	High	[R].FPGQLNADLR.[K]			FALSE	0.0060605	0	4	15	1	Q9ERD7; P99024; P68372; B2RSN3	Q9ERD7 [242-251]; P99024 [242-251]; P68372 [242-251]; B2RSN3 [242-251]	0	1130.6	High	2.71	High	0	0.002816
	FALSE	High	[K].GHYTEGAELVDSVLDVVRK.[E]			FALSE	5.48421e-05	0	4	9	2	Q9ERD7; P99024; P68372; B2RSN3	Q9ERD7 [104-122]; P99024 [104-122]; P68372 [104-122]; B2RSN3 [104-122]	1	2087.08	High	4.23	High	0	1.479e-05
	FALSE	High	[R].SGPFGQIFRPDNFVFGQSGAGNNWAK.[G]			FALSE	1.12558e-08	0	3	7	5	P99024; P68372; B2RSN3	P99024 [78-103]; P68372 [78-103]; B2RSN3 [78-103]	0	2798.34	High	7.6	High	0	1.14233e-09
	FALSE	High	[K].MSATFIGNSTAIQELFKR.[I]			FALSE	0.00400498	0	2	6	1	P68372; B2RSN3	P68372 [363-380]; B2RSN3 [363-380]	1	2014.04	High	2.31	High	0	0.001776
	FALSE	High	[R].YLTVAAIFR.[G]			FALSE	0.00463749	0	1	3	1	B2RSN3	B2RSN3 [310-318]	0	1053.61	High	2.64	High	0	0.002095
	FALSE	High	[R].ALTVPELTQQMFDSK.[N]			FALSE	0.00557884	0	1	3	1	B2RSN3	B2RSN3 [283-297]	0	1707.86	High	2.7	High	0	0.002564
	FALSE	High	[K].GHYTEGAELVDSVLDVVR.[K]			FALSE	0.000150443	0	4	9	1	Q9ERD7; P99024; P68372; B2RSN3	Q9ERD7 [104-121]; P99024 [104-121]; P68372 [104-121]; B2RSN3 [104-121]	0	1958.98	High	4.41	High	0	4.564e-05
	FALSE	High	[R].ISEQFTAMFR.[R]			FALSE	0.000415331	0	4	11	1	Q9ERD7; P99024; P68372; B2RSN3	Q9ERD7 [381-390]; P99024 [381-390]; P68372 [381-390]; B2RSN3 [381-390]	0	1229.6	High	4.04	High	0	0.0001419
	FALSE	High	[K].NSSYFVEWIPNNVK.[TV]			FALSE	0.00688363	0	4	13	2	Q9ERD7; P99024; P68372; B2RSN3	Q9ERD7 [337-350]; P99024 [337-350]; P68372 [337-350]; B2RSN3 [337-350]	0	1696.83	High	3.82	High	0	0.003245
	FALSE	High	[K].LTTPTYGDLNHLVSATMSGVTTCLR.[F]	1xCarbamidomethyl [C23]; 1xOxidation [M17]		FALSE	0.00281994	0	3	8	1	P99024; P68372; B2RSN3	P99024 [217-241]; P68372 [217-241]; B2RSN3 [217-241]	0	2724.33	High	3.32	High	0	0.001197
	FALSE	High	[K].LTTPTYGDLNHLVSATMSGVTTCLR.[F]	1xCarbamidomethyl [C23]		FALSE	0.00082781	0	3	8	2	P99024; P68372; B2RSN3	P99024 [217-241]; P68372 [217-241]; B2RSN3 [217-241]	0	2708.34	High	4.48	High	0	0.0003055
	FALSE	High	[R].LHFFMPGFAPLTSR.[G]	1xOxidation [M5]		FALSE	0.000307632	0	3	9	2	P99024; P68372; B2RSN3	P99024 [263-276]; P68372 [263-276]; B2RSN3 [263-276]	0	1636.83	High	3.39	High	0	0.0001016
	FALSE	High	[R].LHFFMPGFAPLTSR.[G]			FALSE	0.00160812	0	3	9	4	P99024; P68372; B2RSN3	P99024 [263-276]; P68372 [263-276]; B2RSN3 [263-276]	0	1620.84	High	3.57	High	0	0.0006429
	FALSE	High	[K].TAVCDIPPR.[G]	1xCarbamidomethyl [C4]		FALSE	0.00175846	0	3	9	4	P99024; P68372; B2RSN3	P99024 [351-359]; P68372 [351-359]; B2RSN3 [351-359]	0	1028.52	High	2.94	High	0	0.0007072
	FALSE	High	[K].EVDEQMLNVQNK.[N]			FALSE	0.00143355	0	3	7	3	P99024; P68372; B2RSN3	P99024 [325-336]; P68372 [325-336]; B2RSN3 [325-336]	0	1446.69	High	4.53	High	0	0.0008545
	FALSE	High	[K].EVDEQMLNVQNK.[N]	1xOxidation [M6]		FALSE	0.00762156	0	3	7	1	P99024; P68372; B2RSN3	P99024 [325-336]; P68372 [325-336]; B2RSN3 [325-336]	0	1462.68	High	3.14	High	0	0.00365
	FALSE	High	[-].MREIVHLQAGQCGNQIGAK.[F]	1xCarbamidomethyl [C12]; 1xOxidation [M1]		FALSE	0.000471917	0	4	7	4	Q9ERD7; P99024; P68372; B2RSN3	Q9ERD7 [1-19]; P99024 [1-19]; P68372 [1-19]; B2RSN3 [1-19]	1	2126.06	High	4.15	High	0	0.001186
	FALSE	High	[R].MSMKEVDEQMLNVQNK.[N]	1xOxidation [M]		FALSE	0.000279529	0	3	7	8	P99024; P68372; B2RSN3	P99024 [321-336]; P68372 [321-336]; B2RSN3 [321-336]	1	1939.89	High	4.82	High	0	9.127e-05
	FALSE	High	[R].MSMKEVDEQMLNVQNK.[N]			FALSE	1.05553e-05	0	3	7	2	P99024; P68372; B2RSN3	P99024 [321-336]; P68372 [321-336]; B2RSN3 [321-336]	1	1923.9	High	5.68	High	0	2.364e-06
	FALSE	High	[R].EIVHIQAGQCGNQIGAK.[F]	1xCarbamidomethyl [C10]		FALSE	5.959e-05	0	4	7	4	Q9ERD7; P99024; P68372; B2RSN3	Q9ERD7 [3-19]; P99024 [3-19]; P68372 [3-19]; B2RSN3 [3-19]	0	1822.92	High	4.44	High	0	1.62e-05
	FALSE	High	[K].NMMAACDPR.[H]	1xCarbamidomethyl [C6]		FALSE	0.0594566	0.00289536	4	14	1	Q9ERD7; P99024; P68372; B2RSN3	Q9ERD7 [298-306]; P99024 [298-306]; P68372 [298-306]; B2RSN3 [298-306]	0	1065.43	High	1.95	High	0.001801	0.0363
	FALSE	High	[K].MSATFIGNSTAIQELFKR.[I]	1xOxidation [M1]		FALSE	0.0651585	0.00333677	2	6	1	P68372; B2RSN3	P68372 [363-380]; B2RSN3 [363-380]	1	2030.04	High	1.92	High	0.002071	0.0404
	FALSE	Medium	[K].IREEYPDR.[I]			FALSE	0.128433	0.0117388	3	10	2	P99024; P68372; B2RSN3	P99024 [155-162]; P68372 [155-162]; B2RSN3 [155-162]	1	1077.53	High	2.36	High	0.007881	0.08723
	FALSE	Medium	[K].NMMAACDPR.[H]	1xCarbamidomethyl [C6]; 1xOxidation [M2]		FALSE	0.137625	0.0128939	4	14	3	Q9ERD7; P99024; P68372; B2RSN3	Q9ERD7 [298-306]; P99024 [298-306]; P68372 [298-306]; B2RSN3 [298-306]	0	1081.42	High	2.75	High	0.008591	0.09451
	FALSE	Medium	[K].TAVCDIPPRGLK.[M]	1xCarbamidomethyl [C4]		FALSE	0.172569	0.0156675	3	9	1	P99024; P68372; B2RSN3	P99024 [351-362]; P68372 [351-362]; B2RSN3 [351-362]	1	1326.72	Medium	1.65	Medium	0.01087	0.1217
	FALSE	Medium	[R].FPGQLNADLRK.[L]			FALSE	0.303578	0.0312717	4	15	1	Q9ERD7; P99024; P68372; B2RSN3	Q9ERD7 [242-252]; P99024 [242-252]; P68372 [242-252]; B2RSN3 [242-252]	1	1258.69	Medium	2.03	Medium	0.02148	0.2338
FALSE	High	Master Protein	Q3UT63	Putative uncharacterized protein (Fragment) OS=Mus musculus PE=2 SV=1	FALSE	0	105.492	54.3762	33	56	6	1	537	61.6	6.57	High		183.07	33
	Checked	Confidence	Annotated Sequence	Modifications	Modifications in Master Proteins	Contaminant	Qvality PEP	Qvality q-value	# Protein Groups	# Proteins	# PSMs	Master Protein Accessions	Positions in Master Proteins	# Missed Cleavages	Theo. MH+ [Da]	Found in Sample: [S5] F5: Sample	XCorr Sequest HT	Confidence Sequest HT	Percolator q-Value Sequest HT	Percolator PEP Sequest HT
	FALSE	High	[K].CVLEENLLSCSNR.[A]	2xCarbamidomethyl [C1; C10]		FALSE	0.000152378	0	2	3	2	Q3UT63; V9H130	Q3UT63 [114-126]; V9H130 [114-126]	0	1593.74	High	4.36	High	0	4.643e-05
	FALSE	High	[R].NEIHRKPTAYLFDLYK.[Q]			FALSE	0.00491129	0	2	2	1	Q3UT63; V9H130	Q3UT63 [503-518]; V9H130 [514-529]	1	2008.07	High	3.56	High	0	0.002234
	FALSE	High	[R].NIKLEQAEFIDMGPLSR.[D]	1xOxidation [M12]		FALSE	0.000199259	0	2	2	1	Q3UT63; V9H130	Q3UT63 [292-308]; V9H130 [303-319]	1	1977.01	High	5.16	High	0	6.226e-05
	FALSE	High	[R].NIKLEQAEFIDMGPLSR.[D]			FALSE	3.7384e-05	0	2	2	4	Q3UT63; V9H130	Q3UT63 [292-308]; V9H130 [303-319]	1	1961.02	High	5.01	High	0	0.0001033
	FALSE	High	[R].GEVESVVHEEIRYTTK.[E]			FALSE	0.000625031	0	2	3	1	Q3UT63; V9H130	Q3UT63 [246-261]; V9H130 [257-272]	1	1875.94	High	2.83	High	0	0.0002243
	FALSE	High	[K].KSKNDFTGWLLLVSVEK.[M]			FALSE	0.000417992	0	1	2	1	Q3UT63	Q3UT63 [71-87]	2	1964.09	High	4.42	High	0	0.0001422
	FALSE	High	[K].LYSELKEANALDFLNELGDSVHK.[A]			FALSE	6.4962e-06	0	1	2	1	Q3UT63	Q3UT63 [41-63]	1	2605.31	High	5.86	High	0	1.368e-06
	FALSE	High	[K].NDFTGWLLLVSVEK.[M]			FALSE	4.01049e-05	0	1	2	2	Q3UT63	Q3UT63 [74-87]	0	1620.86	High	4.78	High	0	3.906e-05
	FALSE	High	[R].EIAMLEWIYCVK.[H]	1xCarbamidomethyl [C10]		FALSE	0.00240414	0	2	2	2	Q3UT63; V9H130	Q3UT63 [363-374]; V9H130 [374-385]	0	1554.77	High	4.32	High	0	0.003208
	FALSE	High	[KR].SLFEWLAEVFIK.[R]			FALSE	0.000428807	0	2	3	1	Q3UT63; V9H130	Q3UT63 [325-336]; V9H130 [336-347]	0	1481.8	High	3.03	High	0	0.0001473
	FALSE	High	[K].QKPGEYVWEWILR.[V]			FALSE	0.000163468	0	2	3	4	Q3UT63; V9H130	Q3UT63 [272-284]; V9H130 [283-295]	0	1703.89	High	4.22	High	0	4.998e-05
	FALSE	High	[K].SKNDFTGWLLLVSVEK.[M]			FALSE	0.00168162	0	1	2	1	Q3UT63	Q3UT63 [72-87]	1	1835.99	High	4.65	High	0	0.0006729
	FALSE	High	[R].LREIAMLEWIYCVK.[H]	1xCarbamidomethyl [C12]		FALSE	0.000567935	0	2	2	2	Q3UT63; V9H130	Q3UT63 [361-374]; V9H130 [372-385]	1	1823.95	High	4.08	High	0	0.0002002
	FALSE	High	[R].LDLWYWLTNHGVSR.[N]			FALSE	0.0027314	0	2	2	2	Q3UT63; V9H130	Q3UT63 [489-502]; V9H130 [500-513]	0	1759.89	High	2.77	High	0	0.002763
	FALSE	High	[K].HNCPQWEGPEDMPFTSSIR.[R]	1xCarbamidomethyl [C3]		FALSE	4.27499e-05	0	2	2	2	Q3UT63; V9H130	Q3UT63 [375-393]; V9H130 [386-404]	0	2287.99	High	5.05	High	0	5.968e-05
	FALSE	High	[R].KPTAYLFDLYK.[Q]			FALSE	0.000557158	0	2	2	2	Q3UT63; V9H130	Q3UT63 [508-518]; V9H130 [519-529]	0	1358.74	High	3.75	High	0.004516	0.06018
	FALSE	High	[K].LEQAEFIDMGPLSR.[D]			FALSE	6.39271e-05	0	2	2	3	Q3UT63; V9H130	Q3UT63 [295-308]; V9H130 [306-319]	0	1605.79	High	5.41	High	0	3.374e-05
	FALSE	High	[R].LQTQVNDLKVAK.[C]			FALSE	0.0222429	0	2	3	2	Q3UT63; V9H130	Q3UT63 [102-113]; V9H130 [102-113]	1	1356.78	High	3.25	High	0.001122	0.02545
	FALSE	High	[K].FKSQPQSVSTVK.[V]			FALSE	0.00583325	0	2	3	2	Q3UT63; V9H130	Q3UT63 [148-159]; V9H130 [148-159]	1	1335.73	High	3.07	High	0	0.002711
	FALSE	High	[R].QGDSSYYNGQR.[R]			FALSE	0.0172807	0	2	2	1	Q3UT63; V9H130	Q3UT63 [452-462]; V9H130 [463-473]	0	1274.54	High	2.9	High	0	0.009102
	FALSE	High	[R].GEVESVVHEEIR.[Y]			FALSE	0.00310314	0	2	3	2	Q3UT63; V9H130	Q3UT63 [246-257]; V9H130 [257-268]	0	1382.69	High	3.32	High	0	0.00134
	FALSE	High	[K].QAPRGEVESVVHEEIR.[Y]			FALSE	0.0271998	0	2	3	1	Q3UT63; V9H130	Q3UT63 [242-257]; V9H130 [253-268]	1	1834.94	High	3.04	High	0	0.01511
	FALSE	High	[R].AQVAENQTETLIVR.[L]			FALSE	0.00013156	0	2	3	4	Q3UT63; V9H130	Q3UT63 [127-140]; V9H130 [127-140]	0	1571.84	High	4.65	High	0	3.925e-05
	FALSE	High	[K].HNCPQWEGPEDMPFTSSIRR.[K]	1xCarbamidomethyl [C3]		FALSE	0.043698	0.00180408	2	2	1	Q3UT63; V9H130	Q3UT63 [375-394]; V9H130 [386-405]	1	2444.09	High	2.49	High	0.001122	0.02569
	FALSE	High	[K].ELNEFANSFK.[Q]			FALSE	0.0569613	0.00234416	2	3	1	Q3UT63; V9H130	Q3UT63 [262-271]; V9H130 [273-282]	0	1198.57	High	2.74	High	0.001451	0.03476
	FALSE	High	[R].KELCDKIER.[L]	1xCarbamidomethyl [C4]		FALSE	0.0762868	0.0054407	2	3	1	Q3UT63; V9H130	Q3UT63 [93-101]; V9H130 [93-101]	2	1190.62	High	2.71	High	0.003366	0.04837
	FALSE	High	[RK].GEIYNGMTR.[LR]			FALSE	0.0820044	0.00592251	1	2	1	Q3UT63	Q3UT63 [480-488]	0	1040.48	High	2.23	High	0.003677	0.05221
	FALSE	High	[R].LQTQVNDLK.[V]			FALSE	0.0839976	0.00641918	2	3	1	Q3UT63; V9H130	Q3UT63 [102-110]; V9H130 [102-110]	0	1058.58	High	2.38	High	0.003975	0.05389
	FALSE	Medium	[K].SQPQSVSTVK.[V]			FALSE	0.137625	0.0128939	2	3	1	Q3UT63; V9H130	Q3UT63 [150-159]; V9H130 [150-159]	0	1060.56	High	1.63	High	0.008591	0.09394
	FALSE	Medium	[R].QKNVYNNIPSNGQHR.[R]			FALSE	0.153369	0.0141551	2	2	1	Q3UT63; V9H130	Q3UT63 [464-478]; V9H130 [475-489]	1	1768.88	High	1.8	High	0.009633	0.1066
	FALSE	Medium	[K].MMNERK.[E]			FALSE	0.232653	0.0214119	2	3	1	Q3UT63; V9H130	Q3UT63 [88-93]; V9H130 [88-93]	1	808.38	Medium	2.08	Medium	0.01517	0.1716
	FALSE	Medium	[K].GQVAALNRPR.[Q]			FALSE	0.266356	0.0268496	1	1	1	Q3UT63	Q3UT63 [442-451]	0	1081.62	Medium	1.33	Medium	0.01875	0.2007
	FALSE	Medium	[RK].LAELQR.[KQ]			FALSE	0.297623	0.0300662	2	6	2	Q3UT63; V9H130	Q3UT63 [141-146]; V9H130 [141-146]	0	729.425	Medium	1.61	Medium	0.02076	0.229
	FALSE	Medium	[K].ELCDKIER.[L]	1xCarbamidomethyl [C3]		FALSE	0.314198	0.0325624	2	3	2	Q3UT63; V9H130	Q3UT63 [94-101]; V9H130 [94-101]	1	1062.52	Medium	1.88	Medium	0.03294	0.3006
FALSE	High	Master Protein	P56480	ATP synthase subunit beta, mitochondrial OS=Mus musculus GN=Atp5b PE=1 SV=2	FALSE	0	105.188	66.9187	22	51	22	1	529	56.3	5.34	High		158.77	22
	Checked	Confidence	Annotated Sequence	Modifications	Modifications in Master Proteins	Contaminant	Qvality PEP	Qvality q-value	# Protein Groups	# Proteins	# PSMs	Master Protein Accessions	Positions in Master Proteins	# Missed Cleavages	Theo. MH+ [Da]	Found in Sample: [S5] F5: Sample	XCorr Sequest HT	Confidence Sequest HT	Percolator q-Value Sequest HT	Percolator PEP Sequest HT
	FALSE	High	[R].IPSAVGYQPTLATDMGTMQER.[I]	1xOxidation [M18]		FALSE	0.000687865	0	1	1	1	P56480	P56480 [325-345]	0	2282.08	High	4.23	High	0	0.0002492
	FALSE	High	[R].IPSAVGYQPTLATDMGTMQER.[I]			FALSE	0.000434319	0	1	1	4	P56480	P56480 [325-345]	0	2266.08	High	4.21	High	0	0.0005448
	FALSE	High	[R].LVLEVAQHLGESTVR.[T]			FALSE	2.27158e-05	0	1	1	2	P56480	P56480 [95-109]	0	1650.92	High	4.81	High	0	5.523e-06
	FALSE	High	[K].VLDSGAPIKIPVGPETLGR.[I]			FALSE	5.38013e-05	0	1	1	2	P56480	P56480 [125-143]	1	1919.1	High	4.16	High	0	8.577e-05
	FALSE	High	[R].TREGNDLYHEMIESGVINLK.[D]			FALSE	0.000174249	0	1	1	1	P56480	P56480 [240-259]	1	2318.14	High	4.76	High	0	5.384e-05
	FALSE	High	[K].AHGGYSVFAGVGER.[T]			FALSE	0.000786582	0	1	1	2	P56480	P56480 [226-239]	0	1406.68	High	3.23	High	0	0.0002892
	FALSE	High	[R].TIAMDGTEGLVR.[G]			FALSE	0.00322422	0	1	1	1	P56480	P56480 [110-121]	0	1262.64	High	3.27	High	0	0.001396
	FALSE	High	[K].VALVYGQMNEPPGAR.[A]			FALSE	0.000575236	0	1	1	2	P56480	P56480 [265-279]	0	1601.81	High	2.68	High	0.002733	0.04477
	FALSE	High	[R].IMNVIGEPIDER.[G]	1xOxidation [M2]		FALSE	0.0106077	0	1	1	3	P56480	P56480 [144-155]	0	1401.7	High	3.7	High	0	0.005282
	FALSE	High	[R].IMNVIGEPIDER.[G]			FALSE	0.00237365	0	1	1	1	P56480	P56480 [144-155]	0	1385.71	High	3.73	High	0	0.0009905
	FALSE	High	[R].FLSQPFQVAEVFTGHMGK.[L]			FALSE	0.0203642	0	1	1	2	P56480	P56480 [463-480]	0	2023.01	High	2.64	High	0.001451	0.03386
	FALSE	High	[K].KGSITSVQAIYVPADDLTDPAPATTFAHLDATTVLSR.[A]			FALSE	0.000130722	0	1	1	1	P56480	P56480 [351-387]	1	3842.98	High	4.97	High	0	3.895e-05
	FALSE	High	[K].SLQDIIAILGMDELSEEDKLTVSR.[A]	1xOxidation [M11]		FALSE	0.000412686	0	1	1	2	P56480	P56480 [433-456]	1	2691.38	High	3.99	High	0	0.0001405
	FALSE	High	[K].SLQDIIAILGMDELSEEDKLTVSR.[A]			FALSE	7.42864e-06	0	1	1	2	P56480	P56480 [433-456]	1	2675.38	High	3.71	High	0	1.593e-06
	FALSE	High	[K].QFAPIHAEAPEFIEMSVEQEILVTGIK.[V]			FALSE	7.26376e-05	0	1	1	5	P56480	P56480 [162-188]	0	3026.55	High	4.41	High	0	0.0007015
	FALSE	High	[K].TVLIMELINNVAK.[A]			FALSE	0.000407449	0	1	1	3	P56480	P56480 [213-225]	0	1457.84	High	4.48	High	0	0.0001391
	FALSE	High	[R].DQEGQDVLLFIDNIFR.[F]			FALSE	0.0241394	0	1	1	1	P56480	P56480 [295-310]	0	1921.97	High	1.85	High	0	0.01322
	FALSE	High	[R].FTQAGSEVSALLGR.[I]			FALSE	0.000911024	0	1	1	2	P56480	P56480 [311-324]	0	1435.75	High	4.78	High	0	0.0003408
	FALSE	High	[R].AIAELGIYPAVDPLDSTSR.[I]			FALSE	0.000199259	0	1	1	2	P56480	P56480 [388-406]	0	1988.03	High	3.88	High	0	6.234e-05
	FALSE	High	[R].DSRLVLEVAQHLGESTVR.[T]			FALSE	0.00337145	0	1	1	1	P56480	P56480 [92-109]	1	2009.08	High	4.64	High	0	0.001467
	FALSE	High	[R].IMDPNIVGNEHYDVAR.[G]			FALSE	0.000236761	0	1	1	2	P56480	P56480 [407-422]	0	1842.88	High	2.07	High	0	7.567e-05
	FALSE	High	[R].IMDPNIVGNEHYDVAR.[G]	1xOxidation [M2]		FALSE	0.00113917	0	1	1	1	P56480	P56480 [407-422]	0	1858.88	High	2.95	High	0	0.000438
	FALSE	High	[R].VALTGLTVAEYFRDQEGQDVLLFIDNIFR.[F]			FALSE	0.0573115	0.00234416	1	1	3	P56480	P56480 [282-310]	1	3342.74	High	2.66	High	0.001451	0.03502
	FALSE	High	[R].FLSQPFQVAEVFTGHMGK.[L]	1xOxidation [M16]		FALSE	0.0998489	0.00724565	1	1	1	P56480	P56480 [463-480]	0	2039.01	High	1.31	High	0.004797	0.06558
	FALSE	High	[K].ILQDYK.[S]			FALSE	0.105302	0.00767209	1	1	1	P56480	P56480 [427-432]	0	779.43	High	2	High	0.005043	0.06933
	FALSE	Medium	[K].ADKLAEEHGS.[-]			FALSE	0.126222	0.0112964	1	1	2	P56480	P56480 [520-529]	1	1056.5	High	2.81	High	0.007608	0.08553
	FALSE	Medium	[K].VVDLLAPYAK.[G]			FALSE	0.14993	0.0141551	1	1	1	P56480	P56480 [189-198]	0	1088.64	High	2.79	High	0.009408	0.1039
FALSE	High	Master Protein	O08905	RNP particle component (Fragment) OS=Mus musculus PE=4 SV=1	FALSE	0	101.791	65.625	34	54	16	1	384	44.4	9.35	High		149.3	34
	Checked	Confidence	Annotated Sequence	Modifications	Modifications in Master Proteins	Contaminant	Qvality PEP	Qvality q-value	# Protein Groups	# Proteins	# PSMs	Master Protein Accessions	Positions in Master Proteins	# Missed Cleavages	Theo. MH+ [Da]	Found in Sample: [S5] F5: Sample	XCorr Sequest HT	Confidence Sequest HT	Percolator q-Value Sequest HT	Percolator PEP Sequest HT
	FALSE	High	[K].TQSEATLEIETLGK.[KR]			FALSE	0.000239804	0	2	19	2	P11260; O08905	P11260 [107-120]; O08905 [134-147]	0	1519.78	High	4.71	High	0	7.677e-05
	FALSE	High	[R].ISGAEDSIENIGTTIK.[EDV]			FALSE	1.65058e-05	0	4	15	1	C6EQK4; O08905; C6EQK5; Q3UW54	C6EQK4 [140-155]; O08905 [167-182]; C6EQK5 [107-122]; Q3UW54 [5-20]	0	1647.84	High	5.86	High	0	3.892e-06
	FALSE	High	[R].ISGAEDSIENIGTTIKENGK.[C]			FALSE	0.00257896	0	2	13	1	O08905; C6EQK5	O08905 [167-186]; C6EQK5 [107-126]	1	2076.05	High	3.56	High	0	0.001089
	FALSE	High	[R].IIGVDENEDFQIK.[G]			FALSE	0.000190547	0	2	14	2	O08905; Q3UW54	O08905 [209-221]; Q3UW54 [47-59]	0	1519.76	High	3.24	High	0	5.94e-05
	FALSE	High	[K].KILTQNIQEIQDTIR.[R]			FALSE	1.94875e-05	0	1	12	1	O08905	O08905 [189-203]	1	1813.02	High	5.39	High	0	4.656e-06
	FALSE	High	[K].SGTIDLSISNR.[I]			FALSE	0.00989171	0	1	13	1	O08905	O08905 [149-159]	0	1162.61	High	3.34	High	0	0.004857
	FALSE	High	[K].IIEENFPNIK.[NKR]			FALSE	0.0163246	0	5	21	2	C6EQK4; P11260; O08905; C6EQK5; Q3UW54	C6EQK4 [203-212]; P11260 [203-212]; O08905 [230-239]; C6EQK5 [170-179]; Q3UW54 [68-77]	0	1216.66	High	3.04	High	0	0.008502
	FALSE	High	[K].TQSEATLEIETLGKK.[S]			FALSE	0.000637121	0	1	16	2	O08905	O08905 [134-148]	1	1647.88	High	4.09	High	0	0.0002276
	FALSE	High	[K].AYLMMMVEDIKKDFNK.[S]			FALSE	0.0153235	0	1	11	3	O08905	O08905 [58-73]	2	1975.97	High	2.47	High	0.001451	0.03163
	FALSE	High	[R].RAWTDVIQTLR.[E]			FALSE	0.0049427	0	2	16	2	P11260; O08905	P11260 [284-294]; O08905 [311-321]	1	1358.75	High	3.39	High	0	0.002239
	FALSE	High	[K].SLKEIQENTAKELQVLK.[E]			FALSE	7.79243e-05	0	1	14	3	O08905	O08905 [74-90]	2	1971.11	High	4.85	High	0	2.418e-05
	FALSE	High	[K].IIEENFPNLKNEMHMNIQEAYR.[T]			FALSE	0.00679654	0	1	13	2	O08905	O08905 [230-251]	1	2733.31	High	4.18	High	0	0.003199
	FALSE	High	[K].ILTQNIQEIQDTIR.[R]			FALSE	6.79322e-06	0	1	12	2	O08905	O08905 [190-203]	0	1684.92	High	5.42	High	0	4.753e-05
	FALSE	High	[R].AWTDVIQTLR.[E]			FALSE	0.00940138	0	2	16	1	P11260; O08905	P11260 [285-294]; O08905 [312-321]	0	1202.65	High	3.5	High	0	0.004601
	FALSE	High	[R].IIGVDENEDFQIKGPANIFNK.[I]			FALSE	0.000899463	0	2	14	4	O08905; Q3UW54	O08905 [209-229]; Q3UW54 [47-67]	1	2361.21	High	3.2	High	0	0.0003346
	FALSE	High	[K].TYKQVMEMNK.[T]			FALSE	0.0044351	0	1	13	2	O08905	O08905 [110-119]	1	1271.61	High	3.24	High	0	0.001993
	FALSE	High	[R].TSNALNKDR.[I]			FALSE	0.027891	0	1	12	1	O08905	O08905 [270-278]	1	1018.53	High	2.95	High	0	0.01551
	FALSE	High	[K].SLKEIQENTAK.[E]			FALSE	0.00526793	0	1	14	2	O08905	O08905 [74-84]	1	1260.68	High	3.11	High	0	0.002413
	FALSE	High	[K].TKFTHYLSTNPALQR.[IM]			FALSE	8.02038e-06	0	1	9	1	O08905	O08905 [350-364]	1	1776.94	High	5	High	0	1.734e-06
	FALSE	High	[K].KTQSEATLEIETLGKK.[S]			FALSE	7.1259e-05	0	1	16	1	O08905	O08905 [133-148]	2	1775.97	High	4.42	High	0	1.986e-05
	FALSE	High	[K].GPANIFNK.[I]			FALSE	0.0191188	0	4	19	3	P11260; O08905; C6EQK5; Q3UW54	P11260 [195-202]; O08905 [222-229]; C6EQK5 [162-169]; Q3UW54 [60-67]	0	860.462	High	2.88	High	0	0.0102
	FALSE	High	[K].FTHYLSTNPALQR.[IM]			FALSE	0.00149907	0	1	9	1	O08905	O08905 [352-364]	0	1547.8	High	3.53	High	0	0.000591
	FALSE	High	[RK].IQEMEER.[IRM]			FALSE	0.0358171	0.00127691	4	29	2	P11260; O08905; C6EQK5; Q04365	P11260 [133-139]; O08905 [160-166]; C6EQK5 [100-106]; Q04365 [147-153]	0	934.43	High	2.51	High	0.0007965	0.02065
	FALSE	High	[K].QVEVLTEKEEK.[T]			FALSE	0.0598215	0.00289536	1	12	2	O08905	O08905 [99-109]	1	1331.71	High	2.25	High	0.001801	0.0367
	FALSE	High	[R].TPNRLDQKR.[N]			FALSE	0.0628181	0.00333677	3	18	1	C6EQK4; P11260; O08905	C6EQK4 [225-233]; P11260 [225-233]; O08905 [252-260]	2	1127.63	High	2.57	High	0.002071	0.03864
	FALSE	High	[R].ITPDFSPETMK.[A]	1xOxidation [M10]		FALSE	0.0810245	0.00592251	3	16	1	C6EQK4; P11260; O08905	C6EQK4 [271-281]; P11260 [271-281]; O08905 [298-308]	0	1281.6	High	1.88	High	0.003677	0.05151
	FALSE	High	[R].ITPDFSPETMK.[A]			FALSE	0.117716	0.00992895	3	16	2	C6EQK4; P11260; O08905	C6EQK4 [271-281]; P11260 [271-281]; O08905 [298-308]	0	1265.61	High	1.04	High	0.00646	0.07894
	FALSE	Medium	[R].ILYPAK.[L]			FALSE	0.129926	0.0121847	3	23	4	P11260; O08905; G3UYN0	P11260 [302-307]; O08905 [329-334]; G3UYN0 [807-812]	0	704.434	High	1.54	High	0.008154	0.08844
	FALSE	Medium	[K].TILDLK.[R]			FALSE	0.143252	0.0128939	3	15	1	C6EQK4; O08905; C6EQK5	C6EQK4 [93-98]; O08905 [120-125]; C6EQK5 [60-65]	0	702.44	High	1.79	High	0.008871	0.09893
	FALSE	Medium	[RK].IQEMEER.[IRM]	1xOxidation [M4]		FALSE	0.164101	0.0148617	4	29	1	P11260; O08905; C6EQK5; Q04365	P11260 [133-139]; O08905 [160-166]; C6EQK5 [100-106]; Q04365 [147-153]	0	950.425	Medium	2.22	Medium	0.01037	0.1148
	FALSE	Medium	[KR].EIQENTAK.[E]			FALSE	0.17161	0.0156675	3	18	1	C6EQK4; O08905; C6EQK5	C6EQK4 [64-71]; O08905 [77-84]; C6EQK5 [17-24]	0	932.468	Medium	1.9	Medium	0.01087	0.1215
	FALSE	Medium	[K].AYLMMMVEDIKK.[DE]	1xOxidation [M5]		FALSE	0.172569	0.0156675	2	14	1	C6EQK4; O08905	C6EQK4 [45-56]; O08905 [58-69]	1	1487.73	Medium	1.83	Medium	0.01087	0.1219
	FALSE	Medium	[K].EKQENTIK.[Q]			FALSE	0.17645	0.0179316	1	13	1	O08905	O08905 [91-98]	1	989.526	Medium	1.72	Medium	0.01279	0.1255
	FALSE	Medium	[K].QVMEMNK.[TA]			FALSE	0.177431	0.0187782	3	21	1	P11260; O08905; C6EQK5	P11260 [86-92]; O08905 [113-119]; C6EQK5 [53-59]	0	879.406	Medium	2.15	Medium	0.01279	0.1256
	FALSE	Medium	[R].DYQMAK.[G]			FALSE	0.339404	0.0376214	1	1	1	O08905	O08905 [11-16]	0	755.339	Medium	1.88	Medium	0.0258	0.2656
	FALSE	Medium	[K].VFHDKTK.[F]			FALSE	0.339404	0.0376214	2	15	1	P11260; O08905	P11260 [318-324]; O08905 [345-351]	1	874.478	Medium	1.95	Medium	0.0258	0.266
FALSE	High	None	Q9QUJ6	Mus musculus DNA, L1 element insertion in intron 3 of Mitf protein OS=Mus musculus PE=4 SV=1	FALSE	0	101.215	66.3073	33	53	15	1	371	42.9	9.41	High		147.42	33
	Checked	Confidence	Annotated Sequence	Modifications	Modifications in Master Proteins	Contaminant	Qvality PEP	Qvality q-value	# Protein Groups	# Proteins	# PSMs	Master Protein Accessions	Positions in Master Proteins	# Missed Cleavages	Theo. MH+ [Da]	Found in Sample: [S5] F5: Sample	XCorr Sequest HT	Confidence Sequest HT	Percolator q-Value Sequest HT	Percolator PEP Sequest HT
	FALSE	High	[K].TQSEATLEIETLGK.[KR]			FALSE	0.000239804	0	2	19	2	P11260; O08905	P11260 [107-120]; O08905 [134-147]	0	1519.78	High	4.71	High	0	7.677e-05
	FALSE	High	[R].ISGAEDSIENIGTTIK.[EDV]			FALSE	1.65058e-05	0	4	15	1	C6EQK4; O08905; C6EQK5; Q3UW54	C6EQK4 [140-155]; O08905 [167-182]; C6EQK5 [107-122]; Q3UW54 [5-20]	0	1647.84	High	5.86	High	0	3.892e-06
	FALSE	High	[R].ISGAEDSIENIGTTIKENGK.[C]			FALSE	0.00257896	0	2	13	1	O08905; C6EQK5	O08905 [167-186]; C6EQK5 [107-126]	1	2076.05	High	3.56	High	0	0.001089
	FALSE	High	[R].IIGVDENEDFQIK.[G]			FALSE	0.000190547	0	2	14	2	O08905; Q3UW54	O08905 [209-221]; Q3UW54 [47-59]	0	1519.76	High	3.24	High	0	5.94e-05
	FALSE	High	[K].KILTQNIQEIQDTIR.[R]			FALSE	1.94875e-05	0	1	12	1	O08905	O08905 [189-203]	1	1813.02	High	5.39	High	0	4.656e-06
	FALSE	High	[K].SGTIDLSISNR.[I]			FALSE	0.00989171	0	1	13	1	O08905	O08905 [149-159]	0	1162.61	High	3.34	High	0	0.004857
	FALSE	High	[K].IIEENFPNIK.[NKR]			FALSE	0.0163246	0	5	21	2	C6EQK4; P11260; O08905; C6EQK5; Q3UW54	C6EQK4 [203-212]; P11260 [203-212]; O08905 [230-239]; C6EQK5 [170-179]; Q3UW54 [68-77]	0	1216.66	High	3.04	High	0	0.008502
	FALSE	High	[K].TQSEATLEIETLGKK.[S]			FALSE	0.000637121	0	1	16	2	O08905	O08905 [134-148]	1	1647.88	High	4.09	High	0	0.0002276
	FALSE	High	[K].AYLMMMVEDIKKDFNK.[S]			FALSE	0.0153235	0	1	11	3	O08905	O08905 [58-73]	2	1975.97	High	2.47	High	0.001451	0.03163
	FALSE	High	[R].RAWTDVIQTLR.[E]			FALSE	0.0049427	0	2	16	2	P11260; O08905	P11260 [284-294]; O08905 [311-321]	1	1358.75	High	3.39	High	0	0.002239
	FALSE	High	[K].SLKEIQENTAKELQVLK.[E]			FALSE	7.79243e-05	0	1	14	3	O08905	O08905 [74-90]	2	1971.11	High	4.85	High	0	2.418e-05
	FALSE	High	[K].IIEENFPNLKNEMHMNIQEAYR.[T]			FALSE	0.00679654	0	1	13	2	O08905	O08905 [230-251]	1	2733.31	High	4.18	High	0	0.003199
	FALSE	High	[K].ILTQNIQEIQDTIR.[R]			FALSE	6.79322e-06	0	1	12	2	O08905	O08905 [190-203]	0	1684.92	High	5.42	High	0	4.753e-05
	FALSE	High	[R].AWTDVIQTLR.[E]			FALSE	0.00940138	0	2	16	1	P11260; O08905	P11260 [285-294]; O08905 [312-321]	0	1202.65	High	3.5	High	0	0.004601
	FALSE	High	[R].IIGVDENEDFQIKGPANIFNK.[I]			FALSE	0.000899463	0	2	14	4	O08905; Q3UW54	O08905 [209-229]; Q3UW54 [47-67]	1	2361.21	High	3.2	High	0	0.0003346
	FALSE	High	[K].TYKQVMEMNK.[T]			FALSE	0.0044351	0	1	13	2	O08905	O08905 [110-119]	1	1271.61	High	3.24	High	0	0.001993
	FALSE	High	[R].TSNALNKDR.[I]			FALSE	0.027891	0	1	12	1	O08905	O08905 [270-278]	1	1018.53	High	2.95	High	0	0.01551
	FALSE	High	[K].SLKEIQENTAK.[E]			FALSE	0.00526793	0	1	14	2	O08905	O08905 [74-84]	1	1260.68	High	3.11	High	0	0.002413
	FALSE	High	[K].TKFTHYLSTNPALQR.[IM]			FALSE	8.02038e-06	0	1	9	1	O08905	O08905 [350-364]	1	1776.94	High	5	High	0	1.734e-06
	FALSE	High	[K].KTQSEATLEIETLGKK.[S]			FALSE	7.1259e-05	0	1	16	1	O08905	O08905 [133-148]	2	1775.97	High	4.42	High	0	1.986e-05
	FALSE	High	[K].GPANIFNK.[I]			FALSE	0.0191188	0	4	19	3	P11260; O08905; C6EQK5; Q3UW54	P11260 [195-202]; O08905 [222-229]; C6EQK5 [162-169]; Q3UW54 [60-67]	0	860.462	High	2.88	High	0	0.0102
	FALSE	High	[K].FTHYLSTNPALQR.[IM]			FALSE	0.00149907	0	1	9	1	O08905	O08905 [352-364]	0	1547.8	High	3.53	High	0	0.000591
	FALSE	High	[RK].IQEMEER.[IRM]			FALSE	0.0358171	0.00127691	4	29	2	P11260; O08905; C6EQK5; Q04365	P11260 [133-139]; O08905 [160-166]; C6EQK5 [100-106]; Q04365 [147-153]	0	934.43	High	2.51	High	0.0007965	0.02065
	FALSE	High	[K].QVEVLTEKEEK.[T]			FALSE	0.0598215	0.00289536	1	12	2	O08905	O08905 [99-109]	1	1331.71	High	2.25	High	0.001801	0.0367
	FALSE	High	[R].TPNRLDQKR.[N]			FALSE	0.0628181	0.00333677	3	18	1	C6EQK4; P11260; O08905	C6EQK4 [225-233]; P11260 [225-233]; O08905 [252-260]	2	1127.63	High	2.57	High	0.002071	0.03864
	FALSE	High	[R].ITPDFSPETMK.[A]	1xOxidation [M10]		FALSE	0.0810245	0.00592251	3	16	1	C6EQK4; P11260; O08905	C6EQK4 [271-281]; P11260 [271-281]; O08905 [298-308]	0	1281.6	High	1.88	High	0.003677	0.05151
	FALSE	High	[R].ITPDFSPETMK.[A]			FALSE	0.117716	0.00992895	3	16	2	C6EQK4; P11260; O08905	C6EQK4 [271-281]; P11260 [271-281]; O08905 [298-308]	0	1265.61	High	1.04	High	0.00646	0.07894
	FALSE	Medium	[R].ILYPAK.[L]			FALSE	0.129926	0.0121847	3	23	4	P11260; O08905; G3UYN0	P11260 [302-307]; O08905 [329-334]; G3UYN0 [807-812]	0	704.434	High	1.54	High	0.008154	0.08844
	FALSE	Medium	[K].TILDLK.[R]			FALSE	0.143252	0.0128939	3	15	1	C6EQK4; O08905; C6EQK5	C6EQK4 [93-98]; O08905 [120-125]; C6EQK5 [60-65]	0	702.44	High	1.79	High	0.008871	0.09893
	FALSE	Medium	[RK].IQEMEER.[IRM]	1xOxidation [M4]		FALSE	0.164101	0.0148617	4	29	1	P11260; O08905; C6EQK5; Q04365	P11260 [133-139]; O08905 [160-166]; C6EQK5 [100-106]; Q04365 [147-153]	0	950.425	Medium	2.22	Medium	0.01037	0.1148
	FALSE	Medium	[KR].EIQENTAK.[E]			FALSE	0.17161	0.0156675	3	18	1	C6EQK4; O08905; C6EQK5	C6EQK4 [64-71]; O08905 [77-84]; C6EQK5 [17-24]	0	932.468	Medium	1.9	Medium	0.01087	0.1215
	FALSE	Medium	[K].AYLMMMVEDIKK.[DE]	1xOxidation [M5]		FALSE	0.172569	0.0156675	2	14	1	C6EQK4; O08905	C6EQK4 [45-56]; O08905 [58-69]	1	1487.73	Medium	1.83	Medium	0.01087	0.1219
	FALSE	Medium	[K].EKQENTIK.[Q]			FALSE	0.17645	0.0179316	1	13	1	O08905	O08905 [91-98]	1	989.526	Medium	1.72	Medium	0.01279	0.1255
	FALSE	Medium	[K].QVMEMNK.[TA]			FALSE	0.177431	0.0187782	3	21	1	P11260; O08905; C6EQK5	P11260 [86-92]; O08905 [113-119]; C6EQK5 [53-59]	0	879.406	Medium	2.15	Medium	0.01279	0.1256
	FALSE	Medium	[K].VFHDKTK.[F]			FALSE	0.339404	0.0376214	2	15	1	P11260; O08905	P11260 [318-324]; O08905 [345-351]	1	874.478	Medium	1.95	Medium	0.0258	0.266
FALSE	High	None	Q9QWY1	ORF1 OS=Mus musculus domesticus PE=4 SV=1	FALSE	0	101.215	66.3073	33	53	15	1	371	42.9	9.36	High		147.42	33
	Checked	Confidence	Annotated Sequence	Modifications	Modifications in Master Proteins	Contaminant	Qvality PEP	Qvality q-value	# Protein Groups	# Proteins	# PSMs	Master Protein Accessions	Positions in Master Proteins	# Missed Cleavages	Theo. MH+ [Da]	Found in Sample: [S5] F5: Sample	XCorr Sequest HT	Confidence Sequest HT	Percolator q-Value Sequest HT	Percolator PEP Sequest HT
	FALSE	High	[K].TQSEATLEIETLGK.[KR]			FALSE	0.000239804	0	2	19	2	P11260; O08905	P11260 [107-120]; O08905 [134-147]	0	1519.78	High	4.71	High	0	7.677e-05
	FALSE	High	[R].ISGAEDSIENIGTTIK.[EDV]			FALSE	1.65058e-05	0	4	15	1	C6EQK4; O08905; C6EQK5; Q3UW54	C6EQK4 [140-155]; O08905 [167-182]; C6EQK5 [107-122]; Q3UW54 [5-20]	0	1647.84	High	5.86	High	0	3.892e-06
	FALSE	High	[R].ISGAEDSIENIGTTIKENGK.[C]			FALSE	0.00257896	0	2	13	1	O08905; C6EQK5	O08905 [167-186]; C6EQK5 [107-126]	1	2076.05	High	3.56	High	0	0.001089
	FALSE	High	[R].IIGVDENEDFQIK.[G]			FALSE	0.000190547	0	2	14	2	O08905; Q3UW54	O08905 [209-221]; Q3UW54 [47-59]	0	1519.76	High	3.24	High	0	5.94e-05
	FALSE	High	[K].KILTQNIQEIQDTIR.[R]			FALSE	1.94875e-05	0	1	12	1	O08905	O08905 [189-203]	1	1813.02	High	5.39	High	0	4.656e-06
	FALSE	High	[K].SGTIDLSISNR.[I]			FALSE	0.00989171	0	1	13	1	O08905	O08905 [149-159]	0	1162.61	High	3.34	High	0	0.004857
	FALSE	High	[K].IIEENFPNIK.[NKR]			FALSE	0.0163246	0	5	21	2	C6EQK4; P11260; O08905; C6EQK5; Q3UW54	C6EQK4 [203-212]; P11260 [203-212]; O08905 [230-239]; C6EQK5 [170-179]; Q3UW54 [68-77]	0	1216.66	High	3.04	High	0	0.008502
	FALSE	High	[K].TQSEATLEIETLGKK.[S]			FALSE	0.000637121	0	1	16	2	O08905	O08905 [134-148]	1	1647.88	High	4.09	High	0	0.0002276
	FALSE	High	[K].AYLMMMVEDIKKDFNK.[S]			FALSE	0.0153235	0	1	11	3	O08905	O08905 [58-73]	2	1975.97	High	2.47	High	0.001451	0.03163
	FALSE	High	[R].RAWTDVIQTLR.[E]			FALSE	0.0049427	0	2	16	2	P11260; O08905	P11260 [284-294]; O08905 [311-321]	1	1358.75	High	3.39	High	0	0.002239
	FALSE	High	[K].SLKEIQENTAKELQVLK.[E]			FALSE	7.79243e-05	0	1	14	3	O08905	O08905 [74-90]	2	1971.11	High	4.85	High	0	2.418e-05
	FALSE	High	[K].IIEENFPNLKNEMHMNIQEAYR.[T]			FALSE	0.00679654	0	1	13	2	O08905	O08905 [230-251]	1	2733.31	High	4.18	High	0	0.003199
	FALSE	High	[K].ILTQNIQEIQDTIR.[R]			FALSE	6.79322e-06	0	1	12	2	O08905	O08905 [190-203]	0	1684.92	High	5.42	High	0	4.753e-05
	FALSE	High	[R].AWTDVIQTLR.[E]			FALSE	0.00940138	0	2	16	1	P11260; O08905	P11260 [285-294]; O08905 [312-321]	0	1202.65	High	3.5	High	0	0.004601
	FALSE	High	[R].IIGVDENEDFQIKGPANIFNK.[I]			FALSE	0.000899463	0	2	14	4	O08905; Q3UW54	O08905 [209-229]; Q3UW54 [47-67]	1	2361.21	High	3.2	High	0	0.0003346
	FALSE	High	[K].TYKQVMEMNK.[T]			FALSE	0.0044351	0	1	13	2	O08905	O08905 [110-119]	1	1271.61	High	3.24	High	0	0.001993
	FALSE	High	[R].TSNALNKDR.[I]			FALSE	0.027891	0	1	12	1	O08905	O08905 [270-278]	1	1018.53	High	2.95	High	0	0.01551
	FALSE	High	[K].SLKEIQENTAK.[E]			FALSE	0.00526793	0	1	14	2	O08905	O08905 [74-84]	1	1260.68	High	3.11	High	0	0.002413
	FALSE	High	[K].TKFTHYLSTNPALQR.[IM]			FALSE	8.02038e-06	0	1	9	1	O08905	O08905 [350-364]	1	1776.94	High	5	High	0	1.734e-06
	FALSE	High	[K].KTQSEATLEIETLGKK.[S]			FALSE	7.1259e-05	0	1	16	1	O08905	O08905 [133-148]	2	1775.97	High	4.42	High	0	1.986e-05
	FALSE	High	[K].GPANIFNK.[I]			FALSE	0.0191188	0	4	19	3	P11260; O08905; C6EQK5; Q3UW54	P11260 [195-202]; O08905 [222-229]; C6EQK5 [162-169]; Q3UW54 [60-67]	0	860.462	High	2.88	High	0	0.0102
	FALSE	High	[K].FTHYLSTNPALQR.[IM]			FALSE	0.00149907	0	1	9	1	O08905	O08905 [352-364]	0	1547.8	High	3.53	High	0	0.000591
	FALSE	High	[RK].IQEMEER.[IRM]			FALSE	0.0358171	0.00127691	4	29	2	P11260; O08905; C6EQK5; Q04365	P11260 [133-139]; O08905 [160-166]; C6EQK5 [100-106]; Q04365 [147-153]	0	934.43	High	2.51	High	0.0007965	0.02065
	FALSE	High	[K].QVEVLTEKEEK.[T]			FALSE	0.0598215	0.00289536	1	12	2	O08905	O08905 [99-109]	1	1331.71	High	2.25	High	0.001801	0.0367
	FALSE	High	[R].TPNRLDQKR.[N]			FALSE	0.0628181	0.00333677	3	18	1	C6EQK4; P11260; O08905	C6EQK4 [225-233]; P11260 [225-233]; O08905 [252-260]	2	1127.63	High	2.57	High	0.002071	0.03864
	FALSE	High	[R].ITPDFSPETMK.[A]	1xOxidation [M10]		FALSE	0.0810245	0.00592251	3	16	1	C6EQK4; P11260; O08905	C6EQK4 [271-281]; P11260 [271-281]; O08905 [298-308]	0	1281.6	High	1.88	High	0.003677	0.05151
	FALSE	High	[R].ITPDFSPETMK.[A]			FALSE	0.117716	0.00992895	3	16	2	C6EQK4; P11260; O08905	C6EQK4 [271-281]; P11260 [271-281]; O08905 [298-308]	0	1265.61	High	1.04	High	0.00646	0.07894
	FALSE	Medium	[R].ILYPAK.[L]			FALSE	0.129926	0.0121847	3	23	4	P11260; O08905; G3UYN0	P11260 [302-307]; O08905 [329-334]; G3UYN0 [807-812]	0	704.434	High	1.54	High	0.008154	0.08844
	FALSE	Medium	[K].TILDLK.[R]			FALSE	0.143252	0.0128939	3	15	1	C6EQK4; O08905; C6EQK5	C6EQK4 [93-98]; O08905 [120-125]; C6EQK5 [60-65]	0	702.44	High	1.79	High	0.008871	0.09893
	FALSE	Medium	[RK].IQEMEER.[IRM]	1xOxidation [M4]		FALSE	0.164101	0.0148617	4	29	1	P11260; O08905; C6EQK5; Q04365	P11260 [133-139]; O08905 [160-166]; C6EQK5 [100-106]; Q04365 [147-153]	0	950.425	Medium	2.22	Medium	0.01037	0.1148
	FALSE	Medium	[KR].EIQENTAK.[E]			FALSE	0.17161	0.0156675	3	18	1	C6EQK4; O08905; C6EQK5	C6EQK4 [64-71]; O08905 [77-84]; C6EQK5 [17-24]	0	932.468	Medium	1.9	Medium	0.01087	0.1215
	FALSE	Medium	[K].AYLMMMVEDIKK.[DE]	1xOxidation [M5]		FALSE	0.172569	0.0156675	2	14	1	C6EQK4; O08905	C6EQK4 [45-56]; O08905 [58-69]	1	1487.73	Medium	1.83	Medium	0.01087	0.1219
	FALSE	Medium	[K].EKQENTIK.[Q]			FALSE	0.17645	0.0179316	1	13	1	O08905	O08905 [91-98]	1	989.526	Medium	1.72	Medium	0.01279	0.1255
	FALSE	Medium	[K].QVMEMNK.[TA]			FALSE	0.177431	0.0187782	3	21	1	P11260; O08905; C6EQK5	P11260 [86-92]; O08905 [113-119]; C6EQK5 [53-59]	0	879.406	Medium	2.15	Medium	0.01279	0.1256
	FALSE	Medium	[K].VFHDKTK.[F]			FALSE	0.339404	0.0376214	2	15	1	P11260; O08905	P11260 [318-324]; O08905 [345-351]	1	874.478	Medium	1.95	Medium	0.0258	0.266
FALSE	High	None	Q9QWX8	ORF1 OS=Mus musculus domesticus PE=4 SV=1	FALSE	0	101.215	66.3073	33	53	15	1	371	42.9	9.41	High		147.42	33
	Checked	Confidence	Annotated Sequence	Modifications	Modifications in Master Proteins	Contaminant	Qvality PEP	Qvality q-value	# Protein Groups	# Proteins	# PSMs	Master Protein Accessions	Positions in Master Proteins	# Missed Cleavages	Theo. MH+ [Da]	Found in Sample: [S5] F5: Sample	XCorr Sequest HT	Confidence Sequest HT	Percolator q-Value Sequest HT	Percolator PEP Sequest HT
	FALSE	High	[K].TQSEATLEIETLGK.[KR]			FALSE	0.000239804	0	2	19	2	P11260; O08905	P11260 [107-120]; O08905 [134-147]	0	1519.78	High	4.71	High	0	7.677e-05
	FALSE	High	[R].ISGAEDSIENIGTTIK.[EDV]			FALSE	1.65058e-05	0	4	15	1	C6EQK4; O08905; C6EQK5; Q3UW54	C6EQK4 [140-155]; O08905 [167-182]; C6EQK5 [107-122]; Q3UW54 [5-20]	0	1647.84	High	5.86	High	0	3.892e-06
	FALSE	High	[R].ISGAEDSIENIGTTIKENGK.[C]			FALSE	0.00257896	0	2	13	1	O08905; C6EQK5	O08905 [167-186]; C6EQK5 [107-126]	1	2076.05	High	3.56	High	0	0.001089
	FALSE	High	[R].IIGVDENEDFQIK.[G]			FALSE	0.000190547	0	2	14	2	O08905; Q3UW54	O08905 [209-221]; Q3UW54 [47-59]	0	1519.76	High	3.24	High	0	5.94e-05
	FALSE	High	[K].KILTQNIQEIQDTIR.[R]			FALSE	1.94875e-05	0	1	12	1	O08905	O08905 [189-203]	1	1813.02	High	5.39	High	0	4.656e-06
	FALSE	High	[K].SGTIDLSISNR.[I]			FALSE	0.00989171	0	1	13	1	O08905	O08905 [149-159]	0	1162.61	High	3.34	High	0	0.004857
	FALSE	High	[K].IIEENFPNIK.[NKR]			FALSE	0.0163246	0	5	21	2	C6EQK4; P11260; O08905; C6EQK5; Q3UW54	C6EQK4 [203-212]; P11260 [203-212]; O08905 [230-239]; C6EQK5 [170-179]; Q3UW54 [68-77]	0	1216.66	High	3.04	High	0	0.008502
	FALSE	High	[K].TQSEATLEIETLGKK.[S]			FALSE	0.000637121	0	1	16	2	O08905	O08905 [134-148]	1	1647.88	High	4.09	High	0	0.0002276
	FALSE	High	[K].AYLMMMVEDIKKDFNK.[S]			FALSE	0.0153235	0	1	11	3	O08905	O08905 [58-73]	2	1975.97	High	2.47	High	0.001451	0.03163
	FALSE	High	[R].RAWTDVIQTLR.[E]			FALSE	0.0049427	0	2	16	2	P11260; O08905	P11260 [284-294]; O08905 [311-321]	1	1358.75	High	3.39	High	0	0.002239
	FALSE	High	[K].SLKEIQENTAKELQVLK.[E]			FALSE	7.79243e-05	0	1	14	3	O08905	O08905 [74-90]	2	1971.11	High	4.85	High	0	2.418e-05
	FALSE	High	[K].IIEENFPNLKNEMHMNIQEAYR.[T]			FALSE	0.00679654	0	1	13	2	O08905	O08905 [230-251]	1	2733.31	High	4.18	High	0	0.003199
	FALSE	High	[K].ILTQNIQEIQDTIR.[R]			FALSE	6.79322e-06	0	1	12	2	O08905	O08905 [190-203]	0	1684.92	High	5.42	High	0	4.753e-05
	FALSE	High	[R].AWTDVIQTLR.[E]			FALSE	0.00940138	0	2	16	1	P11260; O08905	P11260 [285-294]; O08905 [312-321]	0	1202.65	High	3.5	High	0	0.004601
	FALSE	High	[R].IIGVDENEDFQIKGPANIFNK.[I]			FALSE	0.000899463	0	2	14	4	O08905; Q3UW54	O08905 [209-229]; Q3UW54 [47-67]	1	2361.21	High	3.2	High	0	0.0003346
	FALSE	High	[K].TYKQVMEMNK.[T]			FALSE	0.0044351	0	1	13	2	O08905	O08905 [110-119]	1	1271.61	High	3.24	High	0	0.001993
	FALSE	High	[R].TSNALNKDR.[I]			FALSE	0.027891	0	1	12	1	O08905	O08905 [270-278]	1	1018.53	High	2.95	High	0	0.01551
	FALSE	High	[K].SLKEIQENTAK.[E]			FALSE	0.00526793	0	1	14	2	O08905	O08905 [74-84]	1	1260.68	High	3.11	High	0	0.002413
	FALSE	High	[K].TKFTHYLSTNPALQR.[IM]			FALSE	8.02038e-06	0	1	9	1	O08905	O08905 [350-364]	1	1776.94	High	5	High	0	1.734e-06
	FALSE	High	[K].KTQSEATLEIETLGKK.[S]			FALSE	7.1259e-05	0	1	16	1	O08905	O08905 [133-148]	2	1775.97	High	4.42	High	0	1.986e-05
	FALSE	High	[K].GPANIFNK.[I]			FALSE	0.0191188	0	4	19	3	P11260; O08905; C6EQK5; Q3UW54	P11260 [195-202]; O08905 [222-229]; C6EQK5 [162-169]; Q3UW54 [60-67]	0	860.462	High	2.88	High	0	0.0102
	FALSE	High	[K].FTHYLSTNPALQR.[IM]			FALSE	0.00149907	0	1	9	1	O08905	O08905 [352-364]	0	1547.8	High	3.53	High	0	0.000591
	FALSE	High	[RK].IQEMEER.[IRM]			FALSE	0.0358171	0.00127691	4	29	2	P11260; O08905; C6EQK5; Q04365	P11260 [133-139]; O08905 [160-166]; C6EQK5 [100-106]; Q04365 [147-153]	0	934.43	High	2.51	High	0.0007965	0.02065
	FALSE	High	[K].QVEVLTEKEEK.[T]			FALSE	0.0598215	0.00289536	1	12	2	O08905	O08905 [99-109]	1	1331.71	High	2.25	High	0.001801	0.0367
	FALSE	High	[R].TPNRLDQKR.[N]			FALSE	0.0628181	0.00333677	3	18	1	C6EQK4; P11260; O08905	C6EQK4 [225-233]; P11260 [225-233]; O08905 [252-260]	2	1127.63	High	2.57	High	0.002071	0.03864
	FALSE	High	[R].ITPDFSPETMK.[A]	1xOxidation [M10]		FALSE	0.0810245	0.00592251	3	16	1	C6EQK4; P11260; O08905	C6EQK4 [271-281]; P11260 [271-281]; O08905 [298-308]	0	1281.6	High	1.88	High	0.003677	0.05151
	FALSE	High	[R].ITPDFSPETMK.[A]			FALSE	0.117716	0.00992895	3	16	2	C6EQK4; P11260; O08905	C6EQK4 [271-281]; P11260 [271-281]; O08905 [298-308]	0	1265.61	High	1.04	High	0.00646	0.07894
	FALSE	Medium	[R].ILYPAK.[L]			FALSE	0.129926	0.0121847	3	23	4	P11260; O08905; G3UYN0	P11260 [302-307]; O08905 [329-334]; G3UYN0 [807-812]	0	704.434	High	1.54	High	0.008154	0.08844
	FALSE	Medium	[K].TILDLK.[R]			FALSE	0.143252	0.0128939	3	15	1	C6EQK4; O08905; C6EQK5	C6EQK4 [93-98]; O08905 [120-125]; C6EQK5 [60-65]	0	702.44	High	1.79	High	0.008871	0.09893
	FALSE	Medium	[RK].IQEMEER.[IRM]	1xOxidation [M4]		FALSE	0.164101	0.0148617	4	29	1	P11260; O08905; C6EQK5; Q04365	P11260 [133-139]; O08905 [160-166]; C6EQK5 [100-106]; Q04365 [147-153]	0	950.425	Medium	2.22	Medium	0.01037	0.1148
	FALSE	Medium	[KR].EIQENTAK.[E]			FALSE	0.17161	0.0156675	3	18	1	C6EQK4; O08905; C6EQK5	C6EQK4 [64-71]; O08905 [77-84]; C6EQK5 [17-24]	0	932.468	Medium	1.9	Medium	0.01087	0.1215
	FALSE	Medium	[K].AYLMMMVEDIKK.[DE]	1xOxidation [M5]		FALSE	0.172569	0.0156675	2	14	1	C6EQK4; O08905	C6EQK4 [45-56]; O08905 [58-69]	1	1487.73	Medium	1.83	Medium	0.01087	0.1219
	FALSE	Medium	[K].EKQENTIK.[Q]			FALSE	0.17645	0.0179316	1	13	1	O08905	O08905 [91-98]	1	989.526	Medium	1.72	Medium	0.01279	0.1255
	FALSE	Medium	[K].QVMEMNK.[TA]			FALSE	0.177431	0.0187782	3	21	1	P11260; O08905; C6EQK5	P11260 [86-92]; O08905 [113-119]; C6EQK5 [53-59]	0	879.406	Medium	2.15	Medium	0.01279	0.1256
	FALSE	Medium	[K].VFHDKTK.[F]			FALSE	0.339404	0.0376214	2	15	1	P11260; O08905	P11260 [318-324]; O08905 [345-351]	1	874.478	Medium	1.95	Medium	0.0258	0.266
FALSE	High	None	Q9QWY5	ORF1 OS=Mus musculus domesticus PE=4 SV=1	FALSE	0	101.215	66.3073	33	53	15	1	371	42.9	9.41	High		147.42	33
	Checked	Confidence	Annotated Sequence	Modifications	Modifications in Master Proteins	Contaminant	Qvality PEP	Qvality q-value	# Protein Groups	# Proteins	# PSMs	Master Protein Accessions	Positions in Master Proteins	# Missed Cleavages	Theo. MH+ [Da]	Found in Sample: [S5] F5: Sample	XCorr Sequest HT	Confidence Sequest HT	Percolator q-Value Sequest HT	Percolator PEP Sequest HT
	FALSE	High	[K].TQSEATLEIETLGK.[KR]			FALSE	0.000239804	0	2	19	2	P11260; O08905	P11260 [107-120]; O08905 [134-147]	0	1519.78	High	4.71	High	0	7.677e-05
	FALSE	High	[R].ISGAEDSIENIGTTIK.[EDV]			FALSE	1.65058e-05	0	4	15	1	C6EQK4; O08905; C6EQK5; Q3UW54	C6EQK4 [140-155]; O08905 [167-182]; C6EQK5 [107-122]; Q3UW54 [5-20]	0	1647.84	High	5.86	High	0	3.892e-06
	FALSE	High	[R].ISGAEDSIENIGTTIKENGK.[C]			FALSE	0.00257896	0	2	13	1	O08905; C6EQK5	O08905 [167-186]; C6EQK5 [107-126]	1	2076.05	High	3.56	High	0	0.001089
	FALSE	High	[R].IIGVDENEDFQIK.[G]			FALSE	0.000190547	0	2	14	2	O08905; Q3UW54	O08905 [209-221]; Q3UW54 [47-59]	0	1519.76	High	3.24	High	0	5.94e-05
	FALSE	High	[K].KILTQNIQEIQDTIR.[R]			FALSE	1.94875e-05	0	1	12	1	O08905	O08905 [189-203]	1	1813.02	High	5.39	High	0	4.656e-06
	FALSE	High	[K].SGTIDLSISNR.[I]			FALSE	0.00989171	0	1	13	1	O08905	O08905 [149-159]	0	1162.61	High	3.34	High	0	0.004857
	FALSE	High	[K].IIEENFPNIK.[NKR]			FALSE	0.0163246	0	5	21	2	C6EQK4; P11260; O08905; C6EQK5; Q3UW54	C6EQK4 [203-212]; P11260 [203-212]; O08905 [230-239]; C6EQK5 [170-179]; Q3UW54 [68-77]	0	1216.66	High	3.04	High	0	0.008502
	FALSE	High	[K].TQSEATLEIETLGKK.[S]			FALSE	0.000637121	0	1	16	2	O08905	O08905 [134-148]	1	1647.88	High	4.09	High	0	0.0002276
	FALSE	High	[K].AYLMMMVEDIKKDFNK.[S]			FALSE	0.0153235	0	1	11	3	O08905	O08905 [58-73]	2	1975.97	High	2.47	High	0.001451	0.03163
	FALSE	High	[R].RAWTDVIQTLR.[E]			FALSE	0.0049427	0	2	16	2	P11260; O08905	P11260 [284-294]; O08905 [311-321]	1	1358.75	High	3.39	High	0	0.002239
	FALSE	High	[K].SLKEIQENTAKELQVLK.[E]			FALSE	7.79243e-05	0	1	14	3	O08905	O08905 [74-90]	2	1971.11	High	4.85	High	0	2.418e-05
	FALSE	High	[K].IIEENFPNLKNEMHMNIQEAYR.[T]			FALSE	0.00679654	0	1	13	2	O08905	O08905 [230-251]	1	2733.31	High	4.18	High	0	0.003199
	FALSE	High	[K].ILTQNIQEIQDTIR.[R]			FALSE	6.79322e-06	0	1	12	2	O08905	O08905 [190-203]	0	1684.92	High	5.42	High	0	4.753e-05
	FALSE	High	[R].AWTDVIQTLR.[E]			FALSE	0.00940138	0	2	16	1	P11260; O08905	P11260 [285-294]; O08905 [312-321]	0	1202.65	High	3.5	High	0	0.004601
	FALSE	High	[R].IIGVDENEDFQIKGPANIFNK.[I]			FALSE	0.000899463	0	2	14	4	O08905; Q3UW54	O08905 [209-229]; Q3UW54 [47-67]	1	2361.21	High	3.2	High	0	0.0003346
	FALSE	High	[K].TYKQVMEMNK.[T]			FALSE	0.0044351	0	1	13	2	O08905	O08905 [110-119]	1	1271.61	High	3.24	High	0	0.001993
	FALSE	High	[R].TSNALNKDR.[I]			FALSE	0.027891	0	1	12	1	O08905	O08905 [270-278]	1	1018.53	High	2.95	High	0	0.01551
	FALSE	High	[K].SLKEIQENTAK.[E]			FALSE	0.00526793	0	1	14	2	O08905	O08905 [74-84]	1	1260.68	High	3.11	High	0	0.002413
	FALSE	High	[K].TKFTHYLSTNPALQR.[IM]			FALSE	8.02038e-06	0	1	9	1	O08905	O08905 [350-364]	1	1776.94	High	5	High	0	1.734e-06
	FALSE	High	[K].KTQSEATLEIETLGKK.[S]			FALSE	7.1259e-05	0	1	16	1	O08905	O08905 [133-148]	2	1775.97	High	4.42	High	0	1.986e-05
	FALSE	High	[K].GPANIFNK.[I]			FALSE	0.0191188	0	4	19	3	P11260; O08905; C6EQK5; Q3UW54	P11260 [195-202]; O08905 [222-229]; C6EQK5 [162-169]; Q3UW54 [60-67]	0	860.462	High	2.88	High	0	0.0102
	FALSE	High	[K].FTHYLSTNPALQR.[IM]			FALSE	0.00149907	0	1	9	1	O08905	O08905 [352-364]	0	1547.8	High	3.53	High	0	0.000591
	FALSE	High	[RK].IQEMEER.[IRM]			FALSE	0.0358171	0.00127691	4	29	2	P11260; O08905; C6EQK5; Q04365	P11260 [133-139]; O08905 [160-166]; C6EQK5 [100-106]; Q04365 [147-153]	0	934.43	High	2.51	High	0.0007965	0.02065
	FALSE	High	[K].QVEVLTEKEEK.[T]			FALSE	0.0598215	0.00289536	1	12	2	O08905	O08905 [99-109]	1	1331.71	High	2.25	High	0.001801	0.0367
	FALSE	High	[R].TPNRLDQKR.[N]			FALSE	0.0628181	0.00333677	3	18	1	C6EQK4; P11260; O08905	C6EQK4 [225-233]; P11260 [225-233]; O08905 [252-260]	2	1127.63	High	2.57	High	0.002071	0.03864
	FALSE	High	[R].ITPDFSPETMK.[A]	1xOxidation [M10]		FALSE	0.0810245	0.00592251	3	16	1	C6EQK4; P11260; O08905	C6EQK4 [271-281]; P11260 [271-281]; O08905 [298-308]	0	1281.6	High	1.88	High	0.003677	0.05151
	FALSE	High	[R].ITPDFSPETMK.[A]			FALSE	0.117716	0.00992895	3	16	2	C6EQK4; P11260; O08905	C6EQK4 [271-281]; P11260 [271-281]; O08905 [298-308]	0	1265.61	High	1.04	High	0.00646	0.07894
	FALSE	Medium	[R].ILYPAK.[L]			FALSE	0.129926	0.0121847	3	23	4	P11260; O08905; G3UYN0	P11260 [302-307]; O08905 [329-334]; G3UYN0 [807-812]	0	704.434	High	1.54	High	0.008154	0.08844
	FALSE	Medium	[K].TILDLK.[R]			FALSE	0.143252	0.0128939	3	15	1	C6EQK4; O08905; C6EQK5	C6EQK4 [93-98]; O08905 [120-125]; C6EQK5 [60-65]	0	702.44	High	1.79	High	0.008871	0.09893
	FALSE	Medium	[RK].IQEMEER.[IRM]	1xOxidation [M4]		FALSE	0.164101	0.0148617	4	29	1	P11260; O08905; C6EQK5; Q04365	P11260 [133-139]; O08905 [160-166]; C6EQK5 [100-106]; Q04365 [147-153]	0	950.425	Medium	2.22	Medium	0.01037	0.1148
	FALSE	Medium	[KR].EIQENTAK.[E]			FALSE	0.17161	0.0156675	3	18	1	C6EQK4; O08905; C6EQK5	C6EQK4 [64-71]; O08905 [77-84]; C6EQK5 [17-24]	0	932.468	Medium	1.9	Medium	0.01087	0.1215
	FALSE	Medium	[K].AYLMMMVEDIKK.[DE]	1xOxidation [M5]		FALSE	0.172569	0.0156675	2	14	1	C6EQK4; O08905	C6EQK4 [45-56]; O08905 [58-69]	1	1487.73	Medium	1.83	Medium	0.01087	0.1219
	FALSE	Medium	[K].EKQENTIK.[Q]			FALSE	0.17645	0.0179316	1	13	1	O08905	O08905 [91-98]	1	989.526	Medium	1.72	Medium	0.01279	0.1255
	FALSE	Medium	[K].QVMEMNK.[TA]			FALSE	0.177431	0.0187782	3	21	1	P11260; O08905; C6EQK5	P11260 [86-92]; O08905 [113-119]; C6EQK5 [53-59]	0	879.406	Medium	2.15	Medium	0.01279	0.1256
	FALSE	Medium	[K].VFHDKTK.[F]			FALSE	0.339404	0.0376214	2	15	1	P11260; O08905	P11260 [318-324]; O08905 [345-351]	1	874.478	Medium	1.95	Medium	0.0258	0.266
FALSE	High	Master Protein Rejected	P05213	Tubulin alpha-1B chain OS=Mus musculus GN=Tuba1b PE=1 SV=2	FALSE	0	100.305	57.6497	22	44	0	0	451	50.1	5.06	High		153.87	22
	Checked	Confidence	Annotated Sequence	Modifications	Modifications in Master Proteins	Contaminant	Qvality PEP	Qvality q-value	# Protein Groups	# Proteins	# PSMs	Master Protein Accessions	Positions in Master Proteins	# Missed Cleavages	Theo. MH+ [Da]	Found in Sample: [S5] F5: Sample	XCorr Sequest HT	Confidence Sequest HT	Percolator q-Value Sequest HT	Percolator PEP Sequest HT
	FALSE	High	[R].QLFHPEQLITGKEDAANNYAR.[G]			FALSE	3.3324e-05	0	3	11	3	P05214; Q3TIZ0; A0A0A0MQA5	P05214 [85-105]; Q3TIZ0 [85-105]; A0A0A0MQA5 [114-134]	1	2415.21	High	3.94	High	0	4.195e-05
	FALSE	High	[K].VGINYQPPTVVPGGDLAK.[V]			FALSE	0.00237365	0	3	10	1	P05214; Q3TIZ0; A0A0A0MQA5	P05214 [353-370]; Q3TIZ0 [353-370]; A0A0A0MQA5 [382-399]	0	1824.99	High	3.92	High	0	0.0009905
	FALSE	High	[K].AYHEQLSVAEITNACFEPANQMVK.[C]	1xCarbamidomethyl [C15]; 1xOxidation [M22]		FALSE	0.00207591	0	2	7	2	P05214; A0A0A0MQA5	P05214 [281-304]; A0A0A0MQA5 [310-333]	0	2766.29	High	4.72	High	0	0.0008528
	FALSE	High	[K].AYHEQLSVAEITNACFEPANQMVK.[C]	1xCarbamidomethyl [C15]		FALSE	0.00170322	0	2	7	1	P05214; A0A0A0MQA5	P05214 [281-304]; A0A0A0MQA5 [310-333]	0	2750.29	High	4.51	High	0	0.0006827
	FALSE	High	[K].DVNAAIATIK.[T]			FALSE	0.00264563	0	2	7	1	P05214; Q3TIZ0	P05214 [327-336]; Q3TIZ0 [327-336]	0	1015.58	High	2.78	High	0	0.001116
	FALSE	High	[R].AVFVDLEPTVIDEVR.[TA]			FALSE	6.51638e-05	0	1	5	1	Q3TIZ0	Q3TIZ0 [65-79]	0	1701.91	High	4.3	High	0	1.796e-05
	FALSE	High	[R].SIQFVDWCPTGFK.[V]	1xCarbamidomethyl [C8]		FALSE	0.000817305	0	1	4	1	A0A0A0MQA5	A0A0A0MQA5 [369-381]	0	1584.75	High	3.52	High	0	0.0003004
	FALSE	High	[R].LISQIVSSITASLR.[F]			FALSE	0.000431554	0	2	7	3	Q3TIZ0; A0A0A0MQA5	Q3TIZ0 [230-243]; A0A0A0MQA5 [259-272]	0	1487.88	High	4.35	High	0	0.0005336
	FALSE	High	[R].FDGALNVDLTEFQTNLVPYPR.[I]			FALSE	0.000964914	0	3	10	2	P05214; Q3TIZ0; A0A0A0MQA5	P05214 [244-264]; Q3TIZ0 [244-264]; A0A0A0MQA5 [273-293]	0	2409.21	High	4.56	High	0	0.0003625
	FALSE	High	[R].GHYTIGKEIIDLVLDR.[I]			FALSE	0.000714733	0	1	5	2	Q3TIZ0	Q3TIZ0 [106-121]	1	1842.01	High	4.45	High	0	0.00026
	FALSE	High	[R].AVCMLSNTTAIAEAWAR.[L]	1xCarbamidomethyl [C3]; 1xOxidation [M4]		FALSE	7.1259e-05	0	3	10	4	P05214; Q3TIZ0; A0A0A0MQA5	P05214 [374-390]; Q3TIZ0 [374-390]; A0A0A0MQA5 [403-419]	0	1880.9	High	4.92	High	0	1.979e-05
	FALSE	High	[R].AVCMLSNTTAIAEAWAR.[L]	1xCarbamidomethyl [C3]		FALSE	7.3103e-05	0	3	10	3	P05214; Q3TIZ0; A0A0A0MQA5	P05214 [374-390]; Q3TIZ0 [374-390]; A0A0A0MQA5 [403-419]	0	1864.9	High	6.49	High	0	2.092e-05
	FALSE	High	[K].RSIQFVDWCPTGFK.[V]	1xCarbamidomethyl [C9]		FALSE	0.000865653	0	1	4	1	A0A0A0MQA5	A0A0A0MQA5 [368-381]	1	1740.85	High	3.63	High	0	0.0003205
	FALSE	High	[R].IHFPLATYAPVISAEK.[A]			FALSE	0.000133251	0	3	9	5	P05214; Q3TIZ0; A0A0A0MQA5	P05214 [265-280]; Q3TIZ0 [265-280]; A0A0A0MQA5 [294-309]	0	1756.96	High	3.92	High	0	0.0007103
	FALSE	High	[R].AFVHWYVGEGMEEGEFSEAR.[E]			FALSE	3.04736e-05	0	3	10	1	P05214; Q3TIZ0; A0A0A0MQA5	P05214 [403-422]; Q3TIZ0 [403-422]; A0A0A0MQA5 [432-451]	0	2330.02	High	4.94	High	0	7.672e-06
	FALSE	High	[K].TIGGGDDSFNTFFSETGAGK.[H]			FALSE	2.64789e-05	0	2	6	2	P05214; Q3TIZ0	P05214 [41-60]; Q3TIZ0 [41-60]	0	2007.89	High	5.46	High	0	6.561e-06
	FALSE	High	[K].EDAANNYAR.[G]			FALSE	0.0306391	0	3	11	1	P05214; Q3TIZ0; A0A0A0MQA5	P05214 [97-105]; Q3TIZ0 [97-105]; A0A0A0MQA5 [126-134]	0	1023.45	High	2.2	High	0	0.01723
	FALSE	High	[R].LDHKFDLMYAK.[RK]			FALSE	0.000363201	0	3	11	2	P05214; Q3TIZ0; A0A0A0MQA5	P05214 [391-401]; Q3TIZ0 [391-401]; A0A0A0MQA5 [420-430]	1	1380.7	High	4.56	High	0	0.000122
	FALSE	High	[R].LDHKFDLMYAK.[RK]	1xOxidation [M8]		FALSE	0.00373367	0	3	11	1	P05214; Q3TIZ0; A0A0A0MQA5	P05214 [391-401]; Q3TIZ0 [391-401]; A0A0A0MQA5 [420-430]	1	1396.69	High	3.21	High	0	0.001636
	FALSE	High	[K].YMACCLLYR.[G]	2xCarbamidomethyl [C4; C5]; 1xOxidation [M2]		FALSE	0.036493	0.00127691	2	8	1	Q3TIZ0; A0A0A0MQA5	Q3TIZ0 [312-320]; A0A0A0MQA5 [341-349]	0	1265.55	High	2.31	High	0.0007965	0.021
	FALSE	High	[K].FDLMYAK.[RK]			FALSE	0.0345017	0.00127691	3	11	1	P05214; Q3TIZ0; A0A0A0MQA5	P05214 [395-401]; Q3TIZ0 [395-401]; A0A0A0MQA5 [424-430]	0	887.433	High	2.42	High	0.0007965	0.01977
	FALSE	High	[R].QLFHPEQLITGK.[E-]			FALSE	0.0643693	0.00333677	3	13	2	P05214; Q3TIZ0; A0A0A0MQA5	P05214 [85-96]; Q3TIZ0 [85-96]; A0A0A0MQA5 [114-125]	0	1410.77	High	1.92	High	0.002071	0.03995
	FALSE	High	[K].YMACCLLYRGDVVPK.[D]	2xCarbamidomethyl [C4; C5]		FALSE	0.0772131	0.0054407	2	8	1	Q3TIZ0; A0A0A0MQA5	Q3TIZ0 [312-326]; A0A0A0MQA5 [341-355]	1	1844.89	High	1.75	High	0.003366	0.04897
	FALSE	High	[R].LSVDYGKK.[S]			FALSE	0.105924	0.00767209	3	8	1	P05214; Q3TIZ0; A0A0A0MQA5	P05214 [157-164]; Q3TIZ0 [157-164]; A0A0A0MQA5 [186-193]	1	909.504	High	2.26	High	0.005043	0.06997
	FALSE	High	[R].GDVVPKDVNAAIATIK.[T]			FALSE	0.111679	0.00909972	2	7	1	P05214; Q3TIZ0	P05214 [321-336]; Q3TIZ0 [321-336]	1	1610.91	High	1.83	High	0.005936	0.07439
FALSE	High	Master Protein Candidate	D3Z6F5	ATP synthase subunit alpha OS=Mus musculus GN=Atp5a1 PE=1 SV=1	FALSE	0	100.099	69.3837	36	52	36	1	503	54.6	8.24	High		142.31	36
	Checked	Confidence	Annotated Sequence	Modifications	Modifications in Master Proteins	Contaminant	Qvality PEP	Qvality q-value	# Protein Groups	# Proteins	# PSMs	Master Protein Accessions	Positions in Master Proteins	# Missed Cleavages	Theo. MH+ [Da]	Found in Sample: [S5] F5: Sample	XCorr Sequest HT	Confidence Sequest HT	Percolator q-Value Sequest HT	Percolator PEP Sequest HT
	FALSE	High	[K].LYCIYVAIGQKR.[S]	1xCarbamidomethyl [C3]		FALSE	0.00871081	0	1	2	1	Q03265	Q03265 [242-253]	1	1483.81	High	1.51	High	0	0.00422
	FALSE	High	[R].EAYPGDVFYLHSR.[L]			FALSE	0.00469699	0	1	2	2	Q03265	Q03265 [335-347]	0	1553.74	High	3.23	High	0	0.00212
	FALSE	High	[R].VLSIGDGIAR.[V]			FALSE	0.00405638	0	1	2	1	Q03265	Q03265 [74-83]	0	1000.58	High	2.58	High	0	0.0018
	FALSE	High	[R].VVDALGNAIDGK.[G]			FALSE	0.000662007	0	1	2	1	Q03265	Q03265 [150-161]	0	1171.63	High	4.25	High	0	0.0002389
	FALSE	High	[R].VGLKAPGIIPR.[I]			FALSE	0.000305674	0	1	2	1	Q03265	Q03265 [172-182]	1	1120.72	High	3.23	High	0	0.0001006
	FALSE	High	[K].HALIIYDDLSK.[Q]			FALSE	0.00104843	0	1	2	2	Q03265	Q03265 [306-316]	0	1287.69	High	3.18	High	0	0.0003979
	FALSE	High	[K].TSIAIDTIINQK.[R]			FALSE	0.000363201	0	1	2	2	Q03265	Q03265 [219-230]	0	1316.74	High	4.52	High	0	0.0001795
	FALSE	High	[KR].GIRPAINVGLSVSR.[V]			FALSE	0.00201071	0	1	3	2	Q03265	Q03265 [403-416]	0	1438.85	High	3.31	High	0	0.0008246
	FALSE	High	[R].VVDALGNAIDGKGPIGSK.[T]			FALSE	0.00579621	0	1	2	2	Q03265	Q03265 [150-167]	1	1710.94	High	4.59	High	0	0.002679
	FALSE	High	[R].ILGADTSVDLEETGR.[V]			FALSE	5.24442e-05	0	1	3	2	Q03265	Q03265 [59-73]	0	1575.79	High	4.71	High	0	1.411e-05
	FALSE	High	[K].GMSLNLEPDNVGVVVFGNDKLIK.[E]	1xOxidation [M2]		FALSE	0.0176115	0	1	2	1	Q03265	Q03265 [104-126]	1	2474.3	High	2.23	High	0	0.00926
	FALSE	High	[K].GMSLNLEPDNVGVVVFGNDKLIK.[E]			FALSE	0.0116675	0	1	2	2	Q03265	Q03265 [104-126]	1	2458.3	High	2.94	High	0	0.005866
	FALSE	High	[K].GMSLNLEPDNVGVVVFGNDK.[L]			FALSE	0.000119541	0	1	2	3	Q03265	Q03265 [104-123]	0	2104.04	High	4.55	High	0	3.541e-05
	FALSE	High	[R].ILGADTSVDLEETGRVLSIGDGIAR.[V]			FALSE	0.00083845	0	1	2	1	Q03265	Q03265 [59-83]	1	2557.35	High	3.58	High	0	0.0003097
	FALSE	High	[K].FENAFLSHVISQHQSLLGNIR.[S]			FALSE	0.00051277	0	1	2	2	Q03265	Q03265 [507-527]	0	2410.26	High	4.62	High	0	0.0001798
	FALSE	High	[R].EVAAFAQFGSDLDAATQQLLSR.[G]			FALSE	0.00196002	0	1	2	1	Q03265	Q03265 [442-463]	0	2338.17	High	4.87	High	0	0.0008018
	FALSE	High	[K].QGQYSPMAIEEQVAVIYAGVR.[G]			FALSE	0.00413472	0	1	2	4	Q03265	Q03265 [473-493]	0	2309.16	High	3.55	High	0	0.001835
	FALSE	High	[K].LKEIVTNFLAGFEP.[-]			FALSE	0.00910726	0	1	2	1	Q03265	Q03265 [540-553]	1	1577.86	High	3.65	High	0	0.004456
	FALSE	High	[R].NVQAEEMVEFSSGLK.[G]			FALSE	0.000412686	0	1	2	2	Q03265	Q03265 [89-103]	0	1667.79	High	3.52	High	0	0.0001411
	FALSE	High	[R].TGAIVDVPVGEELLGR.[V]			FALSE	0.000313583	0	1	2	1	Q03265	Q03265 [134-149]	0	1624.89	High	4.61	High	0	0.0001037
	FALSE	High	[R].VGSAAQTR.[A]			FALSE	0.0295095	0	1	2	1	Q03265	Q03265 [417-424]	0	789.421	High	2.73	High	0	0.01655
	FALSE	High	[R].SDGKISEQSDAK.[L]			FALSE	0.0170636	0	1	2	2	Q03265	Q03265 [528-539]	1	1264.6	High	2.83	High	0	0.008972
	FALSE	High	[K].RLTDADAMK.[Y]			FALSE	0.0158162	0	1	2	1	Q03265	Q03265 [262-270]	1	1020.51	High	2.43	High	0	0.008228
	FALSE	High	[K].LIKEGDVVKR.[T]			FALSE	0.0228103	0	1	2	1	Q03265	Q03265 [124-133]	2	1156.7	High	2.35	High	0	0.01244
	FALSE	High	[R].ISVREPMQTGIK.[A]			FALSE	0.000683486	0	1	2	1	Q03265	Q03265 [183-194]	1	1358.75	High	2.51	High	0	0.0002473
	FALSE	High	[K].RSTVAQLVK.[R]			FALSE	0.033651	0.00127691	1	2	1	Q03265	Q03265 [253-261]	1	1001.61	High	2.48	High	0.0007965	0.01914
	FALSE	High	[R].GYLDKLEPSKITK.[F]			FALSE	0.0509962	0.00180408	1	2	1	Q03265	Q03265 [494-506]	2	1491.84	High	2.3	High	0.001122	0.0307
	FALSE	High	[R].EPMQTGIK.[A]			FALSE	0.0488422	0.00180408	1	2	1	Q03265	Q03265 [187-194]	0	903.46	High	1.95	High	0.001122	0.02923
	FALSE	High	[R].STVAQLVK.[R]			FALSE	0.051947	0.00180408	1	2	1	Q03265	Q03265 [254-261]	0	845.509	High	2.22	High	0.001122	0.03124
	FALSE	High	[R].LTDADAMK.[Y]			FALSE	0.0473575	0.00180408	1	2	1	Q03265	Q03265 [263-270]	0	864.413	High	1.74	High	0.001122	0.0282
	FALSE	High	[R].FNDGTDEKKK.[L]			FALSE	0.0815131	0.00592251	1	2	1	Q03265	Q03265 [232-241]	2	1181.58	High	2.78	High	0.003677	0.05212
	FALSE	High	[R].STVAQLVKR.[L]			FALSE	0.0902507	0.00724565	1	2	1	Q03265	Q03265 [254-262]	1	1001.61	High	2.27	High	0.004516	0.05841
	FALSE	High	[K].QVAGTMKLELAQYR.[E]			FALSE	0.10655	0.00767209	1	2	1	Q03265	Q03265 [428-441]	1	1607.86	High	1.36	High	0.005043	0.07062
	FALSE	High	[K].APGIIPR.[I]			FALSE	0.113659	0.0095354	1	2	1	Q03265	Q03265 [176-182]	0	723.451	High	1.55	High	0.006213	0.07587
	FALSE	Medium	[R].ELIIGDR.[Q]			FALSE	0.166883	0.0148617	1	3	1	Q03265	Q03265 [208-214]	0	815.462	Medium	1.56	Medium	0.01062	0.1174
	FALSE	Medium	[R].GYLDKLEPSK.[I]			FALSE	0.189576	0.0199864	1	2	1	Q03265	Q03265 [494-503]	1	1149.62	Medium	1.86	Medium	0.01403	0.136
	FALSE	Medium	[K].TSIAIDTIINQKR.[F]			FALSE	0.238863	0.0230021	1	2	1	Q03265	Q03265 [219-231]	1	1472.84	Medium	1.24	Medium	0.01641	0.1776
FALSE	High	Master Protein	Q03265	ATP synthase subunit alpha, mitochondrial OS=Mus musculus GN=Atp5a1 PE=1 SV=1	FALSE	0	100.099	63.1103	36	52	36	1	553	59.7	9.19	High		142.31	36
	Checked	Confidence	Annotated Sequence	Modifications	Modifications in Master Proteins	Contaminant	Qvality PEP	Qvality q-value	# Protein Groups	# Proteins	# PSMs	Master Protein Accessions	Positions in Master Proteins	# Missed Cleavages	Theo. MH+ [Da]	Found in Sample: [S5] F5: Sample	XCorr Sequest HT	Confidence Sequest HT	Percolator q-Value Sequest HT	Percolator PEP Sequest HT
	FALSE	High	[K].LYCIYVAIGQKR.[S]	1xCarbamidomethyl [C3]		FALSE	0.00871081	0	1	2	1	Q03265	Q03265 [242-253]	1	1483.81	High	1.51	High	0	0.00422
	FALSE	High	[R].EAYPGDVFYLHSR.[L]			FALSE	0.00469699	0	1	2	2	Q03265	Q03265 [335-347]	0	1553.74	High	3.23	High	0	0.00212
	FALSE	High	[R].VLSIGDGIAR.[V]			FALSE	0.00405638	0	1	2	1	Q03265	Q03265 [74-83]	0	1000.58	High	2.58	High	0	0.0018
	FALSE	High	[R].VVDALGNAIDGK.[G]			FALSE	0.000662007	0	1	2	1	Q03265	Q03265 [150-161]	0	1171.63	High	4.25	High	0	0.0002389
	FALSE	High	[R].VGLKAPGIIPR.[I]			FALSE	0.000305674	0	1	2	1	Q03265	Q03265 [172-182]	1	1120.72	High	3.23	High	0	0.0001006
	FALSE	High	[K].HALIIYDDLSK.[Q]			FALSE	0.00104843	0	1	2	2	Q03265	Q03265 [306-316]	0	1287.69	High	3.18	High	0	0.0003979
	FALSE	High	[K].TSIAIDTIINQK.[R]			FALSE	0.000363201	0	1	2	2	Q03265	Q03265 [219-230]	0	1316.74	High	4.52	High	0	0.0001795
	FALSE	High	[KR].GIRPAINVGLSVSR.[V]			FALSE	0.00201071	0	1	3	2	Q03265	Q03265 [403-416]	0	1438.85	High	3.31	High	0	0.0008246
	FALSE	High	[R].VVDALGNAIDGKGPIGSK.[T]			FALSE	0.00579621	0	1	2	2	Q03265	Q03265 [150-167]	1	1710.94	High	4.59	High	0	0.002679
	FALSE	High	[R].ILGADTSVDLEETGR.[V]			FALSE	5.24442e-05	0	1	3	2	Q03265	Q03265 [59-73]	0	1575.79	High	4.71	High	0	1.411e-05
	FALSE	High	[K].GMSLNLEPDNVGVVVFGNDKLIK.[E]	1xOxidation [M2]		FALSE	0.0176115	0	1	2	1	Q03265	Q03265 [104-126]	1	2474.3	High	2.23	High	0	0.00926
	FALSE	High	[K].GMSLNLEPDNVGVVVFGNDKLIK.[E]			FALSE	0.0116675	0	1	2	2	Q03265	Q03265 [104-126]	1	2458.3	High	2.94	High	0	0.005866
	FALSE	High	[K].GMSLNLEPDNVGVVVFGNDK.[L]			FALSE	0.000119541	0	1	2	3	Q03265	Q03265 [104-123]	0	2104.04	High	4.55	High	0	3.541e-05
	FALSE	High	[R].ILGADTSVDLEETGRVLSIGDGIAR.[V]			FALSE	0.00083845	0	1	2	1	Q03265	Q03265 [59-83]	1	2557.35	High	3.58	High	0	0.0003097
	FALSE	High	[K].FENAFLSHVISQHQSLLGNIR.[S]			FALSE	0.00051277	0	1	2	2	Q03265	Q03265 [507-527]	0	2410.26	High	4.62	High	0	0.0001798
	FALSE	High	[R].EVAAFAQFGSDLDAATQQLLSR.[G]			FALSE	0.00196002	0	1	2	1	Q03265	Q03265 [442-463]	0	2338.17	High	4.87	High	0	0.0008018
	FALSE	High	[K].QGQYSPMAIEEQVAVIYAGVR.[G]			FALSE	0.00413472	0	1	2	4	Q03265	Q03265 [473-493]	0	2309.16	High	3.55	High	0	0.001835
	FALSE	High	[K].LKEIVTNFLAGFEP.[-]			FALSE	0.00910726	0	1	2	1	Q03265	Q03265 [540-553]	1	1577.86	High	3.65	High	0	0.004456
	FALSE	High	[R].NVQAEEMVEFSSGLK.[G]			FALSE	0.000412686	0	1	2	2	Q03265	Q03265 [89-103]	0	1667.79	High	3.52	High	0	0.0001411
	FALSE	High	[R].TGAIVDVPVGEELLGR.[V]			FALSE	0.000313583	0	1	2	1	Q03265	Q03265 [134-149]	0	1624.89	High	4.61	High	0	0.0001037
	FALSE	High	[R].VGSAAQTR.[A]			FALSE	0.0295095	0	1	2	1	Q03265	Q03265 [417-424]	0	789.421	High	2.73	High	0	0.01655
	FALSE	High	[R].SDGKISEQSDAK.[L]			FALSE	0.0170636	0	1	2	2	Q03265	Q03265 [528-539]	1	1264.6	High	2.83	High	0	0.008972
	FALSE	High	[K].RLTDADAMK.[Y]			FALSE	0.0158162	0	1	2	1	Q03265	Q03265 [262-270]	1	1020.51	High	2.43	High	0	0.008228
	FALSE	High	[K].LIKEGDVVKR.[T]			FALSE	0.0228103	0	1	2	1	Q03265	Q03265 [124-133]	2	1156.7	High	2.35	High	0	0.01244
	FALSE	High	[R].ISVREPMQTGIK.[A]			FALSE	0.000683486	0	1	2	1	Q03265	Q03265 [183-194]	1	1358.75	High	2.51	High	0	0.0002473
	FALSE	High	[K].RSTVAQLVK.[R]			FALSE	0.033651	0.00127691	1	2	1	Q03265	Q03265 [253-261]	1	1001.61	High	2.48	High	0.0007965	0.01914
	FALSE	High	[R].GYLDKLEPSKITK.[F]			FALSE	0.0509962	0.00180408	1	2	1	Q03265	Q03265 [494-506]	2	1491.84	High	2.3	High	0.001122	0.0307
	FALSE	High	[R].EPMQTGIK.[A]			FALSE	0.0488422	0.00180408	1	2	1	Q03265	Q03265 [187-194]	0	903.46	High	1.95	High	0.001122	0.02923
	FALSE	High	[R].STVAQLVK.[R]			FALSE	0.051947	0.00180408	1	2	1	Q03265	Q03265 [254-261]	0	845.509	High	2.22	High	0.001122	0.03124
	FALSE	High	[R].LTDADAMK.[Y]			FALSE	0.0473575	0.00180408	1	2	1	Q03265	Q03265 [263-270]	0	864.413	High	1.74	High	0.001122	0.0282
	FALSE	High	[R].FNDGTDEKKK.[L]			FALSE	0.0815131	0.00592251	1	2	1	Q03265	Q03265 [232-241]	2	1181.58	High	2.78	High	0.003677	0.05212
	FALSE	High	[R].STVAQLVKR.[L]			FALSE	0.0902507	0.00724565	1	2	1	Q03265	Q03265 [254-262]	1	1001.61	High	2.27	High	0.004516	0.05841
	FALSE	High	[K].QVAGTMKLELAQYR.[E]			FALSE	0.10655	0.00767209	1	2	1	Q03265	Q03265 [428-441]	1	1607.86	High	1.36	High	0.005043	0.07062
	FALSE	High	[K].APGIIPR.[I]			FALSE	0.113659	0.0095354	1	2	1	Q03265	Q03265 [176-182]	0	723.451	High	1.55	High	0.006213	0.07587
	FALSE	Medium	[R].ELIIGDR.[Q]			FALSE	0.166883	0.0148617	1	3	1	Q03265	Q03265 [208-214]	0	815.462	Medium	1.56	Medium	0.01062	0.1174
	FALSE	Medium	[R].GYLDKLEPSK.[I]			FALSE	0.189576	0.0199864	1	2	1	Q03265	Q03265 [494-503]	1	1149.62	Medium	1.86	Medium	0.01403	0.136
	FALSE	Medium	[K].TSIAIDTIINQKR.[F]			FALSE	0.238863	0.0230021	1	2	1	Q03265	Q03265 [219-231]	1	1472.84	Medium	1.24	Medium	0.01641	0.1776
FALSE	High	None	Q9QWX9	ORF1 OS=Mus musculus domesticus PE=4 SV=1	FALSE	0	99.405	63.8814	32	52	14	1	371	42.9	9.41	High		144.47	32
	Checked	Confidence	Annotated Sequence	Modifications	Modifications in Master Proteins	Contaminant	Qvality PEP	Qvality q-value	# Protein Groups	# Proteins	# PSMs	Master Protein Accessions	Positions in Master Proteins	# Missed Cleavages	Theo. MH+ [Da]	Found in Sample: [S5] F5: Sample	XCorr Sequest HT	Confidence Sequest HT	Percolator q-Value Sequest HT	Percolator PEP Sequest HT
	FALSE	High	[K].TQSEATLEIETLGK.[KR]			FALSE	0.000239804	0	2	19	2	P11260; O08905	P11260 [107-120]; O08905 [134-147]	0	1519.78	High	4.71	High	0	7.677e-05
	FALSE	High	[R].ISGAEDSIENIGTTIK.[EDV]			FALSE	1.65058e-05	0	4	15	1	C6EQK4; O08905; C6EQK5; Q3UW54	C6EQK4 [140-155]; O08905 [167-182]; C6EQK5 [107-122]; Q3UW54 [5-20]	0	1647.84	High	5.86	High	0	3.892e-06
	FALSE	High	[R].ISGAEDSIENIGTTIKENGK.[C]			FALSE	0.00257896	0	2	13	1	O08905; C6EQK5	O08905 [167-186]; C6EQK5 [107-126]	1	2076.05	High	3.56	High	0	0.001089
	FALSE	High	[R].IIGVDENEDFQIK.[G]			FALSE	0.000190547	0	2	14	2	O08905; Q3UW54	O08905 [209-221]; Q3UW54 [47-59]	0	1519.76	High	3.24	High	0	5.94e-05
	FALSE	High	[K].KILTQNIQEIQDTIR.[R]			FALSE	1.94875e-05	0	1	12	1	O08905	O08905 [189-203]	1	1813.02	High	5.39	High	0	4.656e-06
	FALSE	High	[K].SGTIDLSISNR.[I]			FALSE	0.00989171	0	1	13	1	O08905	O08905 [149-159]	0	1162.61	High	3.34	High	0	0.004857
	FALSE	High	[K].IIEENFPNIK.[NKR]			FALSE	0.0163246	0	5	21	2	C6EQK4; P11260; O08905; C6EQK5; Q3UW54	C6EQK4 [203-212]; P11260 [203-212]; O08905 [230-239]; C6EQK5 [170-179]; Q3UW54 [68-77]	0	1216.66	High	3.04	High	0	0.008502
	FALSE	High	[K].TQSEATLEIETLGKK.[S]			FALSE	0.000637121	0	1	16	2	O08905	O08905 [134-148]	1	1647.88	High	4.09	High	0	0.0002276
	FALSE	High	[K].AYLMMMVEDIKKDFNK.[S]			FALSE	0.0153235	0	1	11	3	O08905	O08905 [58-73]	2	1975.97	High	2.47	High	0.001451	0.03163
	FALSE	High	[R].RAWTDVIQTLR.[E]			FALSE	0.0049427	0	2	16	2	P11260; O08905	P11260 [284-294]; O08905 [311-321]	1	1358.75	High	3.39	High	0	0.002239
	FALSE	High	[K].SLKEIQENTAKELQVLK.[E]			FALSE	7.79243e-05	0	1	14	3	O08905	O08905 [74-90]	2	1971.11	High	4.85	High	0	2.418e-05
	FALSE	High	[K].IIEENFPNLKNEMHMNIQEAYR.[T]			FALSE	0.00679654	0	1	13	2	O08905	O08905 [230-251]	1	2733.31	High	4.18	High	0	0.003199
	FALSE	High	[K].ILTQNIQEIQDTIR.[R]			FALSE	6.79322e-06	0	1	12	2	O08905	O08905 [190-203]	0	1684.92	High	5.42	High	0	4.753e-05
	FALSE	High	[R].AWTDVIQTLR.[E]			FALSE	0.00940138	0	2	16	1	P11260; O08905	P11260 [285-294]; O08905 [312-321]	0	1202.65	High	3.5	High	0	0.004601
	FALSE	High	[R].IIGVDENEDFQIKGPANIFNK.[I]			FALSE	0.000899463	0	2	14	4	O08905; Q3UW54	O08905 [209-229]; Q3UW54 [47-67]	1	2361.21	High	3.2	High	0	0.0003346
	FALSE	High	[K].TYKQVMEMNK.[T]			FALSE	0.0044351	0	1	13	2	O08905	O08905 [110-119]	1	1271.61	High	3.24	High	0	0.001993
	FALSE	High	[K].SLKEIQENTAK.[E]			FALSE	0.00526793	0	1	14	2	O08905	O08905 [74-84]	1	1260.68	High	3.11	High	0	0.002413
	FALSE	High	[K].TKFTHYLSTNPALQR.[IM]			FALSE	8.02038e-06	0	1	9	1	O08905	O08905 [350-364]	1	1776.94	High	5	High	0	1.734e-06
	FALSE	High	[K].KTQSEATLEIETLGKK.[S]			FALSE	7.1259e-05	0	1	16	1	O08905	O08905 [133-148]	2	1775.97	High	4.42	High	0	1.986e-05
	FALSE	High	[K].GPANIFNK.[I]			FALSE	0.0191188	0	4	19	3	P11260; O08905; C6EQK5; Q3UW54	P11260 [195-202]; O08905 [222-229]; C6EQK5 [162-169]; Q3UW54 [60-67]	0	860.462	High	2.88	High	0	0.0102
	FALSE	High	[K].FTHYLSTNPALQR.[IM]			FALSE	0.00149907	0	1	9	1	O08905	O08905 [352-364]	0	1547.8	High	3.53	High	0	0.000591
	FALSE	High	[RK].IQEMEER.[IRM]			FALSE	0.0358171	0.00127691	4	29	2	P11260; O08905; C6EQK5; Q04365	P11260 [133-139]; O08905 [160-166]; C6EQK5 [100-106]; Q04365 [147-153]	0	934.43	High	2.51	High	0.0007965	0.02065
	FALSE	High	[K].QVEVLTEKEEK.[T]			FALSE	0.0598215	0.00289536	1	12	2	O08905	O08905 [99-109]	1	1331.71	High	2.25	High	0.001801	0.0367
	FALSE	High	[R].TPNRLDQKR.[N]			FALSE	0.0628181	0.00333677	3	18	1	C6EQK4; P11260; O08905	C6EQK4 [225-233]; P11260 [225-233]; O08905 [252-260]	2	1127.63	High	2.57	High	0.002071	0.03864
	FALSE	High	[R].ITPDFSPETMK.[A]	1xOxidation [M10]		FALSE	0.0810245	0.00592251	3	16	1	C6EQK4; P11260; O08905	C6EQK4 [271-281]; P11260 [271-281]; O08905 [298-308]	0	1281.6	High	1.88	High	0.003677	0.05151
	FALSE	High	[R].ITPDFSPETMK.[A]			FALSE	0.117716	0.00992895	3	16	2	C6EQK4; P11260; O08905	C6EQK4 [271-281]; P11260 [271-281]; O08905 [298-308]	0	1265.61	High	1.04	High	0.00646	0.07894
	FALSE	Medium	[R].ILYPAK.[L]			FALSE	0.129926	0.0121847	3	23	4	P11260; O08905; G3UYN0	P11260 [302-307]; O08905 [329-334]; G3UYN0 [807-812]	0	704.434	High	1.54	High	0.008154	0.08844
	FALSE	Medium	[K].TILDLK.[R]			FALSE	0.143252	0.0128939	3	15	1	C6EQK4; O08905; C6EQK5	C6EQK4 [93-98]; O08905 [120-125]; C6EQK5 [60-65]	0	702.44	High	1.79	High	0.008871	0.09893
	FALSE	Medium	[RK].IQEMEER.[IRM]	1xOxidation [M4]		FALSE	0.164101	0.0148617	4	29	1	P11260; O08905; C6EQK5; Q04365	P11260 [133-139]; O08905 [160-166]; C6EQK5 [100-106]; Q04365 [147-153]	0	950.425	Medium	2.22	Medium	0.01037	0.1148
	FALSE	Medium	[KR].EIQENTAK.[E]			FALSE	0.17161	0.0156675	3	18	1	C6EQK4; O08905; C6EQK5	C6EQK4 [64-71]; O08905 [77-84]; C6EQK5 [17-24]	0	932.468	Medium	1.9	Medium	0.01087	0.1215
	FALSE	Medium	[K].AYLMMMVEDIKK.[DE]	1xOxidation [M5]		FALSE	0.172569	0.0156675	2	14	1	C6EQK4; O08905	C6EQK4 [45-56]; O08905 [58-69]	1	1487.73	Medium	1.83	Medium	0.01087	0.1219
	FALSE	Medium	[K].EKQENTIK.[Q]			FALSE	0.17645	0.0179316	1	13	1	O08905	O08905 [91-98]	1	989.526	Medium	1.72	Medium	0.01279	0.1255
	FALSE	Medium	[K].QVMEMNK.[TA]			FALSE	0.177431	0.0187782	3	21	1	P11260; O08905; C6EQK5	P11260 [86-92]; O08905 [113-119]; C6EQK5 [53-59]	0	879.406	Medium	2.15	Medium	0.01279	0.1256
	FALSE	Medium	[K].VFHDKTK.[F]			FALSE	0.339404	0.0376214	2	15	1	P11260; O08905	P11260 [318-324]; O08905 [345-351]	1	874.478	Medium	1.95	Medium	0.0258	0.266
FALSE	High	None	O88912	ORF1 OS=Mus musculus domesticus PE=4 SV=1	FALSE	0	98.824	63.3423	32	50	15	1	371	42.9	9.41	High		145.54	32
	Checked	Confidence	Annotated Sequence	Modifications	Modifications in Master Proteins	Contaminant	Qvality PEP	Qvality q-value	# Protein Groups	# Proteins	# PSMs	Master Protein Accessions	Positions in Master Proteins	# Missed Cleavages	Theo. MH+ [Da]	Found in Sample: [S5] F5: Sample	XCorr Sequest HT	Confidence Sequest HT	Percolator q-Value Sequest HT	Percolator PEP Sequest HT
	FALSE	High	[K].TQSEATLEIETLGK.[KR]			FALSE	0.000239804	0	2	19	2	P11260; O08905	P11260 [107-120]; O08905 [134-147]	0	1519.78	High	4.71	High	0	7.677e-05
	FALSE	High	[R].ISGAEDSIENIGTTIK.[EDV]			FALSE	1.65058e-05	0	4	15	1	C6EQK4; O08905; C6EQK5; Q3UW54	C6EQK4 [140-155]; O08905 [167-182]; C6EQK5 [107-122]; Q3UW54 [5-20]	0	1647.84	High	5.86	High	0	3.892e-06
	FALSE	High	[R].ISGAEDSIENIGTTIKENGK.[C]			FALSE	0.00257896	0	2	13	1	O08905; C6EQK5	O08905 [167-186]; C6EQK5 [107-126]	1	2076.05	High	3.56	High	0	0.001089
	FALSE	High	[R].IIGVDENEDFQIK.[G]			FALSE	0.000190547	0	2	14	2	O08905; Q3UW54	O08905 [209-221]; Q3UW54 [47-59]	0	1519.76	High	3.24	High	0	5.94e-05
	FALSE	High	[K].KILTQNIQEIQDTIR.[R]			FALSE	1.94875e-05	0	1	12	1	O08905	O08905 [189-203]	1	1813.02	High	5.39	High	0	4.656e-06
	FALSE	High	[K].SGTIDLSISNR.[I]			FALSE	0.00989171	0	1	13	1	O08905	O08905 [149-159]	0	1162.61	High	3.34	High	0	0.004857
	FALSE	High	[K].IIEENFPNIK.[NKR]			FALSE	0.0163246	0	5	21	2	C6EQK4; P11260; O08905; C6EQK5; Q3UW54	C6EQK4 [203-212]; P11260 [203-212]; O08905 [230-239]; C6EQK5 [170-179]; Q3UW54 [68-77]	0	1216.66	High	3.04	High	0	0.008502
	FALSE	High	[K].TQSEATLEIETLGKK.[S]			FALSE	0.000637121	0	1	16	2	O08905	O08905 [134-148]	1	1647.88	High	4.09	High	0	0.0002276
	FALSE	High	[K].AYLMMMVEDIKKDFNK.[S]			FALSE	0.0153235	0	1	11	3	O08905	O08905 [58-73]	2	1975.97	High	2.47	High	0.001451	0.03163
	FALSE	High	[R].RAWTDVIQTLR.[E]			FALSE	0.0049427	0	2	16	2	P11260; O08905	P11260 [284-294]; O08905 [311-321]	1	1358.75	High	3.39	High	0	0.002239
	FALSE	High	[K].SLKEIQENTAKELQVLK.[E]			FALSE	7.79243e-05	0	1	14	3	O08905	O08905 [74-90]	2	1971.11	High	4.85	High	0	2.418e-05
	FALSE	High	[K].IIEENFPNLKNEMHMNIQEAYR.[T]			FALSE	0.00679654	0	1	13	2	O08905	O08905 [230-251]	1	2733.31	High	4.18	High	0	0.003199
	FALSE	High	[K].ILTQNIQEIQDTIR.[R]			FALSE	6.79322e-06	0	1	12	2	O08905	O08905 [190-203]	0	1684.92	High	5.42	High	0	4.753e-05
	FALSE	High	[R].AWTDVIQTLR.[E]			FALSE	0.00940138	0	2	16	1	P11260; O08905	P11260 [285-294]; O08905 [312-321]	0	1202.65	High	3.5	High	0	0.004601
	FALSE	High	[R].IIGVDENEDFQIKGPANIFNK.[I]			FALSE	0.000899463	0	2	14	4	O08905; Q3UW54	O08905 [209-229]; Q3UW54 [47-67]	1	2361.21	High	3.2	High	0	0.0003346
	FALSE	High	[K].TYKQVMEMNK.[T]			FALSE	0.0044351	0	1	13	2	O08905	O08905 [110-119]	1	1271.61	High	3.24	High	0	0.001993
	FALSE	High	[R].TSNALNKDR.[I]			FALSE	0.027891	0	1	12	1	O08905	O08905 [270-278]	1	1018.53	High	2.95	High	0	0.01551
	FALSE	High	[K].SLKEIQENTAK.[E]			FALSE	0.00526793	0	1	14	2	O08905	O08905 [74-84]	1	1260.68	High	3.11	High	0	0.002413
	FALSE	High	[K].TKFTHYLSTNPALQR.[IM]			FALSE	8.02038e-06	0	1	9	1	O08905	O08905 [350-364]	1	1776.94	High	5	High	0	1.734e-06
	FALSE	High	[K].KTQSEATLEIETLGKK.[S]			FALSE	7.1259e-05	0	1	16	1	O08905	O08905 [133-148]	2	1775.97	High	4.42	High	0	1.986e-05
	FALSE	High	[K].GPANIFNK.[I]			FALSE	0.0191188	0	4	19	3	P11260; O08905; C6EQK5; Q3UW54	P11260 [195-202]; O08905 [222-229]; C6EQK5 [162-169]; Q3UW54 [60-67]	0	860.462	High	2.88	High	0	0.0102
	FALSE	High	[K].FTHYLSTNPALQR.[IM]			FALSE	0.00149907	0	1	9	1	O08905	O08905 [352-364]	0	1547.8	High	3.53	High	0	0.000591
	FALSE	High	[RK].IQEMEER.[IRM]			FALSE	0.0358171	0.00127691	4	29	2	P11260; O08905; C6EQK5; Q04365	P11260 [133-139]; O08905 [160-166]; C6EQK5 [100-106]; Q04365 [147-153]	0	934.43	High	2.51	High	0.0007965	0.02065
	FALSE	High	[K].QVEVLTEKEEK.[T]			FALSE	0.0598215	0.00289536	1	12	2	O08905	O08905 [99-109]	1	1331.71	High	2.25	High	0.001801	0.0367
	FALSE	High	[R].TPNRLDQKR.[N]			FALSE	0.0628181	0.00333677	3	18	1	C6EQK4; P11260; O08905	C6EQK4 [225-233]; P11260 [225-233]; O08905 [252-260]	2	1127.63	High	2.57	High	0.002071	0.03864
	FALSE	Medium	[R].ILYPAK.[L]			FALSE	0.129926	0.0121847	3	23	4	P11260; O08905; G3UYN0	P11260 [302-307]; O08905 [329-334]; G3UYN0 [807-812]	0	704.434	High	1.54	High	0.008154	0.08844
	FALSE	Medium	[K].TILDLK.[R]			FALSE	0.143252	0.0128939	3	15	1	C6EQK4; O08905; C6EQK5	C6EQK4 [93-98]; O08905 [120-125]; C6EQK5 [60-65]	0	702.44	High	1.79	High	0.008871	0.09893
	FALSE	Medium	[RK].IQEMEER.[IRM]	1xOxidation [M4]		FALSE	0.164101	0.0148617	4	29	1	P11260; O08905; C6EQK5; Q04365	P11260 [133-139]; O08905 [160-166]; C6EQK5 [100-106]; Q04365 [147-153]	0	950.425	Medium	2.22	Medium	0.01037	0.1148
	FALSE	Medium	[KR].EIQENTAK.[E]			FALSE	0.17161	0.0156675	3	18	1	C6EQK4; O08905; C6EQK5	C6EQK4 [64-71]; O08905 [77-84]; C6EQK5 [17-24]	0	932.468	Medium	1.9	Medium	0.01087	0.1215
	FALSE	Medium	[K].AYLMMMVEDIKK.[DE]	1xOxidation [M5]		FALSE	0.172569	0.0156675	2	14	1	C6EQK4; O08905	C6EQK4 [45-56]; O08905 [58-69]	1	1487.73	Medium	1.83	Medium	0.01087	0.1219
	FALSE	Medium	[K].EKQENTIK.[Q]			FALSE	0.17645	0.0179316	1	13	1	O08905	O08905 [91-98]	1	989.526	Medium	1.72	Medium	0.01279	0.1255
	FALSE	Medium	[K].QVMEMNK.[TA]			FALSE	0.177431	0.0187782	3	21	1	P11260; O08905; C6EQK5	P11260 [86-92]; O08905 [113-119]; C6EQK5 [53-59]	0	879.406	Medium	2.15	Medium	0.01279	0.1256
	FALSE	Medium	[K].VFHDKTK.[F]			FALSE	0.339404	0.0376214	2	15	1	P11260; O08905	P11260 [318-324]; O08905 [345-351]	1	874.478	Medium	1.95	Medium	0.0258	0.266
FALSE	High	Master Protein	P52480	Pyruvate kinase PKM OS=Mus musculus GN=Pkm PE=1 SV=4	FALSE	0	93.937	64.9718	29	45	29	1	531	57.8	7.47	High		138.32	29
	Checked	Confidence	Annotated Sequence	Modifications	Modifications in Master Proteins	Contaminant	Qvality PEP	Qvality q-value	# Protein Groups	# Proteins	# PSMs	Master Protein Accessions	Positions in Master Proteins	# Missed Cleavages	Theo. MH+ [Da]	Found in Sample: [S5] F5: Sample	XCorr Sequest HT	Confidence Sequest HT	Percolator q-Value Sequest HT	Percolator PEP Sequest HT
	FALSE	High	[R].RFDEILEASDGIMVAR.[G]	1xOxidation [M13]		FALSE	8.68616e-05	0	1	1	1	P52480	P52480 [279-294]	1	1837.91	High	3.93	High	0	2.466e-05
	FALSE	High	[R].RFDEILEASDGIMVAR.[G]			FALSE	3.1664e-05	0	1	1	1	P52480	P52480 [279-294]	1	1821.92	High	4.16	High	0	8.023e-06
	FALSE	High	[R].LDIDSAPITAR.[N]			FALSE	0.00122206	0	1	8	1	P52480	P52480 [33-43]	0	1171.63	High	3.34	High	0	0.0004725
	FALSE	High	[K].CCSGAIIVLTK.[S]	2xCarbamidomethyl [C1; C2]		FALSE	0.003123	0	1	1	1	P52480	P52480 [423-433]	0	1221.63	High	3.39	High	0	0.001347
	FALSE	High	[R].GDLGIEIPAEK.[V]			FALSE	0.00583325	0	1	7	1	P52480	P52480 [295-305]	0	1141.61	High	3.32	High	0	0.002707
	FALSE	High	[R].LAPITSDPTEAAAVGAVEASFK.[C]			FALSE	9.46922e-06	0	1	1	4	P52480	P52480 [401-422]	0	2145.11	High	5.16	High	0	6.516e-05
	FALSE	High	[K].FGVEQDVDMVFASFIR.[K]			FALSE	3.08653e-05	0	1	1	3	P52480	P52480 [231-246]	0	1859.9	High	4.76	High	0	1.496e-05
	FALSE	High	[R].AEGSDVANAVLDGADCIMLSGETAKGDYPLEAVR.[M]	1xCarbamidomethyl [C16]		FALSE	0.00207591	0	1	1	2	P52480	P52480 [343-376]	1	3494.64	High	5.29	High	0	0.0008512
	FALSE	High	[R].EATESFASDPILYRPVAVALDTK.[G]			FALSE	0.0147523	0	1	6	2	P52480	P52480 [93-115]	0	2493.29	High	3.46	High	0	0.007616
	FALSE	High	[K].KGVNLPGAAVDLPAVSEKDIQDLK.[F]			FALSE	5.62612e-05	0	1	2	2	P52480	P52480 [207-230]	2	2477.36	High	4.62	High	0	0.00116
	FALSE	High	[R].AGKPVICATQMLESMIK.[K]	1xCarbamidomethyl [C7]		FALSE	0.000710183	0	1	1	1	P52480	P52480 [320-336]	0	1876.97	High	3.59	High	0	0.0002583
	FALSE	High	[K].CDENILWLDYK.[N]	1xCarbamidomethyl [C1]		FALSE	0.0031631	0	1	5	1	P52480	P52480 [152-162]	0	1468.68	High	3.7	High	0	0.001361
	FALSE	High	[R].EATESFASDPILYRPVAVALDTKGPEIR.[T]			FALSE	0.00261208	0	1	6	2	P52480	P52480 [93-120]	1	3045.59	High	3.41	High	0	0.001105
	FALSE	High	[K].KGDVVIVLTGWRPGSGFTNTMR.[V]			FALSE	0.00152806	0	1	1	2	P52480	P52480 [505-526]	1	2391.26	High	3.92	High	0	0.000691
	FALSE	High	[K].CDENILWLDYKNICK.[V]	2xCarbamidomethyl [C1; C14]		FALSE	0.000983577	0	1	5	1	P52480	P52480 [152-166]	1	1983.93	High	4.01	High	0	0.0003708
	FALSE	High	[R].LNFSHGTHEYHAETIK.[N]			FALSE	0.000250769	0	1	7	1	P52480	P52480 [74-89]	0	1883.9	High	3.73	High	0	8.09e-05
	FALSE	High	[R].TGLIKGSGTAEVELKK.[G]			FALSE	0.00106191	0	1	6	1	P52480	P52480 [121-136]	2	1630.94	High	4.58	High	0	0.0004047
	FALSE	High	[R].KAADVHEVRK.[V]			FALSE	0.00958235	0	1	1	2	P52480	P52480 [247-256]	2	1152.65	High	3.12	High	0	0.00469
	FALSE	High	[K].IISKIENHEGVR.[R]			FALSE	0.00633679	0	1	1	2	P52480	P52480 [267-278]	1	1394.78	High	2.75	High	0	0.002968
	FALSE	High	[R].APIIAVTR.[N]			FALSE	0.0245991	0	1	1	1	P52480	P52480 [448-455]	0	840.53	High	2.53	High	0	0.01349
	FALSE	High	[R].VNLAMDVGK.[A]			FALSE	0.0120437	0	1	1	1	P52480	P52480 [490-498]	0	946.503	High	2.8	High	0	0.006078
	FALSE	High	[R].EAEAAIYHLQLFEELR.[R]			FALSE	0.0320104	0.00127691	1	1	1	P52480	P52480 [384-399]	0	1931.99	High	2.29	High	0.0007965	0.01816
	FALSE	High	[K].SGMNVAR.[L]			FALSE	0.0347176	0.00127691	1	7	1	P52480	P52480 [67-73]	0	734.361	High	2.56	High	0.0007965	0.01982
	FALSE	High	[K].GSGTAEVELKK.[G]			FALSE	0.0418421	0.00180408	1	6	2	P52480	P52480 [126-136]	1	1118.61	High	2.38	High	0.001122	0.02443
	FALSE	High	[R].MQHLIAR.[E]			FALSE	0.0671718	0.00333677	1	1	1	P52480	P52480 [377-383]	0	868.482	High	2	High	0.002071	0.04169
	FALSE	High	[K].GSGTAEVELK.[K]			FALSE	0.0810245	0.00592251	1	6	1	P52480	P52480 [126-135]	0	990.51	High	2.15	High	0.003677	0.05151
	FALSE	High	[R].SVEMLKEMIK.[S]			FALSE	0.0875945	0.00724565	1	7	1	P52480	P52480 [57-66]	1	1207.64	High	1.55	High	0.004516	0.05646
	FALSE	Medium	[R].AGKPVICATQMLESMIK.[K]	1xCarbamidomethyl [C7]; 1xOxidation [M15]		FALSE	0.125492	0.0112964	1	1	1	P52480	P52480 [320-336]	0	1892.96	High	2.63	High	0.007608	0.08505
	FALSE	Medium	[R].GDLGIEIPAEKVFLAQK.[M]			FALSE	0.144072	0.0133407	1	7	1	P52480	P52480 [295-311]	1	1828.02	High	1.76	High	0.008871	0.09928
	FALSE	Medium	[R].EAEAAIYHLQLFEELRR.[L]			FALSE	0.250365	0.023758	1	1	1	P52480	P52480 [384-400]	1	2088.09	Medium	1.56	Medium	0.01708	0.1873
	FALSE	Medium	[K].GVNLPGAAVDLPAVSEKDIQDLK.[F]			FALSE	0.374389	0.0468197	1	2	2	P52480	P52480 [208-230]	1	2349.27	Medium	1.63	Medium	0.03229	0.2985
FALSE	High	Master Protein	Q3TIZ0	Tubulin alpha chain OS=Mus musculus GN=Tuba1c PE=2 SV=1	FALSE	0	93.654	57.6837	21	43	3	1	449	49.9	5.1	High		149.13	21
	Checked	Confidence	Annotated Sequence	Modifications	Modifications in Master Proteins	Contaminant	Qvality PEP	Qvality q-value	# Protein Groups	# Proteins	# PSMs	Master Protein Accessions	Positions in Master Proteins	# Missed Cleavages	Theo. MH+ [Da]	Found in Sample: [S5] F5: Sample	XCorr Sequest HT	Confidence Sequest HT	Percolator q-Value Sequest HT	Percolator PEP Sequest HT
	FALSE	High	[R].QLFHPEQLITGKEDAANNYAR.[G]			FALSE	3.3324e-05	0	3	11	3	P05214; Q3TIZ0; A0A0A0MQA5	P05214 [85-105]; Q3TIZ0 [85-105]; A0A0A0MQA5 [114-134]	1	2415.21	High	3.94	High	0	4.195e-05
	FALSE	High	[K].VGINYQPPTVVPGGDLAK.[V]			FALSE	0.00237365	0	3	10	1	P05214; Q3TIZ0; A0A0A0MQA5	P05214 [353-370]; Q3TIZ0 [353-370]; A0A0A0MQA5 [382-399]	0	1824.99	High	3.92	High	0	0.0009905
	FALSE	High	[K].DVNAAIATIK.[T]			FALSE	0.00264563	0	2	7	1	P05214; Q3TIZ0	P05214 [327-336]; Q3TIZ0 [327-336]	0	1015.58	High	2.78	High	0	0.001116
	FALSE	High	[R].AVFVDLEPTVIDEVR.[TA]			FALSE	6.51638e-05	0	1	5	1	Q3TIZ0	Q3TIZ0 [65-79]	0	1701.91	High	4.3	High	0	1.796e-05
	FALSE	High	[R].TIQFVDWCPTGFK.[V]	1xCarbamidomethyl [C8]		FALSE	0.00095267	0	2	6	2	P05214; Q3TIZ0	P05214 [340-352]; Q3TIZ0 [340-352]	0	1598.77	High	4.33	High	0	0.0003571
	FALSE	High	[R].LISQIVSSITASLR.[F]			FALSE	0.000431554	0	2	7	3	Q3TIZ0; A0A0A0MQA5	Q3TIZ0 [230-243]; A0A0A0MQA5 [259-272]	0	1487.88	High	4.35	High	0	0.0005336
	FALSE	High	[R].FDGALNVDLTEFQTNLVPYPR.[I]			FALSE	0.000964914	0	3	10	2	P05214; Q3TIZ0; A0A0A0MQA5	P05214 [244-264]; Q3TIZ0 [244-264]; A0A0A0MQA5 [273-293]	0	2409.21	High	4.56	High	0	0.0003625
	FALSE	High	[R].GHYTIGKEIIDLVLDR.[I]			FALSE	0.000714733	0	1	5	2	Q3TIZ0	Q3TIZ0 [106-121]	1	1842.01	High	4.45	High	0	0.00026
	FALSE	High	[R].AVCMLSNTTAIAEAWAR.[L]	1xCarbamidomethyl [C3]; 1xOxidation [M4]		FALSE	7.1259e-05	0	3	10	4	P05214; Q3TIZ0; A0A0A0MQA5	P05214 [374-390]; Q3TIZ0 [374-390]; A0A0A0MQA5 [403-419]	0	1880.9	High	4.92	High	0	1.979e-05
	FALSE	High	[R].AVCMLSNTTAIAEAWAR.[L]	1xCarbamidomethyl [C3]		FALSE	7.3103e-05	0	3	10	3	P05214; Q3TIZ0; A0A0A0MQA5	P05214 [374-390]; Q3TIZ0 [374-390]; A0A0A0MQA5 [403-419]	0	1864.9	High	6.49	High	0	2.092e-05
	FALSE	High	[K].AYHEQLTVAEITNACFEPANQMVK.[C]	1xCarbamidomethyl [C15]		FALSE	0.00174727	0	1	2	2	Q3TIZ0	Q3TIZ0 [281-304]	0	2764.31	High	4.07	High	0	0.0007031
	FALSE	High	[R].IHFPLATYAPVISAEK.[A]			FALSE	0.000133251	0	3	9	5	P05214; Q3TIZ0; A0A0A0MQA5	P05214 [265-280]; Q3TIZ0 [265-280]; A0A0A0MQA5 [294-309]	0	1756.96	High	3.92	High	0	0.0007103
	FALSE	High	[R].AFVHWYVGEGMEEGEFSEAR.[E]			FALSE	3.04736e-05	0	3	10	1	P05214; Q3TIZ0; A0A0A0MQA5	P05214 [403-422]; Q3TIZ0 [403-422]; A0A0A0MQA5 [432-451]	0	2330.02	High	4.94	High	0	7.672e-06
	FALSE	High	[K].TIGGGDDSFNTFFSETGAGK.[H]			FALSE	2.64789e-05	0	2	6	2	P05214; Q3TIZ0	P05214 [41-60]; Q3TIZ0 [41-60]	0	2007.89	High	5.46	High	0	6.561e-06
	FALSE	High	[K].EDAANNYAR.[G]			FALSE	0.0306391	0	3	11	1	P05214; Q3TIZ0; A0A0A0MQA5	P05214 [97-105]; Q3TIZ0 [97-105]; A0A0A0MQA5 [126-134]	0	1023.45	High	2.2	High	0	0.01723
	FALSE	High	[R].LDHKFDLMYAK.[RK]			FALSE	0.000363201	0	3	11	2	P05214; Q3TIZ0; A0A0A0MQA5	P05214 [391-401]; Q3TIZ0 [391-401]; A0A0A0MQA5 [420-430]	1	1380.7	High	4.56	High	0	0.000122
	FALSE	High	[R].LDHKFDLMYAK.[RK]	1xOxidation [M8]		FALSE	0.00373367	0	3	11	1	P05214; Q3TIZ0; A0A0A0MQA5	P05214 [391-401]; Q3TIZ0 [391-401]; A0A0A0MQA5 [420-430]	1	1396.69	High	3.21	High	0	0.001636
	FALSE	High	[K].YMACCLLYR.[G]	2xCarbamidomethyl [C4; C5]; 1xOxidation [M2]		FALSE	0.036493	0.00127691	2	8	1	Q3TIZ0; A0A0A0MQA5	Q3TIZ0 [312-320]; A0A0A0MQA5 [341-349]	0	1265.55	High	2.31	High	0.0007965	0.021
	FALSE	High	[K].FDLMYAK.[RK]			FALSE	0.0345017	0.00127691	3	11	1	P05214; Q3TIZ0; A0A0A0MQA5	P05214 [395-401]; Q3TIZ0 [395-401]; A0A0A0MQA5 [424-430]	0	887.433	High	2.42	High	0.0007965	0.01977
	FALSE	High	[R].QLFHPEQLITGK.[E-]			FALSE	0.0643693	0.00333677	3	13	2	P05214; Q3TIZ0; A0A0A0MQA5	P05214 [85-96]; Q3TIZ0 [85-96]; A0A0A0MQA5 [114-125]	0	1410.77	High	1.92	High	0.002071	0.03995
	FALSE	High	[K].YMACCLLYRGDVVPK.[D]	2xCarbamidomethyl [C4; C5]		FALSE	0.0772131	0.0054407	2	8	1	Q3TIZ0; A0A0A0MQA5	Q3TIZ0 [312-326]; A0A0A0MQA5 [341-355]	1	1844.89	High	1.75	High	0.003366	0.04897
	FALSE	High	[R].LSVDYGKK.[S]			FALSE	0.105924	0.00767209	3	8	1	P05214; Q3TIZ0; A0A0A0MQA5	P05214 [157-164]; Q3TIZ0 [157-164]; A0A0A0MQA5 [186-193]	1	909.504	High	2.26	High	0.005043	0.06997
	FALSE	High	[R].GDVVPKDVNAAIATIK.[T]			FALSE	0.111679	0.00909972	2	7	1	P05214; Q3TIZ0	P05214 [321-336]; Q3TIZ0 [321-336]	1	1610.91	High	1.83	High	0.005936	0.07439
FALSE	High	Master Protein Candidate	Q52L87	Tubulin alpha chain OS=Mus musculus GN=Tuba1c PE=1 SV=1	FALSE	0	93.654	57.6837	21	43	3	1	449	49.9	5.1	High		149.13	21
	Checked	Confidence	Annotated Sequence	Modifications	Modifications in Master Proteins	Contaminant	Qvality PEP	Qvality q-value	# Protein Groups	# Proteins	# PSMs	Master Protein Accessions	Positions in Master Proteins	# Missed Cleavages	Theo. MH+ [Da]	Found in Sample: [S5] F5: Sample	XCorr Sequest HT	Confidence Sequest HT	Percolator q-Value Sequest HT	Percolator PEP Sequest HT
	FALSE	High	[R].QLFHPEQLITGKEDAANNYAR.[G]			FALSE	3.3324e-05	0	3	11	3	P05214; Q3TIZ0; A0A0A0MQA5	P05214 [85-105]; Q3TIZ0 [85-105]; A0A0A0MQA5 [114-134]	1	2415.21	High	3.94	High	0	4.195e-05
	FALSE	High	[K].VGINYQPPTVVPGGDLAK.[V]			FALSE	0.00237365	0	3	10	1	P05214; Q3TIZ0; A0A0A0MQA5	P05214 [353-370]; Q3TIZ0 [353-370]; A0A0A0MQA5 [382-399]	0	1824.99	High	3.92	High	0	0.0009905
	FALSE	High	[K].DVNAAIATIK.[T]			FALSE	0.00264563	0	2	7	1	P05214; Q3TIZ0	P05214 [327-336]; Q3TIZ0 [327-336]	0	1015.58	High	2.78	High	0	0.001116
	FALSE	High	[R].AVFVDLEPTVIDEVR.[TA]			FALSE	6.51638e-05	0	1	5	1	Q3TIZ0	Q3TIZ0 [65-79]	0	1701.91	High	4.3	High	0	1.796e-05
	FALSE	High	[R].TIQFVDWCPTGFK.[V]	1xCarbamidomethyl [C8]		FALSE	0.00095267	0	2	6	2	P05214; Q3TIZ0	P05214 [340-352]; Q3TIZ0 [340-352]	0	1598.77	High	4.33	High	0	0.0003571
	FALSE	High	[R].LISQIVSSITASLR.[F]			FALSE	0.000431554	0	2	7	3	Q3TIZ0; A0A0A0MQA5	Q3TIZ0 [230-243]; A0A0A0MQA5 [259-272]	0	1487.88	High	4.35	High	0	0.0005336
	FALSE	High	[R].FDGALNVDLTEFQTNLVPYPR.[I]			FALSE	0.000964914	0	3	10	2	P05214; Q3TIZ0; A0A0A0MQA5	P05214 [244-264]; Q3TIZ0 [244-264]; A0A0A0MQA5 [273-293]	0	2409.21	High	4.56	High	0	0.0003625
	FALSE	High	[R].GHYTIGKEIIDLVLDR.[I]			FALSE	0.000714733	0	1	5	2	Q3TIZ0	Q3TIZ0 [106-121]	1	1842.01	High	4.45	High	0	0.00026
	FALSE	High	[R].AVCMLSNTTAIAEAWAR.[L]	1xCarbamidomethyl [C3]; 1xOxidation [M4]		FALSE	7.1259e-05	0	3	10	4	P05214; Q3TIZ0; A0A0A0MQA5	P05214 [374-390]; Q3TIZ0 [374-390]; A0A0A0MQA5 [403-419]	0	1880.9	High	4.92	High	0	1.979e-05
	FALSE	High	[R].AVCMLSNTTAIAEAWAR.[L]	1xCarbamidomethyl [C3]		FALSE	7.3103e-05	0	3	10	3	P05214; Q3TIZ0; A0A0A0MQA5	P05214 [374-390]; Q3TIZ0 [374-390]; A0A0A0MQA5 [403-419]	0	1864.9	High	6.49	High	0	2.092e-05
	FALSE	High	[K].AYHEQLTVAEITNACFEPANQMVK.[C]	1xCarbamidomethyl [C15]		FALSE	0.00174727	0	1	2	2	Q3TIZ0	Q3TIZ0 [281-304]	0	2764.31	High	4.07	High	0	0.0007031
	FALSE	High	[R].IHFPLATYAPVISAEK.[A]			FALSE	0.000133251	0	3	9	5	P05214; Q3TIZ0; A0A0A0MQA5	P05214 [265-280]; Q3TIZ0 [265-280]; A0A0A0MQA5 [294-309]	0	1756.96	High	3.92	High	0	0.0007103
	FALSE	High	[R].AFVHWYVGEGMEEGEFSEAR.[E]			FALSE	3.04736e-05	0	3	10	1	P05214; Q3TIZ0; A0A0A0MQA5	P05214 [403-422]; Q3TIZ0 [403-422]; A0A0A0MQA5 [432-451]	0	2330.02	High	4.94	High	0	7.672e-06
	FALSE	High	[K].TIGGGDDSFNTFFSETGAGK.[H]			FALSE	2.64789e-05	0	2	6	2	P05214; Q3TIZ0	P05214 [41-60]; Q3TIZ0 [41-60]	0	2007.89	High	5.46	High	0	6.561e-06
	FALSE	High	[K].EDAANNYAR.[G]			FALSE	0.0306391	0	3	11	1	P05214; Q3TIZ0; A0A0A0MQA5	P05214 [97-105]; Q3TIZ0 [97-105]; A0A0A0MQA5 [126-134]	0	1023.45	High	2.2	High	0	0.01723
	FALSE	High	[R].LDHKFDLMYAK.[RK]			FALSE	0.000363201	0	3	11	2	P05214; Q3TIZ0; A0A0A0MQA5	P05214 [391-401]; Q3TIZ0 [391-401]; A0A0A0MQA5 [420-430]	1	1380.7	High	4.56	High	0	0.000122
	FALSE	High	[R].LDHKFDLMYAK.[RK]	1xOxidation [M8]		FALSE	0.00373367	0	3	11	1	P05214; Q3TIZ0; A0A0A0MQA5	P05214 [391-401]; Q3TIZ0 [391-401]; A0A0A0MQA5 [420-430]	1	1396.69	High	3.21	High	0	0.001636
	FALSE	High	[K].YMACCLLYR.[G]	2xCarbamidomethyl [C4; C5]; 1xOxidation [M2]		FALSE	0.036493	0.00127691	2	8	1	Q3TIZ0; A0A0A0MQA5	Q3TIZ0 [312-320]; A0A0A0MQA5 [341-349]	0	1265.55	High	2.31	High	0.0007965	0.021
	FALSE	High	[K].FDLMYAK.[RK]			FALSE	0.0345017	0.00127691	3	11	1	P05214; Q3TIZ0; A0A0A0MQA5	P05214 [395-401]; Q3TIZ0 [395-401]; A0A0A0MQA5 [424-430]	0	887.433	High	2.42	High	0.0007965	0.01977
	FALSE	High	[R].QLFHPEQLITGK.[E-]			FALSE	0.0643693	0.00333677	3	13	2	P05214; Q3TIZ0; A0A0A0MQA5	P05214 [85-96]; Q3TIZ0 [85-96]; A0A0A0MQA5 [114-125]	0	1410.77	High	1.92	High	0.002071	0.03995
	FALSE	High	[K].YMACCLLYRGDVVPK.[D]	2xCarbamidomethyl [C4; C5]		FALSE	0.0772131	0.0054407	2	8	1	Q3TIZ0; A0A0A0MQA5	Q3TIZ0 [312-326]; A0A0A0MQA5 [341-355]	1	1844.89	High	1.75	High	0.003366	0.04897
	FALSE	High	[R].LSVDYGKK.[S]			FALSE	0.105924	0.00767209	3	8	1	P05214; Q3TIZ0; A0A0A0MQA5	P05214 [157-164]; Q3TIZ0 [157-164]; A0A0A0MQA5 [186-193]	1	909.504	High	2.26	High	0.005043	0.06997
	FALSE	High	[R].GDVVPKDVNAAIATIK.[T]			FALSE	0.111679	0.00909972	2	7	1	P05214; Q3TIZ0	P05214 [321-336]; Q3TIZ0 [321-336]	1	1610.91	High	1.83	High	0.005936	0.07439
FALSE	High	None	Q61786	ORF 1 (Fragment) OS=Mus musculus PE=4 SV=1	FALSE	0	92.206	63.5714	25	56	12	1	280	32.4	10.07	High		148.19	25
	Checked	Confidence	Annotated Sequence	Modifications	Modifications in Master Proteins	Contaminant	Qvality PEP	Qvality q-value	# Protein Groups	# Proteins	# PSMs	Master Protein Accessions	Positions in Master Proteins	# Missed Cleavages	Theo. MH+ [Da]	Found in Sample: [S5] F5: Sample	XCorr Sequest HT	Confidence Sequest HT	Percolator q-Value Sequest HT	Percolator PEP Sequest HT
	FALSE	High	[R].ISGAEDSIENIDTTVKENTK.[C]			FALSE	0.000543106	0	1	4	3	P11260	P11260 [140-159]	1	2164.06	High	4.95	High	0	0.0001991
	FALSE	High	[KR].SGTIDASISNRIQEMEER.[I]			FALSE	0.000249172	0	3	9	1	P11260; C6EQK5; Q04365	P11260 [122-139]; C6EQK5 [89-106]; Q04365 [136-153]	1	2035.97	High	2.15	High	0	8.015e-05
	FALSE	High	[KR].SGTIDASISNRIQEMEER.[I]	1xOxidation [M15]		FALSE	0.00572283	0	3	9	1	P11260; C6EQK5; Q04365	P11260 [122-139]; C6EQK5 [89-106]; Q04365 [136-153]	1	2051.97	High	2.56	High	0	0.002647
	FALSE	High	[K].EMPMIIQEAYR.[T]			FALSE	0.0110898	0	1	4	2	P11260	P11260 [214-224]	0	1380.67	High	3.08	High	0	0.005556
	FALSE	High	[K].LSITIDGETK.[V]			FALSE	0.0141124	0	1	7	3	P11260	P11260 [308-317]	0	1076.58	High	2.77	High	0	0.007266
	FALSE	High	[R].ILTQNIQVIQDTMR.[R]	1xOxidation [M13]		FALSE	6.72784e-05	0	1	4	1	P11260	P11260 [163-176]	0	1688.9	High	5.45	High	0	1.863e-05
	FALSE	High	[R].ILTQNIQVIQDTMR.[R]			FALSE	2.53211e-05	0	1	4	4	P11260	P11260 [163-176]	0	1672.91	High	5.04	High	0	1.304e-05
	FALSE	High	[K].TKFTQYLSTNPALQR.[I]			FALSE	0.000833113	0	1	6	3	P11260	P11260 [323-337]	1	1767.94	High	4.92	High	0	0.001375
	FALSE	High	[K].IIEENFPNIK.[NKR]			FALSE	0.0163246	0	5	21	2	C6EQK4; P11260; O08905; C6EQK5; Q3UW54	C6EQK4 [203-212]; P11260 [203-212]; O08905 [230-239]; C6EQK5 [170-179]; Q3UW54 [68-77]	0	1216.66	High	3.04	High	0	0.008502
	FALSE	High	[R].ISGAEDSIENIDTTVK.[E]			FALSE	4.15424e-06	0	1	4	1	P11260	P11260 [140-155]	0	1691.83	High	4.96	High	0	8.337e-07
	FALSE	High	[R].RAWTDVIQTLR.[E]			FALSE	0.0049427	0	2	16	2	P11260; O08905	P11260 [284-294]; O08905 [311-321]	1	1358.75	High	3.39	High	0	0.002239
	FALSE	High	[R].AWTDVIQTLR.[E]			FALSE	0.00940138	0	2	16	1	P11260; O08905	P11260 [285-294]; O08905 [312-321]	0	1202.65	High	3.5	High	0	0.004601
	FALSE	High	[KR].SGTIDASISNR.[I]			FALSE	0.0026288	0	3	9	1	P11260; C6EQK5; Q04365	P11260 [122-132]; C6EQK5 [89-99]; Q04365 [136-146]	0	1120.56	High	3.69	High	0	0.00111
	FALSE	High	[R].TTNALNKDR.[I]			FALSE	0.0145666	0	1	4	1	P11260	P11260 [243-251]	1	1032.54	High	3.04	High	0	0.007507
	FALSE	High	[K].DGNHALEQPR.[K]			FALSE	0.0250675	0	1	7	3	P11260	P11260 [347-356]	0	1136.54	High	2.96	High	0.0007965	0.01807
	FALSE	High	[K].RSGTIDASISNR.[I]			FALSE	0.00182712	0	2	6	2	P11260; Q04365	P11260 [121-132]; Q04365 [135-146]	1	1276.66	High	3.63	High	0	0.0007394
	FALSE	High	[K].GPANIFNK.[I]			FALSE	0.0191188	0	4	19	3	P11260; O08905; C6EQK5; Q3UW54	P11260 [195-202]; O08905 [222-229]; C6EQK5 [162-169]; Q3UW54 [60-67]	0	860.462	High	2.88	High	0	0.0102
	FALSE	High	[K].IIEENFPNIKK.[E]			FALSE	0.00341474	0	4	7	10	C6EQK4; P11260; C6EQK5; Q3UW54	C6EQK4 [203-213]; P11260 [203-213]; C6EQK5 [170-180]; Q3UW54 [68-78]	1	1344.75	High	3.36	High	0	0.004572
	FALSE	High	[RK].IQEMEER.[IRM]			FALSE	0.0358171	0.00127691	4	29	2	P11260; O08905; C6EQK5; Q04365	P11260 [133-139]; O08905 [160-166]; C6EQK5 [100-106]; Q04365 [147-153]	0	934.43	High	2.51	High	0.0007965	0.02065
	FALSE	High	[K].EMPMIIQEAYR.[T]	1xOxidation [M]		FALSE	0.0371813	0.00127691	1	4	3	P11260	P11260 [214-224]	0	1396.66	High	2.74	High	0.0007965	0.02143
	FALSE	High	[K].QYKDGNHALEQPR.[K]			FALSE	0.054232	0.00234416	1	7	1	P11260	P11260 [344-356]	1	1555.76	High	1.59	High	0.001451	0.03289
	FALSE	High	[K].EMPMIIQEAYR.[T]	2xOxidation [M2; M4]		FALSE	0.0559228	0.00234416	1	4	1	P11260	P11260 [214-224]	0	1412.65	High	2.5	High	0.001451	0.03401
	FALSE	High	[R].TPNRLDQKR.[N]			FALSE	0.0628181	0.00333677	3	18	1	C6EQK4; P11260; O08905	C6EQK4 [225-233]; P11260 [225-233]; O08905 [252-260]	2	1127.63	High	2.57	High	0.002071	0.03864
	FALSE	High	[R].ITPDFSPETMK.[A]	1xOxidation [M10]		FALSE	0.0810245	0.00592251	3	16	1	C6EQK4; P11260; O08905	C6EQK4 [271-281]; P11260 [271-281]; O08905 [298-308]	0	1281.6	High	1.88	High	0.003677	0.05151
	FALSE	High	[R].ILTQNIQVIQDTMRRPNLR.[IL]	1xOxidation [M13]		FALSE	0.114326	0.0095354	1	4	1	P11260	P11260 [163-181]	1	2325.28	High	2.23	High	0.006213	0.07621
	FALSE	High	[R].ITPDFSPETMK.[A]			FALSE	0.117716	0.00992895	3	16	2	C6EQK4; P11260; O08905	C6EQK4 [271-281]; P11260 [271-281]; O08905 [298-308]	0	1265.61	High	1.04	High	0.00646	0.07894
	FALSE	Medium	[R].ILYPAK.[L]			FALSE	0.129926	0.0121847	3	23	4	P11260; O08905; G3UYN0	P11260 [302-307]; O08905 [329-334]; G3UYN0 [807-812]	0	704.434	High	1.54	High	0.008154	0.08844
	FALSE	Medium	[K].DGNHALEQPRK.[-]			FALSE	0.153369	0.0141551	1	7	1	P11260	P11260 [347-357]	1	1264.64	High	2.59	High	0.009633	0.1067
	FALSE	Medium	[RK].IQEMEER.[IRM]	1xOxidation [M4]		FALSE	0.164101	0.0148617	4	29	1	P11260; O08905; C6EQK5; Q04365	P11260 [133-139]; O08905 [160-166]; C6EQK5 [100-106]; Q04365 [147-153]	0	950.425	Medium	2.22	Medium	0.01037	0.1148
	FALSE	Medium	[R].TTNALNK.[D]			FALSE	0.308099	0.0315615	1	4	1	P11260	P11260 [243-249]	0	761.415	Medium	2.4	Medium	0.02191	0.2383
	FALSE	Medium	[K].VFHDKTK.[F]			FALSE	0.339404	0.0376214	2	15	1	P11260; O08905	P11260 [318-324]; O08905 [345-351]	1	874.478	Medium	1.95	Medium	0.0258	0.266
FALSE	High	Master Protein Rejected	P68369	Tubulin alpha-1A chain OS=Mus musculus GN=Tuba1a PE=1 SV=1	FALSE	0	91.999	57.4279	21	42	0	0	451	50.1	5.06	High		144.67	21
	Checked	Confidence	Annotated Sequence	Modifications	Modifications in Master Proteins	Contaminant	Qvality PEP	Qvality q-value	# Protein Groups	# Proteins	# PSMs	Master Protein Accessions	Positions in Master Proteins	# Missed Cleavages	Theo. MH+ [Da]	Found in Sample: [S5] F5: Sample	XCorr Sequest HT	Confidence Sequest HT	Percolator q-Value Sequest HT	Percolator PEP Sequest HT
	FALSE	High	[R].QLFHPEQLITGKEDAANNYAR.[G]			FALSE	3.3324e-05	0	3	11	3	P05214; Q3TIZ0; A0A0A0MQA5	P05214 [85-105]; Q3TIZ0 [85-105]; A0A0A0MQA5 [114-134]	1	2415.21	High	3.94	High	0	4.195e-05
	FALSE	High	[K].VGINYQPPTVVPGGDLAK.[V]			FALSE	0.00237365	0	3	10	1	P05214; Q3TIZ0; A0A0A0MQA5	P05214 [353-370]; Q3TIZ0 [353-370]; A0A0A0MQA5 [382-399]	0	1824.99	High	3.92	High	0	0.0009905
	FALSE	High	[K].AYHEQLSVAEITNACFEPANQMVK.[C]	1xCarbamidomethyl [C15]; 1xOxidation [M22]		FALSE	0.00207591	0	2	7	2	P05214; A0A0A0MQA5	P05214 [281-304]; A0A0A0MQA5 [310-333]	0	2766.29	High	4.72	High	0	0.0008528
	FALSE	High	[K].AYHEQLSVAEITNACFEPANQMVK.[C]	1xCarbamidomethyl [C15]		FALSE	0.00170322	0	2	7	1	P05214; A0A0A0MQA5	P05214 [281-304]; A0A0A0MQA5 [310-333]	0	2750.29	High	4.51	High	0	0.0006827
	FALSE	High	[K].DVNAAIATIK.[T]			FALSE	0.00264563	0	2	7	1	P05214; Q3TIZ0	P05214 [327-336]; Q3TIZ0 [327-336]	0	1015.58	High	2.78	High	0	0.001116
	FALSE	High	[R].AVFVDLEPTVIDEVR.[TA]			FALSE	6.51638e-05	0	1	5	1	Q3TIZ0	Q3TIZ0 [65-79]	0	1701.91	High	4.3	High	0	1.796e-05
	FALSE	High	[R].TIQFVDWCPTGFK.[V]	1xCarbamidomethyl [C8]		FALSE	0.00095267	0	2	6	2	P05214; Q3TIZ0	P05214 [340-352]; Q3TIZ0 [340-352]	0	1598.77	High	4.33	High	0	0.0003571
	FALSE	High	[R].FDGALNVDLTEFQTNLVPYPR.[I]			FALSE	0.000964914	0	3	10	2	P05214; Q3TIZ0; A0A0A0MQA5	P05214 [244-264]; Q3TIZ0 [244-264]; A0A0A0MQA5 [273-293]	0	2409.21	High	4.56	High	0	0.0003625
	FALSE	High	[R].GHYTIGKEIIDLVLDR.[I]			FALSE	0.000714733	0	1	5	2	Q3TIZ0	Q3TIZ0 [106-121]	1	1842.01	High	4.45	High	0	0.00026
	FALSE	High	[R].LIGQIVSSITASLR.[F]			FALSE	0.0088223	0	1	3	1	P05214	P05214 [230-243]	0	1457.87	High	2.64	High	0	0.004295
	FALSE	High	[R].AVCMLSNTTAIAEAWAR.[L]	1xCarbamidomethyl [C3]; 1xOxidation [M4]		FALSE	7.1259e-05	0	3	10	4	P05214; Q3TIZ0; A0A0A0MQA5	P05214 [374-390]; Q3TIZ0 [374-390]; A0A0A0MQA5 [403-419]	0	1880.9	High	4.92	High	0	1.979e-05
	FALSE	High	[R].AVCMLSNTTAIAEAWAR.[L]	1xCarbamidomethyl [C3]		FALSE	7.3103e-05	0	3	10	3	P05214; Q3TIZ0; A0A0A0MQA5	P05214 [374-390]; Q3TIZ0 [374-390]; A0A0A0MQA5 [403-419]	0	1864.9	High	6.49	High	0	2.092e-05
	FALSE	High	[R].IHFPLATYAPVISAEK.[A]			FALSE	0.000133251	0	3	9	5	P05214; Q3TIZ0; A0A0A0MQA5	P05214 [265-280]; Q3TIZ0 [265-280]; A0A0A0MQA5 [294-309]	0	1756.96	High	3.92	High	0	0.0007103
	FALSE	High	[R].AFVHWYVGEGMEEGEFSEAR.[E]			FALSE	3.04736e-05	0	3	10	1	P05214; Q3TIZ0; A0A0A0MQA5	P05214 [403-422]; Q3TIZ0 [403-422]; A0A0A0MQA5 [432-451]	0	2330.02	High	4.94	High	0	7.672e-06
	FALSE	High	[K].TIGGGDDSFNTFFSETGAGK.[H]			FALSE	2.64789e-05	0	2	6	2	P05214; Q3TIZ0	P05214 [41-60]; Q3TIZ0 [41-60]	0	2007.89	High	5.46	High	0	6.561e-06
	FALSE	High	[K].EDAANNYAR.[G]			FALSE	0.0306391	0	3	11	1	P05214; Q3TIZ0; A0A0A0MQA5	P05214 [97-105]; Q3TIZ0 [97-105]; A0A0A0MQA5 [126-134]	0	1023.45	High	2.2	High	0	0.01723
	FALSE	High	[R].LDHKFDLMYAK.[RK]			FALSE	0.000363201	0	3	11	2	P05214; Q3TIZ0; A0A0A0MQA5	P05214 [391-401]; Q3TIZ0 [391-401]; A0A0A0MQA5 [420-430]	1	1380.7	High	4.56	High	0	0.000122
	FALSE	High	[R].LDHKFDLMYAK.[RK]	1xOxidation [M8]		FALSE	0.00373367	0	3	11	1	P05214; Q3TIZ0; A0A0A0MQA5	P05214 [391-401]; Q3TIZ0 [391-401]; A0A0A0MQA5 [420-430]	1	1396.69	High	3.21	High	0	0.001636
	FALSE	High	[K].YMACCLLYR.[G]	2xCarbamidomethyl [C4; C5]; 1xOxidation [M2]		FALSE	0.036493	0.00127691	2	8	1	Q3TIZ0; A0A0A0MQA5	Q3TIZ0 [312-320]; A0A0A0MQA5 [341-349]	0	1265.55	High	2.31	High	0.0007965	0.021
	FALSE	High	[K].FDLMYAK.[RK]			FALSE	0.0345017	0.00127691	3	11	1	P05214; Q3TIZ0; A0A0A0MQA5	P05214 [395-401]; Q3TIZ0 [395-401]; A0A0A0MQA5 [424-430]	0	887.433	High	2.42	High	0.0007965	0.01977
	FALSE	High	[R].QLFHPEQLITGK.[E-]			FALSE	0.0643693	0.00333677	3	13	2	P05214; Q3TIZ0; A0A0A0MQA5	P05214 [85-96]; Q3TIZ0 [85-96]; A0A0A0MQA5 [114-125]	0	1410.77	High	1.92	High	0.002071	0.03995
	FALSE	High	[K].YMACCLLYRGDVVPK.[D]	2xCarbamidomethyl [C4; C5]		FALSE	0.0772131	0.0054407	2	8	1	Q3TIZ0; A0A0A0MQA5	Q3TIZ0 [312-326]; A0A0A0MQA5 [341-355]	1	1844.89	High	1.75	High	0.003366	0.04897
	FALSE	High	[R].LSVDYGKK.[S]			FALSE	0.105924	0.00767209	3	8	1	P05214; Q3TIZ0; A0A0A0MQA5	P05214 [157-164]; Q3TIZ0 [157-164]; A0A0A0MQA5 [186-193]	1	909.504	High	2.26	High	0.005043	0.06997
	FALSE	High	[R].GDVVPKDVNAAIATIK.[T]			FALSE	0.111679	0.00909972	2	7	1	P05214; Q3TIZ0	P05214 [321-336]; Q3TIZ0 [321-336]	1	1610.91	High	1.83	High	0.005936	0.07439
FALSE	High	Master Protein	V9H130	Gag polyprotein OS=Mus musculus GN=gag PE=4 SV=1	FALSE	0	91.767	45.611	30	53	3	1	581	66.7	5.96	High		168.99	30
	Checked	Confidence	Annotated Sequence	Modifications	Modifications in Master Proteins	Contaminant	Qvality PEP	Qvality q-value	# Protein Groups	# Proteins	# PSMs	Master Protein Accessions	Positions in Master Proteins	# Missed Cleavages	Theo. MH+ [Da]	Found in Sample: [S5] F5: Sample	XCorr Sequest HT	Confidence Sequest HT	Percolator q-Value Sequest HT	Percolator PEP Sequest HT
	FALSE	High	[K].CVLEENLLSCSNR.[A]	2xCarbamidomethyl [C1; C10]		FALSE	0.000152378	0	2	3	2	Q3UT63; V9H130	Q3UT63 [114-126]; V9H130 [114-126]	0	1593.74	High	4.36	High	0	4.643e-05
	FALSE	High	[R].NEIHRKPTAYLFDLYK.[Q]			FALSE	0.00491129	0	2	2	1	Q3UT63; V9H130	Q3UT63 [503-518]; V9H130 [514-529]	1	2008.07	High	3.56	High	0	0.002234
	FALSE	High	[R].NIKLEQAEFIDMGPLSR.[D]	1xOxidation [M12]		FALSE	0.000199259	0	2	2	1	Q3UT63; V9H130	Q3UT63 [292-308]; V9H130 [303-319]	1	1977.01	High	5.16	High	0	6.226e-05
	FALSE	High	[R].NIKLEQAEFIDMGPLSR.[D]			FALSE	3.7384e-05	0	2	2	4	Q3UT63; V9H130	Q3UT63 [292-308]; V9H130 [303-319]	1	1961.02	High	5.01	High	0	0.0001033
	FALSE	High	[R].GEVESVVHEEIRYTTK.[E]			FALSE	0.000625031	0	2	3	1	Q3UT63; V9H130	Q3UT63 [246-261]; V9H130 [257-272]	1	1875.94	High	2.83	High	0	0.0002243
	FALSE	High	[R].EIAMLEWIYCVK.[H]	1xCarbamidomethyl [C10]		FALSE	0.00240414	0	2	2	2	Q3UT63; V9H130	Q3UT63 [363-374]; V9H130 [374-385]	0	1554.77	High	4.32	High	0	0.003208
	FALSE	High	[KR].SLFEWLAEVFIK.[R]			FALSE	0.000428807	0	2	3	1	Q3UT63; V9H130	Q3UT63 [325-336]; V9H130 [336-347]	0	1481.8	High	3.03	High	0	0.0001473
	FALSE	High	[K].QKPGEYVWEWILR.[V]			FALSE	0.000163468	0	2	3	4	Q3UT63; V9H130	Q3UT63 [272-284]; V9H130 [283-295]	0	1703.89	High	4.22	High	0	4.998e-05
	FALSE	High	[R].LREIAMLEWIYCVK.[H]	1xCarbamidomethyl [C12]		FALSE	0.000567935	0	2	2	2	Q3UT63; V9H130	Q3UT63 [361-374]; V9H130 [372-385]	1	1823.95	High	4.08	High	0	0.0002002
	FALSE	High	[K].KSENDFTGWLLLVSVEK.[M]			FALSE	0.000526037	0	1	1	2	V9H130	V9H130 [71-87]	1	1965.03	High	3.89	High	0	0.0001848
	FALSE	High	[R].LDLWYWLTNHGVSR.[N]			FALSE	0.0027314	0	2	2	2	Q3UT63; V9H130	Q3UT63 [489-502]; V9H130 [500-513]	0	1759.89	High	2.77	High	0	0.002763
	FALSE	High	[K].HNCPQWEGPEDMPFTSSIR.[R]	1xCarbamidomethyl [C3]		FALSE	4.27499e-05	0	2	2	2	Q3UT63; V9H130	Q3UT63 [375-393]; V9H130 [386-404]	0	2287.99	High	5.05	High	0	5.968e-05
	FALSE	High	[R].KPTAYLFDLYK.[Q]			FALSE	0.000557158	0	2	2	2	Q3UT63; V9H130	Q3UT63 [508-518]; V9H130 [519-529]	0	1358.74	High	3.75	High	0.004516	0.06018
	FALSE	High	[K].LEQAEFIDMGPLSR.[D]			FALSE	6.39271e-05	0	2	2	3	Q3UT63; V9H130	Q3UT63 [295-308]; V9H130 [306-319]	0	1605.79	High	5.41	High	0	3.374e-05
	FALSE	High	[R].LQTQVNDLKVAK.[C]			FALSE	0.0222429	0	2	3	2	Q3UT63; V9H130	Q3UT63 [102-113]; V9H130 [102-113]	1	1356.78	High	3.25	High	0.001122	0.02545
	FALSE	High	[K].FKSQPQSVSTVK.[V]			FALSE	0.00583325	0	2	3	2	Q3UT63; V9H130	Q3UT63 [148-159]; V9H130 [148-159]	1	1335.73	High	3.07	High	0	0.002711
	FALSE	High	[R].QGDSSYYNGQR.[R]			FALSE	0.0172807	0	2	2	1	Q3UT63; V9H130	Q3UT63 [452-462]; V9H130 [463-473]	0	1274.54	High	2.9	High	0	0.009102
	FALSE	High	[R].GEVESVVHEEIR.[Y]			FALSE	0.00310314	0	2	3	2	Q3UT63; V9H130	Q3UT63 [246-257]; V9H130 [257-268]	0	1382.69	High	3.32	High	0	0.00134
	FALSE	High	[K].QAPRGEVESVVHEEIR.[Y]			FALSE	0.0271998	0	2	3	1	Q3UT63; V9H130	Q3UT63 [242-257]; V9H130 [253-268]	1	1834.94	High	3.04	High	0	0.01511
	FALSE	High	[R].AQVAENQTETLIVR.[L]			FALSE	0.00013156	0	2	3	4	Q3UT63; V9H130	Q3UT63 [127-140]; V9H130 [127-140]	0	1571.84	High	4.65	High	0	3.925e-05
	FALSE	High	[K].HNCPQWEGPEDMPFTSSIRR.[K]	1xCarbamidomethyl [C3]		FALSE	0.043698	0.00180408	2	2	1	Q3UT63; V9H130	Q3UT63 [375-394]; V9H130 [386-405]	1	2444.09	High	2.49	High	0.001122	0.02569
	FALSE	High	[K].ELNEFANSFK.[Q]			FALSE	0.0569613	0.00234416	2	3	1	Q3UT63; V9H130	Q3UT63 [262-271]; V9H130 [273-282]	0	1198.57	High	2.74	High	0.001451	0.03476
	FALSE	High	[R].KELCDKIER.[L]	1xCarbamidomethyl [C4]		FALSE	0.0762868	0.0054407	2	3	1	Q3UT63; V9H130	Q3UT63 [93-101]; V9H130 [93-101]	2	1190.62	High	2.71	High	0.003366	0.04837
	FALSE	High	[R].GKQQSRPVNQFPDLR.[Q]			FALSE	0.0815131	0.00592251	1	1	1	V9H130	V9H130 [558-572]	1	1769.94	High	2.56	High	0.003677	0.052
	FALSE	High	[R].LQTQVNDLK.[V]			FALSE	0.0839976	0.00641918	2	3	1	Q3UT63; V9H130	Q3UT63 [102-110]; V9H130 [102-110]	0	1058.58	High	2.38	High	0.003975	0.05389
	FALSE	High	[K].QQSRPVNQFPDLR.[Q]			FALSE	0.118404	0.00992895	1	1	1	V9H130	V9H130 [560-572]	0	1584.82	High	2.27	High	0.00646	0.07927
	FALSE	Medium	[K].SQPQSVSTVK.[V]			FALSE	0.137625	0.0128939	2	3	1	Q3UT63; V9H130	Q3UT63 [150-159]; V9H130 [150-159]	0	1060.56	High	1.63	High	0.008591	0.09394
	FALSE	Medium	[R].QKNVYNNIPSNGQHR.[R]			FALSE	0.153369	0.0141551	2	2	1	Q3UT63; V9H130	Q3UT63 [464-478]; V9H130 [475-489]	1	1768.88	High	1.8	High	0.009633	0.1066
	FALSE	Medium	[K].MMNERK.[E]			FALSE	0.232653	0.0214119	2	3	1	Q3UT63; V9H130	Q3UT63 [88-93]; V9H130 [88-93]	1	808.38	Medium	2.08	Medium	0.01517	0.1716
	FALSE	Medium	[RK].LAELQR.[KQ]			FALSE	0.297623	0.0300662	2	6	2	Q3UT63; V9H130	Q3UT63 [141-146]; V9H130 [141-146]	0	729.425	Medium	1.61	Medium	0.02076	0.229
	FALSE	Medium	[K].ELCDKIER.[L]	1xCarbamidomethyl [C3]		FALSE	0.314198	0.0325624	2	3	2	Q3UT63; V9H130	Q3UT63 [94-101]; V9H130 [94-101]	1	1062.52	Medium	1.88	Medium	0.03294	0.3006
FALSE	High	None	Q9QUR4	Putative uncharacterized protein (Fragment) OS=Mus musculus PE=4 SV=1	FALSE	0	90.597	70.5128	29	48	13	1	312	36	9.09	High		136.93	29
	Checked	Confidence	Annotated Sequence	Modifications	Modifications in Master Proteins	Contaminant	Qvality PEP	Qvality q-value	# Protein Groups	# Proteins	# PSMs	Master Protein Accessions	Positions in Master Proteins	# Missed Cleavages	Theo. MH+ [Da]	Found in Sample: [S5] F5: Sample	XCorr Sequest HT	Confidence Sequest HT	Percolator q-Value Sequest HT	Percolator PEP Sequest HT
	FALSE	High	[K].TQSEATLEIETLGK.[KR]			FALSE	0.000239804	0	2	19	2	P11260; O08905	P11260 [107-120]; O08905 [134-147]	0	1519.78	High	4.71	High	0	7.677e-05
	FALSE	High	[R].ISGAEDSIENIGTTIK.[EDV]			FALSE	1.65058e-05	0	4	15	1	C6EQK4; O08905; C6EQK5; Q3UW54	C6EQK4 [140-155]; O08905 [167-182]; C6EQK5 [107-122]; Q3UW54 [5-20]	0	1647.84	High	5.86	High	0	3.892e-06
	FALSE	High	[R].ISGAEDSIENIGTTIKENGK.[C]			FALSE	0.00257896	0	2	13	1	O08905; C6EQK5	O08905 [167-186]; C6EQK5 [107-126]	1	2076.05	High	3.56	High	0	0.001089
	FALSE	High	[R].IIGVDENEDFQIK.[G]			FALSE	0.000190547	0	2	14	2	O08905; Q3UW54	O08905 [209-221]; Q3UW54 [47-59]	0	1519.76	High	3.24	High	0	5.94e-05
	FALSE	High	[K].KILTQNIQEIQDTIR.[R]			FALSE	1.94875e-05	0	1	12	1	O08905	O08905 [189-203]	1	1813.02	High	5.39	High	0	4.656e-06
	FALSE	High	[K].SGTIDLSISNR.[I]			FALSE	0.00989171	0	1	13	1	O08905	O08905 [149-159]	0	1162.61	High	3.34	High	0	0.004857
	FALSE	High	[K].IIEENFPNIK.[NKR]			FALSE	0.0163246	0	5	21	2	C6EQK4; P11260; O08905; C6EQK5; Q3UW54	C6EQK4 [203-212]; P11260 [203-212]; O08905 [230-239]; C6EQK5 [170-179]; Q3UW54 [68-77]	0	1216.66	High	3.04	High	0	0.008502
	FALSE	High	[K].TQSEATLEIETLGKK.[S]			FALSE	0.000637121	0	1	16	2	O08905	O08905 [134-148]	1	1647.88	High	4.09	High	0	0.0002276
	FALSE	High	[K].AYLMMMVEDIKKDFNK.[S]			FALSE	0.0153235	0	1	11	3	O08905	O08905 [58-73]	2	1975.97	High	2.47	High	0.001451	0.03163
	FALSE	High	[R].RAWTDVIQTLR.[E]			FALSE	0.0049427	0	2	16	2	P11260; O08905	P11260 [284-294]; O08905 [311-321]	1	1358.75	High	3.39	High	0	0.002239
	FALSE	High	[K].SLKEIQENTAKELQVLK.[E]			FALSE	7.79243e-05	0	1	14	3	O08905	O08905 [74-90]	2	1971.11	High	4.85	High	0	2.418e-05
	FALSE	High	[K].IIEENFPNLKNEMHMNIQEAYR.[T]			FALSE	0.00679654	0	1	13	2	O08905	O08905 [230-251]	1	2733.31	High	4.18	High	0	0.003199
	FALSE	High	[K].ILTQNIQEIQDTIR.[R]			FALSE	6.79322e-06	0	1	12	2	O08905	O08905 [190-203]	0	1684.92	High	5.42	High	0	4.753e-05
	FALSE	High	[R].AWTDVIQTLR.[E]			FALSE	0.00940138	0	2	16	1	P11260; O08905	P11260 [285-294]; O08905 [312-321]	0	1202.65	High	3.5	High	0	0.004601
	FALSE	High	[R].IIGVDENEDFQIKGPANIFNK.[I]			FALSE	0.000899463	0	2	14	4	O08905; Q3UW54	O08905 [209-229]; Q3UW54 [47-67]	1	2361.21	High	3.2	High	0	0.0003346
	FALSE	High	[K].TYKQVMEMNK.[T]			FALSE	0.0044351	0	1	13	2	O08905	O08905 [110-119]	1	1271.61	High	3.24	High	0	0.001993
	FALSE	High	[R].TSNALNKDR.[I]			FALSE	0.027891	0	1	12	1	O08905	O08905 [270-278]	1	1018.53	High	2.95	High	0	0.01551
	FALSE	High	[K].SLKEIQENTAK.[E]			FALSE	0.00526793	0	1	14	2	O08905	O08905 [74-84]	1	1260.68	High	3.11	High	0	0.002413
	FALSE	High	[K].KTQSEATLEIETLGKK.[S]			FALSE	7.1259e-05	0	1	16	1	O08905	O08905 [133-148]	2	1775.97	High	4.42	High	0	1.986e-05
	FALSE	High	[K].GPANIFNK.[I]			FALSE	0.0191188	0	4	19	3	P11260; O08905; C6EQK5; Q3UW54	P11260 [195-202]; O08905 [222-229]; C6EQK5 [162-169]; Q3UW54 [60-67]	0	860.462	High	2.88	High	0	0.0102
	FALSE	High	[RK].IQEMEER.[IRM]			FALSE	0.0358171	0.00127691	4	29	2	P11260; O08905; C6EQK5; Q04365	P11260 [133-139]; O08905 [160-166]; C6EQK5 [100-106]; Q04365 [147-153]	0	934.43	High	2.51	High	0.0007965	0.02065
	FALSE	High	[K].QVEVLTEKEEK.[T]			FALSE	0.0598215	0.00289536	1	12	2	O08905	O08905 [99-109]	1	1331.71	High	2.25	High	0.001801	0.0367
	FALSE	High	[R].TPNRLDQKR.[N]			FALSE	0.0628181	0.00333677	3	18	1	C6EQK4; P11260; O08905	C6EQK4 [225-233]; P11260 [225-233]; O08905 [252-260]	2	1127.63	High	2.57	High	0.002071	0.03864
	FALSE	High	[R].ITPDFSPETMK.[A]	1xOxidation [M10]		FALSE	0.0810245	0.00592251	3	16	1	C6EQK4; P11260; O08905	C6EQK4 [271-281]; P11260 [271-281]; O08905 [298-308]	0	1281.6	High	1.88	High	0.003677	0.05151
	FALSE	High	[R].ITPDFSPETMK.[A]			FALSE	0.117716	0.00992895	3	16	2	C6EQK4; P11260; O08905	C6EQK4 [271-281]; P11260 [271-281]; O08905 [298-308]	0	1265.61	High	1.04	High	0.00646	0.07894
	FALSE	Medium	[K].TILDLK.[R]			FALSE	0.143252	0.0128939	3	15	1	C6EQK4; O08905; C6EQK5	C6EQK4 [93-98]; O08905 [120-125]; C6EQK5 [60-65]	0	702.44	High	1.79	High	0.008871	0.09893
	FALSE	Medium	[RK].IQEMEER.[IRM]	1xOxidation [M4]		FALSE	0.164101	0.0148617	4	29	1	P11260; O08905; C6EQK5; Q04365	P11260 [133-139]; O08905 [160-166]; C6EQK5 [100-106]; Q04365 [147-153]	0	950.425	Medium	2.22	Medium	0.01037	0.1148
	FALSE	Medium	[KR].EIQENTAK.[E]			FALSE	0.17161	0.0156675	3	18	1	C6EQK4; O08905; C6EQK5	C6EQK4 [64-71]; O08905 [77-84]; C6EQK5 [17-24]	0	932.468	Medium	1.9	Medium	0.01087	0.1215
	FALSE	Medium	[K].AYLMMMVEDIKK.[DE]	1xOxidation [M5]		FALSE	0.172569	0.0156675	2	14	1	C6EQK4; O08905	C6EQK4 [45-56]; O08905 [58-69]	1	1487.73	Medium	1.83	Medium	0.01087	0.1219
	FALSE	Medium	[K].EKQENTIK.[Q]			FALSE	0.17645	0.0179316	1	13	1	O08905	O08905 [91-98]	1	989.526	Medium	1.72	Medium	0.01279	0.1255
	FALSE	Medium	[K].QVMEMNK.[TA]			FALSE	0.177431	0.0187782	3	21	1	P11260; O08905; C6EQK5	P11260 [86-92]; O08905 [113-119]; C6EQK5 [53-59]	0	879.406	Medium	2.15	Medium	0.01279	0.1256
FALSE	High	None	Q9R225	ORF1 (Fragment) OS=Mus musculus PE=4 SV=1	FALSE	0	90.597	70.5128	29	48	13	1	312	36.1	9.09	High		136.93	29
	Checked	Confidence	Annotated Sequence	Modifications	Modifications in Master Proteins	Contaminant	Qvality PEP	Qvality q-value	# Protein Groups	# Proteins	# PSMs	Master Protein Accessions	Positions in Master Proteins	# Missed Cleavages	Theo. MH+ [Da]	Found in Sample: [S5] F5: Sample	XCorr Sequest HT	Confidence Sequest HT	Percolator q-Value Sequest HT	Percolator PEP Sequest HT
	FALSE	High	[K].TQSEATLEIETLGK.[KR]			FALSE	0.000239804	0	2	19	2	P11260; O08905	P11260 [107-120]; O08905 [134-147]	0	1519.78	High	4.71	High	0	7.677e-05
	FALSE	High	[R].ISGAEDSIENIGTTIK.[EDV]			FALSE	1.65058e-05	0	4	15	1	C6EQK4; O08905; C6EQK5; Q3UW54	C6EQK4 [140-155]; O08905 [167-182]; C6EQK5 [107-122]; Q3UW54 [5-20]	0	1647.84	High	5.86	High	0	3.892e-06
	FALSE	High	[R].ISGAEDSIENIGTTIKENGK.[C]			FALSE	0.00257896	0	2	13	1	O08905; C6EQK5	O08905 [167-186]; C6EQK5 [107-126]	1	2076.05	High	3.56	High	0	0.001089
	FALSE	High	[R].IIGVDENEDFQIK.[G]			FALSE	0.000190547	0	2	14	2	O08905; Q3UW54	O08905 [209-221]; Q3UW54 [47-59]	0	1519.76	High	3.24	High	0	5.94e-05
	FALSE	High	[K].KILTQNIQEIQDTIR.[R]			FALSE	1.94875e-05	0	1	12	1	O08905	O08905 [189-203]	1	1813.02	High	5.39	High	0	4.656e-06
	FALSE	High	[K].SGTIDLSISNR.[I]			FALSE	0.00989171	0	1	13	1	O08905	O08905 [149-159]	0	1162.61	High	3.34	High	0	0.004857
	FALSE	High	[K].IIEENFPNIK.[NKR]			FALSE	0.0163246	0	5	21	2	C6EQK4; P11260; O08905; C6EQK5; Q3UW54	C6EQK4 [203-212]; P11260 [203-212]; O08905 [230-239]; C6EQK5 [170-179]; Q3UW54 [68-77]	0	1216.66	High	3.04	High	0	0.008502
	FALSE	High	[K].TQSEATLEIETLGKK.[S]			FALSE	0.000637121	0	1	16	2	O08905	O08905 [134-148]	1	1647.88	High	4.09	High	0	0.0002276
	FALSE	High	[K].AYLMMMVEDIKKDFNK.[S]			FALSE	0.0153235	0	1	11	3	O08905	O08905 [58-73]	2	1975.97	High	2.47	High	0.001451	0.03163
	FALSE	High	[R].RAWTDVIQTLR.[E]			FALSE	0.0049427	0	2	16	2	P11260; O08905	P11260 [284-294]; O08905 [311-321]	1	1358.75	High	3.39	High	0	0.002239
	FALSE	High	[K].SLKEIQENTAKELQVLK.[E]			FALSE	7.79243e-05	0	1	14	3	O08905	O08905 [74-90]	2	1971.11	High	4.85	High	0	2.418e-05
	FALSE	High	[K].IIEENFPNLKNEMHMNIQEAYR.[T]			FALSE	0.00679654	0	1	13	2	O08905	O08905 [230-251]	1	2733.31	High	4.18	High	0	0.003199
	FALSE	High	[K].ILTQNIQEIQDTIR.[R]			FALSE	6.79322e-06	0	1	12	2	O08905	O08905 [190-203]	0	1684.92	High	5.42	High	0	4.753e-05
	FALSE	High	[R].AWTDVIQTLR.[E]			FALSE	0.00940138	0	2	16	1	P11260; O08905	P11260 [285-294]; O08905 [312-321]	0	1202.65	High	3.5	High	0	0.004601
	FALSE	High	[R].IIGVDENEDFQIKGPANIFNK.[I]			FALSE	0.000899463	0	2	14	4	O08905; Q3UW54	O08905 [209-229]; Q3UW54 [47-67]	1	2361.21	High	3.2	High	0	0.0003346
	FALSE	High	[K].TYKQVMEMNK.[T]			FALSE	0.0044351	0	1	13	2	O08905	O08905 [110-119]	1	1271.61	High	3.24	High	0	0.001993
	FALSE	High	[R].TSNALNKDR.[I]			FALSE	0.027891	0	1	12	1	O08905	O08905 [270-278]	1	1018.53	High	2.95	High	0	0.01551
	FALSE	High	[K].SLKEIQENTAK.[E]			FALSE	0.00526793	0	1	14	2	O08905	O08905 [74-84]	1	1260.68	High	3.11	High	0	0.002413
	FALSE	High	[K].KTQSEATLEIETLGKK.[S]			FALSE	7.1259e-05	0	1	16	1	O08905	O08905 [133-148]	2	1775.97	High	4.42	High	0	1.986e-05
	FALSE	High	[K].GPANIFNK.[I]			FALSE	0.0191188	0	4	19	3	P11260; O08905; C6EQK5; Q3UW54	P11260 [195-202]; O08905 [222-229]; C6EQK5 [162-169]; Q3UW54 [60-67]	0	860.462	High	2.88	High	0	0.0102
	FALSE	High	[RK].IQEMEER.[IRM]			FALSE	0.0358171	0.00127691	4	29	2	P11260; O08905; C6EQK5; Q04365	P11260 [133-139]; O08905 [160-166]; C6EQK5 [100-106]; Q04365 [147-153]	0	934.43	High	2.51	High	0.0007965	0.02065
	FALSE	High	[K].QVEVLTEKEEK.[T]			FALSE	0.0598215	0.00289536	1	12	2	O08905	O08905 [99-109]	1	1331.71	High	2.25	High	0.001801	0.0367
	FALSE	High	[R].TPNRLDQKR.[N]			FALSE	0.0628181	0.00333677	3	18	1	C6EQK4; P11260; O08905	C6EQK4 [225-233]; P11260 [225-233]; O08905 [252-260]	2	1127.63	High	2.57	High	0.002071	0.03864
	FALSE	High	[R].ITPDFSPETMK.[A]	1xOxidation [M10]		FALSE	0.0810245	0.00592251	3	16	1	C6EQK4; P11260; O08905	C6EQK4 [271-281]; P11260 [271-281]; O08905 [298-308]	0	1281.6	High	1.88	High	0.003677	0.05151
	FALSE	High	[R].ITPDFSPETMK.[A]			FALSE	0.117716	0.00992895	3	16	2	C6EQK4; P11260; O08905	C6EQK4 [271-281]; P11260 [271-281]; O08905 [298-308]	0	1265.61	High	1.04	High	0.00646	0.07894
	FALSE	Medium	[K].TILDLK.[R]			FALSE	0.143252	0.0128939	3	15	1	C6EQK4; O08905; C6EQK5	C6EQK4 [93-98]; O08905 [120-125]; C6EQK5 [60-65]	0	702.44	High	1.79	High	0.008871	0.09893
	FALSE	Medium	[RK].IQEMEER.[IRM]	1xOxidation [M4]		FALSE	0.164101	0.0148617	4	29	1	P11260; O08905; C6EQK5; Q04365	P11260 [133-139]; O08905 [160-166]; C6EQK5 [100-106]; Q04365 [147-153]	0	950.425	Medium	2.22	Medium	0.01037	0.1148
	FALSE	Medium	[KR].EIQENTAK.[E]			FALSE	0.17161	0.0156675	3	18	1	C6EQK4; O08905; C6EQK5	C6EQK4 [64-71]; O08905 [77-84]; C6EQK5 [17-24]	0	932.468	Medium	1.9	Medium	0.01087	0.1215
	FALSE	Medium	[K].AYLMMMVEDIKK.[DE]	1xOxidation [M5]		FALSE	0.172569	0.0156675	2	14	1	C6EQK4; O08905	C6EQK4 [45-56]; O08905 [58-69]	1	1487.73	Medium	1.83	Medium	0.01087	0.1219
	FALSE	Medium	[K].EKQENTIK.[Q]			FALSE	0.17645	0.0179316	1	13	1	O08905	O08905 [91-98]	1	989.526	Medium	1.72	Medium	0.01279	0.1255
	FALSE	Medium	[K].QVMEMNK.[TA]			FALSE	0.177431	0.0187782	3	21	1	P11260; O08905; C6EQK5	P11260 [86-92]; O08905 [113-119]; C6EQK5 [53-59]	0	879.406	Medium	2.15	Medium	0.01279	0.1256
FALSE	High	None	O54849	Putative uncharacterized protein OS=Mus musculus PE=4 SV=1	FALSE	0	89.828	56.6038	29	47	14	1	371	42.9	9.51	High		133.2	29
	Checked	Confidence	Annotated Sequence	Modifications	Modifications in Master Proteins	Contaminant	Qvality PEP	Qvality q-value	# Protein Groups	# Proteins	# PSMs	Master Protein Accessions	Positions in Master Proteins	# Missed Cleavages	Theo. MH+ [Da]	Found in Sample: [S5] F5: Sample	XCorr Sequest HT	Confidence Sequest HT	Percolator q-Value Sequest HT	Percolator PEP Sequest HT
	FALSE	High	[K].TQSEATLEIETLGK.[KR]			FALSE	0.000239804	0	2	19	2	P11260; O08905	P11260 [107-120]; O08905 [134-147]	0	1519.78	High	4.71	High	0	7.677e-05
	FALSE	High	[R].IIGVDENEDFQIK.[G]			FALSE	0.000190547	0	2	14	2	O08905; Q3UW54	O08905 [209-221]; Q3UW54 [47-59]	0	1519.76	High	3.24	High	0	5.94e-05
	FALSE	High	[K].KILTQNIQEIQDTIR.[R]			FALSE	1.94875e-05	0	1	12	1	O08905	O08905 [189-203]	1	1813.02	High	5.39	High	0	4.656e-06
	FALSE	High	[K].SGTIDLSISNR.[I]			FALSE	0.00989171	0	1	13	1	O08905	O08905 [149-159]	0	1162.61	High	3.34	High	0	0.004857
	FALSE	High	[K].IIEENFPNIK.[NKR]			FALSE	0.0163246	0	5	21	2	C6EQK4; P11260; O08905; C6EQK5; Q3UW54	C6EQK4 [203-212]; P11260 [203-212]; O08905 [230-239]; C6EQK5 [170-179]; Q3UW54 [68-77]	0	1216.66	High	3.04	High	0	0.008502
	FALSE	High	[K].TQSEATLEIETLGKK.[S]			FALSE	0.000637121	0	1	16	2	O08905	O08905 [134-148]	1	1647.88	High	4.09	High	0	0.0002276
	FALSE	High	[R].RAWTDVIQTLR.[E]			FALSE	0.0049427	0	2	16	2	P11260; O08905	P11260 [284-294]; O08905 [311-321]	1	1358.75	High	3.39	High	0	0.002239
	FALSE	High	[K].SLKEIQENTAKELQVLK.[E]			FALSE	7.79243e-05	0	1	14	3	O08905	O08905 [74-90]	2	1971.11	High	4.85	High	0	2.418e-05
	FALSE	High	[K].IIEENFPNLKNEMHMNIQEAYR.[T]			FALSE	0.00679654	0	1	13	2	O08905	O08905 [230-251]	1	2733.31	High	4.18	High	0	0.003199
	FALSE	High	[K].ILTQNIQEIQDTIR.[R]			FALSE	6.79322e-06	0	1	12	2	O08905	O08905 [190-203]	0	1684.92	High	5.42	High	0	4.753e-05
	FALSE	High	[R].AWTDVIQTLR.[E]			FALSE	0.00940138	0	2	16	1	P11260; O08905	P11260 [285-294]; O08905 [312-321]	0	1202.65	High	3.5	High	0	0.004601
	FALSE	High	[R].IIGVDENEDFQIKGPANIFNK.[I]			FALSE	0.000899463	0	2	14	4	O08905; Q3UW54	O08905 [209-229]; Q3UW54 [47-67]	1	2361.21	High	3.2	High	0	0.0003346
	FALSE	High	[K].TYKQVMEMNK.[T]			FALSE	0.0044351	0	1	13	2	O08905	O08905 [110-119]	1	1271.61	High	3.24	High	0	0.001993
	FALSE	High	[R].TSNALNKDR.[I]			FALSE	0.027891	0	1	12	1	O08905	O08905 [270-278]	1	1018.53	High	2.95	High	0	0.01551
	FALSE	High	[K].SLKEIQENTAK.[E]			FALSE	0.00526793	0	1	14	2	O08905	O08905 [74-84]	1	1260.68	High	3.11	High	0	0.002413
	FALSE	High	[K].TKFTHYLSTNPALQR.[IM]			FALSE	8.02038e-06	0	1	9	1	O08905	O08905 [350-364]	1	1776.94	High	5	High	0	1.734e-06
	FALSE	High	[K].KTQSEATLEIETLGKK.[S]			FALSE	7.1259e-05	0	1	16	1	O08905	O08905 [133-148]	2	1775.97	High	4.42	High	0	1.986e-05
	FALSE	High	[K].GPANIFNK.[I]			FALSE	0.0191188	0	4	19	3	P11260; O08905; C6EQK5; Q3UW54	P11260 [195-202]; O08905 [222-229]; C6EQK5 [162-169]; Q3UW54 [60-67]	0	860.462	High	2.88	High	0	0.0102
	FALSE	High	[K].FTHYLSTNPALQR.[IM]			FALSE	0.00149907	0	1	9	1	O08905	O08905 [352-364]	0	1547.8	High	3.53	High	0	0.000591
	FALSE	High	[RK].IQEMEER.[IRM]			FALSE	0.0358171	0.00127691	4	29	2	P11260; O08905; C6EQK5; Q04365	P11260 [133-139]; O08905 [160-166]; C6EQK5 [100-106]; Q04365 [147-153]	0	934.43	High	2.51	High	0.0007965	0.02065
	FALSE	High	[K].QVEVLTEKEEK.[T]			FALSE	0.0598215	0.00289536	1	12	2	O08905	O08905 [99-109]	1	1331.71	High	2.25	High	0.001801	0.0367
	FALSE	High	[R].TPNRLDQKR.[N]			FALSE	0.0628181	0.00333677	3	18	1	C6EQK4; P11260; O08905	C6EQK4 [225-233]; P11260 [225-233]; O08905 [252-260]	2	1127.63	High	2.57	High	0.002071	0.03864
	FALSE	High	[R].ITPDFSPETMK.[A]	1xOxidation [M10]		FALSE	0.0810245	0.00592251	3	16	1	C6EQK4; P11260; O08905	C6EQK4 [271-281]; P11260 [271-281]; O08905 [298-308]	0	1281.6	High	1.88	High	0.003677	0.05151
	FALSE	High	[R].ITPDFSPETMK.[A]			FALSE	0.117716	0.00992895	3	16	2	C6EQK4; P11260; O08905	C6EQK4 [271-281]; P11260 [271-281]; O08905 [298-308]	0	1265.61	High	1.04	High	0.00646	0.07894
	FALSE	Medium	[R].ILYPAK.[L]			FALSE	0.129926	0.0121847	3	23	4	P11260; O08905; G3UYN0	P11260 [302-307]; O08905 [329-334]; G3UYN0 [807-812]	0	704.434	High	1.54	High	0.008154	0.08844
	FALSE	Medium	[K].TILDLK.[R]			FALSE	0.143252	0.0128939	3	15	1	C6EQK4; O08905; C6EQK5	C6EQK4 [93-98]; O08905 [120-125]; C6EQK5 [60-65]	0	702.44	High	1.79	High	0.008871	0.09893
	FALSE	Medium	[RK].IQEMEER.[IRM]	1xOxidation [M4]		FALSE	0.164101	0.0148617	4	29	1	P11260; O08905; C6EQK5; Q04365	P11260 [133-139]; O08905 [160-166]; C6EQK5 [100-106]; Q04365 [147-153]	0	950.425	Medium	2.22	Medium	0.01037	0.1148
	FALSE	Medium	[KR].EIQENTAK.[E]			FALSE	0.17161	0.0156675	3	18	1	C6EQK4; O08905; C6EQK5	C6EQK4 [64-71]; O08905 [77-84]; C6EQK5 [17-24]	0	932.468	Medium	1.9	Medium	0.01087	0.1215
	FALSE	Medium	[K].EKQENTIK.[Q]			FALSE	0.17645	0.0179316	1	13	1	O08905	O08905 [91-98]	1	989.526	Medium	1.72	Medium	0.01279	0.1255
	FALSE	Medium	[K].QVMEMNK.[TA]			FALSE	0.177431	0.0187782	3	21	1	P11260; O08905; C6EQK5	P11260 [86-92]; O08905 [113-119]; C6EQK5 [53-59]	0	879.406	Medium	2.15	Medium	0.01279	0.1256
	FALSE	Medium	[K].VFHDKTK.[F]			FALSE	0.339404	0.0376214	2	15	1	P11260; O08905	P11260 [318-324]; O08905 [345-351]	1	874.478	Medium	1.95	Medium	0.0258	0.266
FALSE	High	None	Q3UPG4	Putative uncharacterized protein OS=Mus musculus PE=2 SV=1	FALSE	0	89.563	57.9515	29	48	12	1	371	42.9	9.36	High		131.81	29
	Checked	Confidence	Annotated Sequence	Modifications	Modifications in Master Proteins	Contaminant	Qvality PEP	Qvality q-value	# Protein Groups	# Proteins	# PSMs	Master Protein Accessions	Positions in Master Proteins	# Missed Cleavages	Theo. MH+ [Da]	Found in Sample: [S5] F5: Sample	XCorr Sequest HT	Confidence Sequest HT	Percolator q-Value Sequest HT	Percolator PEP Sequest HT
	FALSE	High	[K].TQSEATLEIETLGK.[KR]			FALSE	0.000239804	0	2	19	2	P11260; O08905	P11260 [107-120]; O08905 [134-147]	0	1519.78	High	4.71	High	0	7.677e-05
	FALSE	High	[R].ISGAEDSIENIGTTIK.[EDV]			FALSE	1.65058e-05	0	4	15	1	C6EQK4; O08905; C6EQK5; Q3UW54	C6EQK4 [140-155]; O08905 [167-182]; C6EQK5 [107-122]; Q3UW54 [5-20]	0	1647.84	High	5.86	High	0	3.892e-06
	FALSE	High	[R].ISGAEDSIENIGTTIKENGK.[C]			FALSE	0.00257896	0	2	13	1	O08905; C6EQK5	O08905 [167-186]; C6EQK5 [107-126]	1	2076.05	High	3.56	High	0	0.001089
	FALSE	High	[R].IIGVDENEDFQIK.[G]			FALSE	0.000190547	0	2	14	2	O08905; Q3UW54	O08905 [209-221]; Q3UW54 [47-59]	0	1519.76	High	3.24	High	0	5.94e-05
	FALSE	High	[K].KILTQNIQEIQDTIR.[R]			FALSE	1.94875e-05	0	1	12	1	O08905	O08905 [189-203]	1	1813.02	High	5.39	High	0	4.656e-06
	FALSE	High	[K].SGTIDLSISNR.[I]			FALSE	0.00989171	0	1	13	1	O08905	O08905 [149-159]	0	1162.61	High	3.34	High	0	0.004857
	FALSE	High	[K].IIEENFPNIK.[NKR]			FALSE	0.0163246	0	5	21	2	C6EQK4; P11260; O08905; C6EQK5; Q3UW54	C6EQK4 [203-212]; P11260 [203-212]; O08905 [230-239]; C6EQK5 [170-179]; Q3UW54 [68-77]	0	1216.66	High	3.04	High	0	0.008502
	FALSE	High	[K].TQSEATLEIETLGKK.[S]			FALSE	0.000637121	0	1	16	2	O08905	O08905 [134-148]	1	1647.88	High	4.09	High	0	0.0002276
	FALSE	High	[K].AYLMMMVEDIKKDFNK.[S]			FALSE	0.0153235	0	1	11	3	O08905	O08905 [58-73]	2	1975.97	High	2.47	High	0.001451	0.03163
	FALSE	High	[R].RAWTDVIQTLR.[E]			FALSE	0.0049427	0	2	16	2	P11260; O08905	P11260 [284-294]; O08905 [311-321]	1	1358.75	High	3.39	High	0	0.002239
	FALSE	High	[K].SLKEIQENTAKELQVLK.[E]			FALSE	7.79243e-05	0	1	14	3	O08905	O08905 [74-90]	2	1971.11	High	4.85	High	0	2.418e-05
	FALSE	High	[K].IIEENFPNLKNEMHMNIQEAYR.[T]			FALSE	0.00679654	0	1	13	2	O08905	O08905 [230-251]	1	2733.31	High	4.18	High	0	0.003199
	FALSE	High	[K].ILTQNIQEIQDTIR.[R]			FALSE	6.79322e-06	0	1	12	2	O08905	O08905 [190-203]	0	1684.92	High	5.42	High	0	4.753e-05
	FALSE	High	[R].AWTDVIQTLR.[E]			FALSE	0.00940138	0	2	16	1	P11260; O08905	P11260 [285-294]; O08905 [312-321]	0	1202.65	High	3.5	High	0	0.004601
	FALSE	High	[R].IIGVDENEDFQIKGPANIFNK.[I]			FALSE	0.000899463	0	2	14	4	O08905; Q3UW54	O08905 [209-229]; Q3UW54 [47-67]	1	2361.21	High	3.2	High	0	0.0003346
	FALSE	High	[K].TYKQVMEMNK.[T]			FALSE	0.0044351	0	1	13	2	O08905	O08905 [110-119]	1	1271.61	High	3.24	High	0	0.001993
	FALSE	High	[R].TSNALNKDR.[I]			FALSE	0.027891	0	1	12	1	O08905	O08905 [270-278]	1	1018.53	High	2.95	High	0	0.01551
	FALSE	High	[K].SLKEIQENTAK.[E]			FALSE	0.00526793	0	1	14	2	O08905	O08905 [74-84]	1	1260.68	High	3.11	High	0	0.002413
	FALSE	High	[K].KTQSEATLEIETLGKK.[S]			FALSE	7.1259e-05	0	1	16	1	O08905	O08905 [133-148]	2	1775.97	High	4.42	High	0	1.986e-05
	FALSE	High	[K].GPANIFNK.[I]			FALSE	0.0191188	0	4	19	3	P11260; O08905; C6EQK5; Q3UW54	P11260 [195-202]; O08905 [222-229]; C6EQK5 [162-169]; Q3UW54 [60-67]	0	860.462	High	2.88	High	0	0.0102
	FALSE	High	[RK].IQEMEER.[IRM]			FALSE	0.0358171	0.00127691	4	29	2	P11260; O08905; C6EQK5; Q04365	P11260 [133-139]; O08905 [160-166]; C6EQK5 [100-106]; Q04365 [147-153]	0	934.43	High	2.51	High	0.0007965	0.02065
	FALSE	High	[R].TPNRLDQKR.[N]			FALSE	0.0628181	0.00333677	3	18	1	C6EQK4; P11260; O08905	C6EQK4 [225-233]; P11260 [225-233]; O08905 [252-260]	2	1127.63	High	2.57	High	0.002071	0.03864
	FALSE	High	[R].ITPDFSPETMK.[A]	1xOxidation [M10]		FALSE	0.0810245	0.00592251	3	16	1	C6EQK4; P11260; O08905	C6EQK4 [271-281]; P11260 [271-281]; O08905 [298-308]	0	1281.6	High	1.88	High	0.003677	0.05151
	FALSE	High	[R].ITPDFSPETMK.[A]			FALSE	0.117716	0.00992895	3	16	2	C6EQK4; P11260; O08905	C6EQK4 [271-281]; P11260 [271-281]; O08905 [298-308]	0	1265.61	High	1.04	High	0.00646	0.07894
	FALSE	Medium	[R].ILYPAK.[L]			FALSE	0.129926	0.0121847	3	23	4	P11260; O08905; G3UYN0	P11260 [302-307]; O08905 [329-334]; G3UYN0 [807-812]	0	704.434	High	1.54	High	0.008154	0.08844
	FALSE	Medium	[K].TILDLK.[R]			FALSE	0.143252	0.0128939	3	15	1	C6EQK4; O08905; C6EQK5	C6EQK4 [93-98]; O08905 [120-125]; C6EQK5 [60-65]	0	702.44	High	1.79	High	0.008871	0.09893
	FALSE	Medium	[RK].IQEMEER.[IRM]	1xOxidation [M4]		FALSE	0.164101	0.0148617	4	29	1	P11260; O08905; C6EQK5; Q04365	P11260 [133-139]; O08905 [160-166]; C6EQK5 [100-106]; Q04365 [147-153]	0	950.425	Medium	2.22	Medium	0.01037	0.1148
	FALSE	Medium	[KR].EIQENTAK.[E]			FALSE	0.17161	0.0156675	3	18	1	C6EQK4; O08905; C6EQK5	C6EQK4 [64-71]; O08905 [77-84]; C6EQK5 [17-24]	0	932.468	Medium	1.9	Medium	0.01087	0.1215
	FALSE	Medium	[K].AYLMMMVEDIKK.[DE]	1xOxidation [M5]		FALSE	0.172569	0.0156675	2	14	1	C6EQK4; O08905	C6EQK4 [45-56]; O08905 [58-69]	1	1487.73	Medium	1.83	Medium	0.01087	0.1219
	FALSE	Medium	[K].EKQENTIK.[Q]			FALSE	0.17645	0.0179316	1	13	1	O08905	O08905 [91-98]	1	989.526	Medium	1.72	Medium	0.01279	0.1255
	FALSE	Medium	[K].QVMEMNK.[TA]			FALSE	0.177431	0.0187782	3	21	1	P11260; O08905; C6EQK5	P11260 [86-92]; O08905 [113-119]; C6EQK5 [53-59]	0	879.406	Medium	2.15	Medium	0.01279	0.1256
FALSE	High	Master Protein	P05214	Tubulin alpha-3 chain OS=Mus musculus GN=Tuba3a PE=1 SV=1	FALSE	0	88.2	54	19	41	3	1	450	49.9	5.1	High		141.32	19
	Checked	Confidence	Annotated Sequence	Modifications	Modifications in Master Proteins	Contaminant	Qvality PEP	Qvality q-value	# Protein Groups	# Proteins	# PSMs	Master Protein Accessions	Positions in Master Proteins	# Missed Cleavages	Theo. MH+ [Da]	Found in Sample: [S5] F5: Sample	XCorr Sequest HT	Confidence Sequest HT	Percolator q-Value Sequest HT	Percolator PEP Sequest HT
	FALSE	High	[R].QLFHPEQLITGKEDAANNYAR.[G]			FALSE	3.3324e-05	0	3	11	3	P05214; Q3TIZ0; A0A0A0MQA5	P05214 [85-105]; Q3TIZ0 [85-105]; A0A0A0MQA5 [114-134]	1	2415.21	High	3.94	High	0	4.195e-05
	FALSE	High	[K].VGINYQPPTVVPGGDLAK.[V]			FALSE	0.00237365	0	3	10	1	P05214; Q3TIZ0; A0A0A0MQA5	P05214 [353-370]; Q3TIZ0 [353-370]; A0A0A0MQA5 [382-399]	0	1824.99	High	3.92	High	0	0.0009905
	FALSE	High	[K].AYHEQLSVAEITNACFEPANQMVK.[C]	1xCarbamidomethyl [C15]; 1xOxidation [M22]		FALSE	0.00207591	0	2	7	2	P05214; A0A0A0MQA5	P05214 [281-304]; A0A0A0MQA5 [310-333]	0	2766.29	High	4.72	High	0	0.0008528
	FALSE	High	[K].AYHEQLSVAEITNACFEPANQMVK.[C]	1xCarbamidomethyl [C15]		FALSE	0.00170322	0	2	7	1	P05214; A0A0A0MQA5	P05214 [281-304]; A0A0A0MQA5 [310-333]	0	2750.29	High	4.51	High	0	0.0006827
	FALSE	High	[K].DVNAAIATIK.[T]			FALSE	0.00264563	0	2	7	1	P05214; Q3TIZ0	P05214 [327-336]; Q3TIZ0 [327-336]	0	1015.58	High	2.78	High	0	0.001116
	FALSE	High	[R].TIQFVDWCPTGFK.[V]	1xCarbamidomethyl [C8]		FALSE	0.00095267	0	2	6	2	P05214; Q3TIZ0	P05214 [340-352]; Q3TIZ0 [340-352]	0	1598.77	High	4.33	High	0	0.0003571
	FALSE	High	[R].FDGALNVDLTEFQTNLVPYPR.[I]			FALSE	0.000964914	0	3	10	2	P05214; Q3TIZ0; A0A0A0MQA5	P05214 [244-264]; Q3TIZ0 [244-264]; A0A0A0MQA5 [273-293]	0	2409.21	High	4.56	High	0	0.0003625
	FALSE	High	[R].LIGQIVSSITASLR.[F]			FALSE	0.0088223	0	1	3	1	P05214	P05214 [230-243]	0	1457.87	High	2.64	High	0	0.004295
	FALSE	High	[R].AVCMLSNTTAIAEAWAR.[L]	1xCarbamidomethyl [C3]; 1xOxidation [M4]		FALSE	7.1259e-05	0	3	10	4	P05214; Q3TIZ0; A0A0A0MQA5	P05214 [374-390]; Q3TIZ0 [374-390]; A0A0A0MQA5 [403-419]	0	1880.9	High	4.92	High	0	1.979e-05
	FALSE	High	[R].AVCMLSNTTAIAEAWAR.[L]	1xCarbamidomethyl [C3]		FALSE	7.3103e-05	0	3	10	3	P05214; Q3TIZ0; A0A0A0MQA5	P05214 [374-390]; Q3TIZ0 [374-390]; A0A0A0MQA5 [403-419]	0	1864.9	High	6.49	High	0	2.092e-05
	FALSE	High	[R].IHFPLATYAPVISAEK.[A]			FALSE	0.000133251	0	3	9	5	P05214; Q3TIZ0; A0A0A0MQA5	P05214 [265-280]; Q3TIZ0 [265-280]; A0A0A0MQA5 [294-309]	0	1756.96	High	3.92	High	0	0.0007103
	FALSE	High	[R].AVFVDLEPTVVDEVR.[T]			FALSE	0.00146127	0	1	1	2	P05214	P05214 [65-79]	0	1687.89	High	4.17	High	0	0.0005758
	FALSE	High	[R].AFVHWYVGEGMEEGEFSEAR.[E]			FALSE	3.04736e-05	0	3	10	1	P05214; Q3TIZ0; A0A0A0MQA5	P05214 [403-422]; Q3TIZ0 [403-422]; A0A0A0MQA5 [432-451]	0	2330.02	High	4.94	High	0	7.672e-06
	FALSE	High	[K].TIGGGDDSFNTFFSETGAGK.[H]			FALSE	2.64789e-05	0	2	6	2	P05214; Q3TIZ0	P05214 [41-60]; Q3TIZ0 [41-60]	0	2007.89	High	5.46	High	0	6.561e-06
	FALSE	High	[K].EDAANNYAR.[G]			FALSE	0.0306391	0	3	11	1	P05214; Q3TIZ0; A0A0A0MQA5	P05214 [97-105]; Q3TIZ0 [97-105]; A0A0A0MQA5 [126-134]	0	1023.45	High	2.2	High	0	0.01723
	FALSE	High	[R].LDHKFDLMYAK.[RK]			FALSE	0.000363201	0	3	11	2	P05214; Q3TIZ0; A0A0A0MQA5	P05214 [391-401]; Q3TIZ0 [391-401]; A0A0A0MQA5 [420-430]	1	1380.7	High	4.56	High	0	0.000122
	FALSE	High	[R].LDHKFDLMYAK.[RK]	1xOxidation [M8]		FALSE	0.00373367	0	3	11	1	P05214; Q3TIZ0; A0A0A0MQA5	P05214 [391-401]; Q3TIZ0 [391-401]; A0A0A0MQA5 [420-430]	1	1396.69	High	3.21	High	0	0.001636
	FALSE	High	[K].FDLMYAK.[RK]			FALSE	0.0345017	0.00127691	3	11	1	P05214; Q3TIZ0; A0A0A0MQA5	P05214 [395-401]; Q3TIZ0 [395-401]; A0A0A0MQA5 [424-430]	0	887.433	High	2.42	High	0.0007965	0.01977
	FALSE	High	[R].QLFHPEQLITGK.[E-]			FALSE	0.0643693	0.00333677	3	13	2	P05214; Q3TIZ0; A0A0A0MQA5	P05214 [85-96]; Q3TIZ0 [85-96]; A0A0A0MQA5 [114-125]	0	1410.77	High	1.92	High	0.002071	0.03995
	FALSE	High	[K].YMACCMLYR.[G]	2xCarbamidomethyl [C4; C5]		FALSE	0.0632025	0.00333677	1	3	2	P05214	P05214 [312-320]	0	1267.51	High	2.31	High	0.004516	0.06167
	FALSE	High	[R].LSVDYGKK.[S]			FALSE	0.105924	0.00767209	3	8	1	P05214; Q3TIZ0; A0A0A0MQA5	P05214 [157-164]; Q3TIZ0 [157-164]; A0A0A0MQA5 [186-193]	1	909.504	High	2.26	High	0.005043	0.06997
	FALSE	High	[R].GDVVPKDVNAAIATIK.[T]			FALSE	0.111679	0.00909972	2	7	1	P05214; Q3TIZ0	P05214 [321-336]; Q3TIZ0 [321-336]	1	1610.91	High	1.83	High	0.005936	0.07439
FALSE	High	Master Protein Rejected	Q9D6F9	Tubulin beta-4A chain OS=Mus musculus GN=Tubb4a PE=1 SV=3	FALSE	0	88.011	62.6126	20	54	0	0	444	49.6	4.88	High		183.95	20
	Checked	Confidence	Annotated Sequence	Modifications	Modifications in Master Proteins	Contaminant	Qvality PEP	Qvality q-value	# Protein Groups	# Proteins	# PSMs	Master Protein Accessions	Positions in Master Proteins	# Missed Cleavages	Theo. MH+ [Da]	Found in Sample: [S5] F5: Sample	XCorr Sequest HT	Confidence Sequest HT	Percolator q-Value Sequest HT	Percolator PEP Sequest HT
	FALSE	High	[K].LAVNMVPFPR.[L]	1xOxidation [M5]		FALSE	0.00320372	0	4	14	2	Q9ERD7; P99024; P68372; B2RSN3	Q9ERD7 [253-262]; P99024 [253-262]; P68372 [253-262]; B2RSN3 [253-262]	0	1159.63	High	3.01	High	0	0.001385
	FALSE	High	[K].LAVNMVPFPR.[L]			FALSE	0.00266257	0	4	14	1	Q9ERD7; P99024; P68372; B2RSN3	Q9ERD7 [253-262]; P99024 [253-262]; P68372 [253-262]; B2RSN3 [253-262]	0	1143.63	High	3.59	High	0	0.001123
	FALSE	High	[R].AVLVDLEPGTMDSVR.[S]	1xOxidation [M11]		FALSE	0.0185246	0	1	3	2	P68372	P68372 [63-77]	0	1617.82	High	2.38	High	0	0.01323
	FALSE	High	[R].AVLVDLEPGTMDSVR.[S]			FALSE	0.000474941	0	1	3	1	P68372	P68372 [63-77]	0	1601.82	High	2.5	High	0	0.000164
	FALSE	High	[R].IMNTFSVVPSPK.[V]			FALSE	0.000546585	0	3	7	4	Q9ERD7; P99024; P68372	Q9ERD7 [163-174]; P99024 [163-174]; P68372 [163-174]	0	1319.7	High	4.68	High	0	0.001892
	FALSE	High	[R].FPGQLNADLR.[K]			FALSE	0.0060605	0	4	15	1	Q9ERD7; P99024; P68372; B2RSN3	Q9ERD7 [242-251]; P99024 [242-251]; P68372 [242-251]; B2RSN3 [242-251]	0	1130.6	High	2.71	High	0	0.002816
	FALSE	High	[K].MAATFIGNSTAIQELFKR.[I]	1xOxidation [M1]		FALSE	0.00478767	0	0	1	1			1	2014.04	High	2.38	High	0	0.002169
	FALSE	High	[R].ALTVPELTQQMFDAK.[N]			FALSE	0.000399716	0	2	9	2	Q9ERD7; P68372	Q9ERD7 [283-297]; P68372 [283-297]	0	1691.87	High	3.59	High	0	0.0001353
	FALSE	High	[R].SGPFGQIFRPDNFVFGQSGAGNNWAK.[G]			FALSE	1.12558e-08	0	3	7	5	P99024; P68372; B2RSN3	P99024 [78-103]; P68372 [78-103]; B2RSN3 [78-103]	0	2798.34	High	7.6	High	0	1.14233e-09
	FALSE	High	[R].ISEQFTAMFR.[R]			FALSE	0.000415331	0	4	11	1	Q9ERD7; P99024; P68372; B2RSN3	Q9ERD7 [381-390]; P99024 [381-390]; P68372 [381-390]; B2RSN3 [381-390]	0	1229.6	High	4.04	High	0	0.0001419
	FALSE	High	[K].EAESCDCLQGFQLTHSLGGGTGSGMGTLLISK.[I]	2xCarbamidomethyl [C5; C7]; 1xOxidation [M25]		FALSE	0.000629035	0	2	4	3	P99024; P68372	P99024 [123-154]; P68372 [123-154]	0	3327.53	High	4.63	High	0	0.0002248
	FALSE	High	[K].EAESCDCLQGFQLTHSLGGGTGSGMGTLLISK.[I]	2xCarbamidomethyl [C5; C7]		FALSE	0.000305674	0	2	4	2	P99024; P68372	P99024 [123-154]; P68372 [123-154]	0	3311.53	High	4.98	High	0	0.0001007
	FALSE	High	[K].FWEVISDEHGIDPTGTYHGDSDLQLER.[I]			FALSE	0.00025562	0	1	2	2	P68372	P68372 [20-46]	0	3116.42	High	4.32	High	0	8.218e-05
	FALSE	High	[R].YLTVAAVFR.[G]			FALSE	0.00688363	0	2	6	2	P99024; P68372	P99024 [310-318]; P68372 [310-318]	0	1039.59	High	3.26	High	0	0.003255
	FALSE	High	[K].NSSYFVEWIPNNVK.[TV]			FALSE	0.00688363	0	4	13	2	Q9ERD7; P99024; P68372; B2RSN3	Q9ERD7 [337-350]; P99024 [337-350]; P68372 [337-350]; B2RSN3 [337-350]	0	1696.83	High	3.82	High	0	0.003245
	FALSE	High	[K].LTTPTYGDLNHLVSATMSGVTTCLR.[F]	1xCarbamidomethyl [C23]; 1xOxidation [M17]		FALSE	0.00281994	0	3	8	1	P99024; P68372; B2RSN3	P99024 [217-241]; P68372 [217-241]; B2RSN3 [217-241]	0	2724.33	High	3.32	High	0	0.001197
	FALSE	High	[K].LTTPTYGDLNHLVSATMSGVTTCLR.[F]	1xCarbamidomethyl [C23]		FALSE	0.00082781	0	3	8	2	P99024; P68372; B2RSN3	P99024 [217-241]; P68372 [217-241]; B2RSN3 [217-241]	0	2708.34	High	4.48	High	0	0.0003055
	FALSE	High	[R].LHFFMPGFAPLTSR.[G]	1xOxidation [M5]		FALSE	0.000307632	0	3	9	2	P99024; P68372; B2RSN3	P99024 [263-276]; P68372 [263-276]; B2RSN3 [263-276]	0	1636.83	High	3.39	High	0	0.0001016
	FALSE	High	[R].LHFFMPGFAPLTSR.[G]			FALSE	0.00160812	0	3	9	4	P99024; P68372; B2RSN3	P99024 [263-276]; P68372 [263-276]; B2RSN3 [263-276]	0	1620.84	High	3.57	High	0	0.0006429
	FALSE	High	[K].TAVCDIPPR.[G]	1xCarbamidomethyl [C4]		FALSE	0.00175846	0	3	9	4	P99024; P68372; B2RSN3	P99024 [351-359]; P68372 [351-359]; B2RSN3 [351-359]	0	1028.52	High	2.94	High	0	0.0007072
	FALSE	High	[-].MREIVHLQAGQCGNQIGAK.[F]	1xCarbamidomethyl [C12]; 1xOxidation [M1]		FALSE	0.000471917	0	4	7	4	Q9ERD7; P99024; P68372; B2RSN3	Q9ERD7 [1-19]; P99024 [1-19]; P68372 [1-19]; B2RSN3 [1-19]	1	2126.06	High	4.15	High	0	0.001186
	FALSE	High	[R].EIVHIQAGQCGNQIGAK.[F]	1xCarbamidomethyl [C10]		FALSE	5.959e-05	0	4	7	4	Q9ERD7; P99024; P68372; B2RSN3	Q9ERD7 [3-19]; P99024 [3-19]; P68372 [3-19]; B2RSN3 [3-19]	0	1822.92	High	4.44	High	0	1.62e-05
	FALSE	High	[K].NMMAACDPR.[H]	1xCarbamidomethyl [C6]		FALSE	0.0594566	0.00289536	4	14	1	Q9ERD7; P99024; P68372; B2RSN3	Q9ERD7 [298-306]; P99024 [298-306]; P68372 [298-306]; B2RSN3 [298-306]	0	1065.43	High	1.95	High	0.001801	0.0363
	FALSE	Medium	[K].NMMAACDPR.[H]	1xCarbamidomethyl [C6]; 1xOxidation [M2]		FALSE	0.137625	0.0128939	4	14	3	Q9ERD7; P99024; P68372; B2RSN3	Q9ERD7 [298-306]; P99024 [298-306]; P68372 [298-306]; B2RSN3 [298-306]	0	1081.42	High	2.75	High	0.008591	0.09451
	FALSE	Medium	[K].TAVCDIPPRGLK.[M]	1xCarbamidomethyl [C4]		FALSE	0.172569	0.0156675	3	9	1	P99024; P68372; B2RSN3	P99024 [351-362]; P68372 [351-362]; B2RSN3 [351-362]	1	1326.72	Medium	1.65	Medium	0.01087	0.1217
	FALSE	Medium	[R].FPGQLNADLRK.[L]			FALSE	0.303578	0.0312717	4	15	1	Q9ERD7; P99024; P68372; B2RSN3	Q9ERD7 [242-252]; P99024 [242-252]; P68372 [242-252]; B2RSN3 [242-252]	1	1258.69	Medium	2.03	Medium	0.02148	0.2338
FALSE	High	Master Protein Candidate	A0A125T908	Light chain kappa OS=Mus musculus GN=Igk PE=2 SV=1	FALSE	0	86.323	53.3613	19	164	19	1	238	26.3	7.74	High		467.47	19
	Checked	Confidence	Annotated Sequence	Modifications	Modifications in Master Proteins	Contaminant	Qvality PEP	Qvality q-value	# Protein Groups	# Proteins	# PSMs	Master Protein Accessions	Positions in Master Proteins	# Missed Cleavages	Theo. MH+ [Da]	Found in Sample: [S5] F5: Sample	XCorr Sequest HT	Confidence Sequest HT	Percolator q-Value Sequest HT	Percolator PEP Sequest HT
	FALSE	High	[R].FSGVPDRFSGSGSGTDFTLK.[I]			FALSE	4.1679e-07	0	1	24	21	A0A0D5ZY64	A0A0D5ZY64 [79-98]	1	2061.99	High	4.11	High	0	4.02e-05
	FALSE	High	[R].QNGVLNSWTDQDSKDSTYSMSSTLTLTK.[D]	1xOxidation [M20]		FALSE	0.000437102	0	1	28	3	A0A0D5ZY64	A0A0D5ZY64 [180-207]	1	3123.44	High	5.84	High	0	0.00015
	FALSE	High	[R].QNGVLNSWTDQDSKDSTYSMSSTLTLTK.[D]			FALSE	0.000365528	0	1	28	7	A0A0D5ZY64	A0A0D5ZY64 [180-207]	1	3107.45	High	4.82	High	0	0.0001232
	FALSE	High	[R].QNGVLNSWTDQDSK.[D]			FALSE	0.00012989	0	1	28	2	A0A0D5ZY64	A0A0D5ZY64 [180-193]	0	1591.73	High	4.15	High	0	3.866e-05
	FALSE	High	[K].IDGSERQNGVLNSWTDQDSK.[D]			FALSE	2.14468e-05	0	1	28	1	A0A0D5ZY64	A0A0D5ZY64 [174-193]	1	2249.04	High	5.29	High	0	5.182e-06
	FALSE	High	[K].DSTYSMSSTLTLTKDEYER.[H]	1xOxidation [M6]		FALSE	0.00513535	0	1	28	1	A0A0D5ZY64	A0A0D5ZY64 [194-212]	1	2243	High	1.95	High	0	0.002346
	FALSE	High	[K].DSTYSMSSTLTLTKDEYER.[H]			FALSE	0.00133633	0	1	28	4	A0A0D5ZY64	A0A0D5ZY64 [194-212]	1	2227.01	High	4.13	High	0	0.0008703
	FALSE	High	[R].FSGSGSGTDFTLK.[I]			FALSE	0.000363201	0	1	28	16	A0A0D5ZY64	A0A0D5ZY64 [86-98]	0	1303.62	High	4.12	High	0	0.0002482
	FALSE	High	[KR].RADAAPTVSIFPPSSEQLTSGGASVVCFLNNFYPK.[D]	1xCarbamidomethyl [C27]		FALSE	9.49863e-05	0	1	25	26	A0A0D5ZY64	A0A0D5ZY64 [132-166]	1	3727.84	High	5.23	High	0	8.21e-05
	FALSE	High	[R-].ADAAPTVSIFPPSSEQLTSGGASVVCFLNNFYPKDINVK.[W]	1xCarbamidomethyl [C26]		FALSE	0.00590804	0	1	26	8	A0A0D5ZY64	A0A0D5ZY64 [133-171]	1	4141.06	High	3.9	High	0.008591	0.09602
	FALSE	High	[R-].ADAAPTVSIFPPSSEQLTSGGASVVCFLNNFYPK.[D]	1xCarbamidomethyl [C26]		FALSE	0.00163922	0	1	26	7	A0A0D5ZY64	A0A0D5ZY64 [133-166]	0	3571.74	High	3.85	High	0.001451	0.03472
	FALSE	High	[R].QNGVLNSWTDQDSKDSTYSMSSTLTLTKDEYER.[H]			FALSE	0.00143355	0	1	28	5	A0A0D5ZY64	A0A0D5ZY64 [180-212]	2	3799.72	High	5.08	High	0	0.0005651
	FALSE	High	[K].WKIDGSER.[Q]			FALSE	0.0257055	0	1	28	5	A0A0D5ZY64	A0A0D5ZY64 [172-179]	1	990.5	High	2.55	High	0.0007965	0.02156
	FALSE	High	[K].DEYERHNSYTCEATHK.[T]	1xCarbamidomethyl [C11]		FALSE	0.000125808	0	1	28	3	A0A0D5ZY64	A0A0D5ZY64 [208-223]	1	2039.85	High	4.78	High	0	3.749e-05
	FALSE	High	[R].HNSYTCEATHK.[T]	1xCarbamidomethyl [C6]		FALSE	7.26376e-05	0	1	28	31	A0A0D5ZY64	A0A0D5ZY64 [213-223]	0	1347.57	High	4.94	High	0	0.0001665
	FALSE	High	[R].HNSYTCEATHKTSTSPIVK.[S]	1xCarbamidomethyl [C6]		FALSE	0.0027314	0	1	28	3	A0A0D5ZY64	A0A0D5ZY64 [213-231]	1	2161.03	High	4.33	High	0	0.001162
	FALSE	High	[K].DSTYSMSSTLTLTK.[D]	1xOxidation [M6]		FALSE	0.00123776	0	1	28	1	A0A0D5ZY64	A0A0D5ZY64 [194-207]	0	1550.73	High	3.81	High	0	0.0004803
	FALSE	High	[K].DSTYSMSSTLTLTK.[D]			FALSE	0.0102761	0	1	28	3	A0A0D5ZY64	A0A0D5ZY64 [194-207]	0	1534.73	High	3.67	High	0	0.007002
	FALSE	High	[KR].RADAAPTVSIFPPSSEQLTSGGASVVCFLNNFYPKDINVK.[W]	1xCarbamidomethyl [C27]		FALSE	0.0467759	0.00180408	1	25	1	A0A0D5ZY64	A0A0D5ZY64 [132-171]	2	4297.16	High	5.16	High	0.001122	0.02776
	FALSE	High	[K].TSTSPIVK.[S]			FALSE	0.085011	0.00694514	1	28	5	A0A0D5ZY64	A0A0D5ZY64 [224-231]	0	832.477	High	2.23	High	0.004516	0.05454
	FALSE	High	[K].SFNRNEC.[-]	1xCarbamidomethyl [C7]		FALSE	0.0969326	0.00724565	1	26	10	A0A0D5ZY64	A0A0D5ZY64 [232-238]	1	926.378	High	2.76	High	0.004797	0.06315
	FALSE	Medium	[K].DINVKWK.[I]			FALSE	0.260942	0.0265738	1	28	1	A0A0D5ZY64	A0A0D5ZY64 [167-173]	1	902.509	Medium	2.21	Medium	0.01856	0.1967
FALSE	High	Master Protein	A0A0D5ZY64	IgE L chain kappa OS=Mus musculus PE=2 SV=1	FALSE	0	86.323	53.3613	19	164	19	1	238	26.3	7.74	High		467.47	19
	Checked	Confidence	Annotated Sequence	Modifications	Modifications in Master Proteins	Contaminant	Qvality PEP	Qvality q-value	# Protein Groups	# Proteins	# PSMs	Master Protein Accessions	Positions in Master Proteins	# Missed Cleavages	Theo. MH+ [Da]	Found in Sample: [S5] F5: Sample	XCorr Sequest HT	Confidence Sequest HT	Percolator q-Value Sequest HT	Percolator PEP Sequest HT
	FALSE	High	[R].FSGVPDRFSGSGSGTDFTLK.[I]			FALSE	4.1679e-07	0	1	24	21	A0A0D5ZY64	A0A0D5ZY64 [79-98]	1	2061.99	High	4.11	High	0	4.02e-05
	FALSE	High	[R].QNGVLNSWTDQDSKDSTYSMSSTLTLTK.[D]	1xOxidation [M20]		FALSE	0.000437102	0	1	28	3	A0A0D5ZY64	A0A0D5ZY64 [180-207]	1	3123.44	High	5.84	High	0	0.00015
	FALSE	High	[R].QNGVLNSWTDQDSKDSTYSMSSTLTLTK.[D]			FALSE	0.000365528	0	1	28	7	A0A0D5ZY64	A0A0D5ZY64 [180-207]	1	3107.45	High	4.82	High	0	0.0001232
	FALSE	High	[R].QNGVLNSWTDQDSK.[D]			FALSE	0.00012989	0	1	28	2	A0A0D5ZY64	A0A0D5ZY64 [180-193]	0	1591.73	High	4.15	High	0	3.866e-05
	FALSE	High	[K].IDGSERQNGVLNSWTDQDSK.[D]			FALSE	2.14468e-05	0	1	28	1	A0A0D5ZY64	A0A0D5ZY64 [174-193]	1	2249.04	High	5.29	High	0	5.182e-06
	FALSE	High	[K].DSTYSMSSTLTLTKDEYER.[H]	1xOxidation [M6]		FALSE	0.00513535	0	1	28	1	A0A0D5ZY64	A0A0D5ZY64 [194-212]	1	2243	High	1.95	High	0	0.002346
	FALSE	High	[K].DSTYSMSSTLTLTKDEYER.[H]			FALSE	0.00133633	0	1	28	4	A0A0D5ZY64	A0A0D5ZY64 [194-212]	1	2227.01	High	4.13	High	0	0.0008703
	FALSE	High	[R].FSGSGSGTDFTLK.[I]			FALSE	0.000363201	0	1	28	16	A0A0D5ZY64	A0A0D5ZY64 [86-98]	0	1303.62	High	4.12	High	0	0.0002482
	FALSE	High	[KR].RADAAPTVSIFPPSSEQLTSGGASVVCFLNNFYPK.[D]	1xCarbamidomethyl [C27]		FALSE	9.49863e-05	0	1	25	26	A0A0D5ZY64	A0A0D5ZY64 [132-166]	1	3727.84	High	5.23	High	0	8.21e-05
	FALSE	High	[R-].ADAAPTVSIFPPSSEQLTSGGASVVCFLNNFYPKDINVK.[W]	1xCarbamidomethyl [C26]		FALSE	0.00590804	0	1	26	8	A0A0D5ZY64	A0A0D5ZY64 [133-171]	1	4141.06	High	3.9	High	0.008591	0.09602
	FALSE	High	[R-].ADAAPTVSIFPPSSEQLTSGGASVVCFLNNFYPK.[D]	1xCarbamidomethyl [C26]		FALSE	0.00163922	0	1	26	7	A0A0D5ZY64	A0A0D5ZY64 [133-166]	0	3571.74	High	3.85	High	0.001451	0.03472
	FALSE	High	[R].QNGVLNSWTDQDSKDSTYSMSSTLTLTKDEYER.[H]			FALSE	0.00143355	0	1	28	5	A0A0D5ZY64	A0A0D5ZY64 [180-212]	2	3799.72	High	5.08	High	0	0.0005651
	FALSE	High	[K].WKIDGSER.[Q]			FALSE	0.0257055	0	1	28	5	A0A0D5ZY64	A0A0D5ZY64 [172-179]	1	990.5	High	2.55	High	0.0007965	0.02156
	FALSE	High	[K].DEYERHNSYTCEATHK.[T]	1xCarbamidomethyl [C11]		FALSE	0.000125808	0	1	28	3	A0A0D5ZY64	A0A0D5ZY64 [208-223]	1	2039.85	High	4.78	High	0	3.749e-05
	FALSE	High	[R].HNSYTCEATHK.[T]	1xCarbamidomethyl [C6]		FALSE	7.26376e-05	0	1	28	31	A0A0D5ZY64	A0A0D5ZY64 [213-223]	0	1347.57	High	4.94	High	0	0.0001665
	FALSE	High	[R].HNSYTCEATHKTSTSPIVK.[S]	1xCarbamidomethyl [C6]		FALSE	0.0027314	0	1	28	3	A0A0D5ZY64	A0A0D5ZY64 [213-231]	1	2161.03	High	4.33	High	0	0.001162
	FALSE	High	[K].DSTYSMSSTLTLTK.[D]	1xOxidation [M6]		FALSE	0.00123776	0	1	28	1	A0A0D5ZY64	A0A0D5ZY64 [194-207]	0	1550.73	High	3.81	High	0	0.0004803
	FALSE	High	[K].DSTYSMSSTLTLTK.[D]			FALSE	0.0102761	0	1	28	3	A0A0D5ZY64	A0A0D5ZY64 [194-207]	0	1534.73	High	3.67	High	0	0.007002
	FALSE	High	[KR].RADAAPTVSIFPPSSEQLTSGGASVVCFLNNFYPKDINVK.[W]	1xCarbamidomethyl [C27]		FALSE	0.0467759	0.00180408	1	25	1	A0A0D5ZY64	A0A0D5ZY64 [132-171]	2	4297.16	High	5.16	High	0.001122	0.02776
	FALSE	High	[K].TSTSPIVK.[S]			FALSE	0.085011	0.00694514	1	28	5	A0A0D5ZY64	A0A0D5ZY64 [224-231]	0	832.477	High	2.23	High	0.004516	0.05454
	FALSE	High	[K].SFNRNEC.[-]	1xCarbamidomethyl [C7]		FALSE	0.0969326	0.00724565	1	26	10	A0A0D5ZY64	A0A0D5ZY64 [232-238]	1	926.378	High	2.76	High	0.004797	0.06315
	FALSE	Medium	[K].DINVKWK.[I]			FALSE	0.260942	0.0265738	1	28	1	A0A0D5ZY64	A0A0D5ZY64 [167-173]	1	902.509	Medium	2.21	Medium	0.01856	0.1967
FALSE	High	Master Protein Candidate	A2NHM3	If kappa light chain (Fragment) OS=Mus musculus GN=Igkc PE=1 SV=1	FALSE	0	86.323	57.9909	19	164	19	1	219	24.2	7.33	High		467.47	19
	Checked	Confidence	Annotated Sequence	Modifications	Modifications in Master Proteins	Contaminant	Qvality PEP	Qvality q-value	# Protein Groups	# Proteins	# PSMs	Master Protein Accessions	Positions in Master Proteins	# Missed Cleavages	Theo. MH+ [Da]	Found in Sample: [S5] F5: Sample	XCorr Sequest HT	Confidence Sequest HT	Percolator q-Value Sequest HT	Percolator PEP Sequest HT
	FALSE	High	[R].FSGVPDRFSGSGSGTDFTLK.[I]			FALSE	4.1679e-07	0	1	24	21	A0A0D5ZY64	A0A0D5ZY64 [79-98]	1	2061.99	High	4.11	High	0	4.02e-05
	FALSE	High	[R].QNGVLNSWTDQDSKDSTYSMSSTLTLTK.[D]	1xOxidation [M20]		FALSE	0.000437102	0	1	28	3	A0A0D5ZY64	A0A0D5ZY64 [180-207]	1	3123.44	High	5.84	High	0	0.00015
	FALSE	High	[R].QNGVLNSWTDQDSKDSTYSMSSTLTLTK.[D]			FALSE	0.000365528	0	1	28	7	A0A0D5ZY64	A0A0D5ZY64 [180-207]	1	3107.45	High	4.82	High	0	0.0001232
	FALSE	High	[R].QNGVLNSWTDQDSK.[D]			FALSE	0.00012989	0	1	28	2	A0A0D5ZY64	A0A0D5ZY64 [180-193]	0	1591.73	High	4.15	High	0	3.866e-05
	FALSE	High	[K].IDGSERQNGVLNSWTDQDSK.[D]			FALSE	2.14468e-05	0	1	28	1	A0A0D5ZY64	A0A0D5ZY64 [174-193]	1	2249.04	High	5.29	High	0	5.182e-06
	FALSE	High	[K].DSTYSMSSTLTLTKDEYER.[H]	1xOxidation [M6]		FALSE	0.00513535	0	1	28	1	A0A0D5ZY64	A0A0D5ZY64 [194-212]	1	2243	High	1.95	High	0	0.002346
	FALSE	High	[K].DSTYSMSSTLTLTKDEYER.[H]			FALSE	0.00133633	0	1	28	4	A0A0D5ZY64	A0A0D5ZY64 [194-212]	1	2227.01	High	4.13	High	0	0.0008703
	FALSE	High	[R].FSGSGSGTDFTLK.[I]			FALSE	0.000363201	0	1	28	16	A0A0D5ZY64	A0A0D5ZY64 [86-98]	0	1303.62	High	4.12	High	0	0.0002482
	FALSE	High	[KR].RADAAPTVSIFPPSSEQLTSGGASVVCFLNNFYPK.[D]	1xCarbamidomethyl [C27]		FALSE	9.49863e-05	0	1	25	26	A0A0D5ZY64	A0A0D5ZY64 [132-166]	1	3727.84	High	5.23	High	0	8.21e-05
	FALSE	High	[R-].ADAAPTVSIFPPSSEQLTSGGASVVCFLNNFYPKDINVK.[W]	1xCarbamidomethyl [C26]		FALSE	0.00590804	0	1	26	8	A0A0D5ZY64	A0A0D5ZY64 [133-171]	1	4141.06	High	3.9	High	0.008591	0.09602
	FALSE	High	[R-].ADAAPTVSIFPPSSEQLTSGGASVVCFLNNFYPK.[D]	1xCarbamidomethyl [C26]		FALSE	0.00163922	0	1	26	7	A0A0D5ZY64	A0A0D5ZY64 [133-166]	0	3571.74	High	3.85	High	0.001451	0.03472
	FALSE	High	[R].QNGVLNSWTDQDSKDSTYSMSSTLTLTKDEYER.[H]			FALSE	0.00143355	0	1	28	5	A0A0D5ZY64	A0A0D5ZY64 [180-212]	2	3799.72	High	5.08	High	0	0.0005651
	FALSE	High	[K].WKIDGSER.[Q]			FALSE	0.0257055	0	1	28	5	A0A0D5ZY64	A0A0D5ZY64 [172-179]	1	990.5	High	2.55	High	0.0007965	0.02156
	FALSE	High	[K].DEYERHNSYTCEATHK.[T]	1xCarbamidomethyl [C11]		FALSE	0.000125808	0	1	28	3	A0A0D5ZY64	A0A0D5ZY64 [208-223]	1	2039.85	High	4.78	High	0	3.749e-05
	FALSE	High	[R].HNSYTCEATHK.[T]	1xCarbamidomethyl [C6]		FALSE	7.26376e-05	0	1	28	31	A0A0D5ZY64	A0A0D5ZY64 [213-223]	0	1347.57	High	4.94	High	0	0.0001665
	FALSE	High	[R].HNSYTCEATHKTSTSPIVK.[S]	1xCarbamidomethyl [C6]		FALSE	0.0027314	0	1	28	3	A0A0D5ZY64	A0A0D5ZY64 [213-231]	1	2161.03	High	4.33	High	0	0.001162
	FALSE	High	[K].DSTYSMSSTLTLTK.[D]	1xOxidation [M6]		FALSE	0.00123776	0	1	28	1	A0A0D5ZY64	A0A0D5ZY64 [194-207]	0	1550.73	High	3.81	High	0	0.0004803
	FALSE	High	[K].DSTYSMSSTLTLTK.[D]			FALSE	0.0102761	0	1	28	3	A0A0D5ZY64	A0A0D5ZY64 [194-207]	0	1534.73	High	3.67	High	0	0.007002
	FALSE	High	[KR].RADAAPTVSIFPPSSEQLTSGGASVVCFLNNFYPKDINVK.[W]	1xCarbamidomethyl [C27]		FALSE	0.0467759	0.00180408	1	25	1	A0A0D5ZY64	A0A0D5ZY64 [132-171]	2	4297.16	High	5.16	High	0.001122	0.02776
	FALSE	High	[K].TSTSPIVK.[S]			FALSE	0.085011	0.00694514	1	28	5	A0A0D5ZY64	A0A0D5ZY64 [224-231]	0	832.477	High	2.23	High	0.004516	0.05454
	FALSE	High	[K].SFNRNEC.[-]	1xCarbamidomethyl [C7]		FALSE	0.0969326	0.00724565	1	26	10	A0A0D5ZY64	A0A0D5ZY64 [232-238]	1	926.378	High	2.76	High	0.004797	0.06315
	FALSE	Medium	[K].DINVKWK.[I]			FALSE	0.260942	0.0265738	1	28	1	A0A0D5ZY64	A0A0D5ZY64 [167-173]	1	902.509	Medium	2.21	Medium	0.01856	0.1967
FALSE	High	None	Q9QWY4	ORF1 OS=Mus musculus domesticus PE=4 SV=1	FALSE	0	85.717	62.2642	31	50	13	1	371	42.9	9.55	High		131.54	31
	Checked	Confidence	Annotated Sequence	Modifications	Modifications in Master Proteins	Contaminant	Qvality PEP	Qvality q-value	# Protein Groups	# Proteins	# PSMs	Master Protein Accessions	Positions in Master Proteins	# Missed Cleavages	Theo. MH+ [Da]	Found in Sample: [S5] F5: Sample	XCorr Sequest HT	Confidence Sequest HT	Percolator q-Value Sequest HT	Percolator PEP Sequest HT
	FALSE	High	[K].TQSEATLEIETLGK.[KR]			FALSE	0.000239804	0	2	19	2	P11260; O08905	P11260 [107-120]; O08905 [134-147]	0	1519.78	High	4.71	High	0	7.677e-05
	FALSE	High	[R].ISGAEDSIENIGTTIK.[EDV]			FALSE	1.65058e-05	0	4	15	1	C6EQK4; O08905; C6EQK5; Q3UW54	C6EQK4 [140-155]; O08905 [167-182]; C6EQK5 [107-122]; Q3UW54 [5-20]	0	1647.84	High	5.86	High	0	3.892e-06
	FALSE	High	[R].ISGAEDSIENIGTTIKENGK.[C]			FALSE	0.00257896	0	2	13	1	O08905; C6EQK5	O08905 [167-186]; C6EQK5 [107-126]	1	2076.05	High	3.56	High	0	0.001089
	FALSE	High	[R].IIGVDENEDFQIK.[G]			FALSE	0.000190547	0	2	14	2	O08905; Q3UW54	O08905 [209-221]; Q3UW54 [47-59]	0	1519.76	High	3.24	High	0	5.94e-05
	FALSE	High	[K].SGTIDLSISNR.[I]			FALSE	0.00989171	0	1	13	1	O08905	O08905 [149-159]	0	1162.61	High	3.34	High	0	0.004857
	FALSE	High	[K].IIEENFPNIK.[NKR]			FALSE	0.0163246	0	5	21	2	C6EQK4; P11260; O08905; C6EQK5; Q3UW54	C6EQK4 [203-212]; P11260 [203-212]; O08905 [230-239]; C6EQK5 [170-179]; Q3UW54 [68-77]	0	1216.66	High	3.04	High	0	0.008502
	FALSE	High	[K].TQSEATLEIETLGKK.[S]			FALSE	0.000637121	0	1	16	2	O08905	O08905 [134-148]	1	1647.88	High	4.09	High	0	0.0002276
	FALSE	High	[K].AYLMMMVEDIKKDFNK.[S]			FALSE	0.0153235	0	1	11	3	O08905	O08905 [58-73]	2	1975.97	High	2.47	High	0.001451	0.03163
	FALSE	High	[R].RAWTDVIQTLR.[E]			FALSE	0.0049427	0	2	16	2	P11260; O08905	P11260 [284-294]; O08905 [311-321]	1	1358.75	High	3.39	High	0	0.002239
	FALSE	High	[K].SLKEIQENTAKELQVLK.[E]			FALSE	7.79243e-05	0	1	14	3	O08905	O08905 [74-90]	2	1971.11	High	4.85	High	0	2.418e-05
	FALSE	High	[K].IIEENFPNLKNEMHMNIQEAYR.[T]			FALSE	0.00679654	0	1	13	2	O08905	O08905 [230-251]	1	2733.31	High	4.18	High	0	0.003199
	FALSE	High	[R].AWTDVIQTLR.[E]			FALSE	0.00940138	0	2	16	1	P11260; O08905	P11260 [285-294]; O08905 [312-321]	0	1202.65	High	3.5	High	0	0.004601
	FALSE	High	[R].IIGVDENEDFQIKGPANIFNK.[I]			FALSE	0.000899463	0	2	14	4	O08905; Q3UW54	O08905 [209-229]; Q3UW54 [47-67]	1	2361.21	High	3.2	High	0	0.0003346
	FALSE	High	[K].TYKQVMEMNK.[T]			FALSE	0.0044351	0	1	13	2	O08905	O08905 [110-119]	1	1271.61	High	3.24	High	0	0.001993
	FALSE	High	[R].TSNALNKDR.[I]			FALSE	0.027891	0	1	12	1	O08905	O08905 [270-278]	1	1018.53	High	2.95	High	0	0.01551
	FALSE	High	[K].SLKEIQENTAK.[E]			FALSE	0.00526793	0	1	14	2	O08905	O08905 [74-84]	1	1260.68	High	3.11	High	0	0.002413
	FALSE	High	[K].TKFTHYLSTNPALQR.[IM]			FALSE	8.02038e-06	0	1	9	1	O08905	O08905 [350-364]	1	1776.94	High	5	High	0	1.734e-06
	FALSE	High	[K].KTQSEATLEIETLGKK.[S]			FALSE	7.1259e-05	0	1	16	1	O08905	O08905 [133-148]	2	1775.97	High	4.42	High	0	1.986e-05
	FALSE	High	[K].GPANIFNK.[I]			FALSE	0.0191188	0	4	19	3	P11260; O08905; C6EQK5; Q3UW54	P11260 [195-202]; O08905 [222-229]; C6EQK5 [162-169]; Q3UW54 [60-67]	0	860.462	High	2.88	High	0	0.0102
	FALSE	High	[K].FTHYLSTNPALQR.[IM]			FALSE	0.00149907	0	1	9	1	O08905	O08905 [352-364]	0	1547.8	High	3.53	High	0	0.000591
	FALSE	High	[RK].IQEMEER.[IRM]			FALSE	0.0358171	0.00127691	4	29	2	P11260; O08905; C6EQK5; Q04365	P11260 [133-139]; O08905 [160-166]; C6EQK5 [100-106]; Q04365 [147-153]	0	934.43	High	2.51	High	0.0007965	0.02065
	FALSE	High	[K].QVEVLTEKEEK.[T]			FALSE	0.0598215	0.00289536	1	12	2	O08905	O08905 [99-109]	1	1331.71	High	2.25	High	0.001801	0.0367
	FALSE	High	[R].TPNRLDQKR.[N]			FALSE	0.0628181	0.00333677	3	18	1	C6EQK4; P11260; O08905	C6EQK4 [225-233]; P11260 [225-233]; O08905 [252-260]	2	1127.63	High	2.57	High	0.002071	0.03864
	FALSE	High	[R].ITPDFSPETMK.[A]	1xOxidation [M10]		FALSE	0.0810245	0.00592251	3	16	1	C6EQK4; P11260; O08905	C6EQK4 [271-281]; P11260 [271-281]; O08905 [298-308]	0	1281.6	High	1.88	High	0.003677	0.05151
	FALSE	High	[R].ITPDFSPETMK.[A]			FALSE	0.117716	0.00992895	3	16	2	C6EQK4; P11260; O08905	C6EQK4 [271-281]; P11260 [271-281]; O08905 [298-308]	0	1265.61	High	1.04	High	0.00646	0.07894
	FALSE	Medium	[R].ILYPAK.[L]			FALSE	0.129926	0.0121847	3	23	4	P11260; O08905; G3UYN0	P11260 [302-307]; O08905 [329-334]; G3UYN0 [807-812]	0	704.434	High	1.54	High	0.008154	0.08844
	FALSE	Medium	[K].TILDLK.[R]			FALSE	0.143252	0.0128939	3	15	1	C6EQK4; O08905; C6EQK5	C6EQK4 [93-98]; O08905 [120-125]; C6EQK5 [60-65]	0	702.44	High	1.79	High	0.008871	0.09893
	FALSE	Medium	[RK].IQEMEER.[IRM]	1xOxidation [M4]		FALSE	0.164101	0.0148617	4	29	1	P11260; O08905; C6EQK5; Q04365	P11260 [133-139]; O08905 [160-166]; C6EQK5 [100-106]; Q04365 [147-153]	0	950.425	Medium	2.22	Medium	0.01037	0.1148
	FALSE	Medium	[KR].EIQENTAK.[E]			FALSE	0.17161	0.0156675	3	18	1	C6EQK4; O08905; C6EQK5	C6EQK4 [64-71]; O08905 [77-84]; C6EQK5 [17-24]	0	932.468	Medium	1.9	Medium	0.01087	0.1215
	FALSE	Medium	[K].AYLMMMVEDIKK.[DE]	1xOxidation [M5]		FALSE	0.172569	0.0156675	2	14	1	C6EQK4; O08905	C6EQK4 [45-56]; O08905 [58-69]	1	1487.73	Medium	1.83	Medium	0.01087	0.1219
	FALSE	Medium	[K].EKQENTIK.[Q]			FALSE	0.17645	0.0179316	1	13	1	O08905	O08905 [91-98]	1	989.526	Medium	1.72	Medium	0.01279	0.1255
	FALSE	Medium	[K].QVMEMNK.[TA]			FALSE	0.177431	0.0187782	3	21	1	P11260; O08905; C6EQK5	P11260 [86-92]; O08905 [113-119]; C6EQK5 [53-59]	0	879.406	Medium	2.15	Medium	0.01279	0.1256
	FALSE	Medium	[K].VFHDKTK.[F]			FALSE	0.339404	0.0376214	2	15	1	P11260; O08905	P11260 [318-324]; O08905 [345-351]	1	874.478	Medium	1.95	Medium	0.0258	0.266
FALSE	High	None	Q65ZC0	Kappa light chain C_region (Fragment) OS=Mus musculus PE=1 SV=1	FALSE	0	85.124	54.7945	18	154	18	1	219	23.9	6.99	High		443.95	18
	Checked	Confidence	Annotated Sequence	Modifications	Modifications in Master Proteins	Contaminant	Qvality PEP	Qvality q-value	# Protein Groups	# Proteins	# PSMs	Master Protein Accessions	Positions in Master Proteins	# Missed Cleavages	Theo. MH+ [Da]	Found in Sample: [S5] F5: Sample	XCorr Sequest HT	Confidence Sequest HT	Percolator q-Value Sequest HT	Percolator PEP Sequest HT
	FALSE	High	[R].FSGVPDRFSGSGSGTDFTLK.[I]			FALSE	4.1679e-07	0	1	24	21	A0A0D5ZY64	A0A0D5ZY64 [79-98]	1	2061.99	High	4.11	High	0	4.02e-05
	FALSE	High	[R].QNGVLNSWTDQDSKDSTYSMSSTLTLTK.[D]	1xOxidation [M20]		FALSE	0.000437102	0	1	28	3	A0A0D5ZY64	A0A0D5ZY64 [180-207]	1	3123.44	High	5.84	High	0	0.00015
	FALSE	High	[R].QNGVLNSWTDQDSKDSTYSMSSTLTLTK.[D]			FALSE	0.000365528	0	1	28	7	A0A0D5ZY64	A0A0D5ZY64 [180-207]	1	3107.45	High	4.82	High	0	0.0001232
	FALSE	High	[R].QNGVLNSWTDQDSK.[D]			FALSE	0.00012989	0	1	28	2	A0A0D5ZY64	A0A0D5ZY64 [180-193]	0	1591.73	High	4.15	High	0	3.866e-05
	FALSE	High	[K].IDGSERQNGVLNSWTDQDSK.[D]			FALSE	2.14468e-05	0	1	28	1	A0A0D5ZY64	A0A0D5ZY64 [174-193]	1	2249.04	High	5.29	High	0	5.182e-06
	FALSE	High	[K].DSTYSMSSTLTLTKDEYER.[H]	1xOxidation [M6]		FALSE	0.00513535	0	1	28	1	A0A0D5ZY64	A0A0D5ZY64 [194-212]	1	2243	High	1.95	High	0	0.002346
	FALSE	High	[K].DSTYSMSSTLTLTKDEYER.[H]			FALSE	0.00133633	0	1	28	4	A0A0D5ZY64	A0A0D5ZY64 [194-212]	1	2227.01	High	4.13	High	0	0.0008703
	FALSE	High	[R].FSGSGSGTDFTLK.[I]			FALSE	0.000363201	0	1	28	16	A0A0D5ZY64	A0A0D5ZY64 [86-98]	0	1303.62	High	4.12	High	0	0.0002482
	FALSE	High	[KR].RADAAPTVSIFPPSSEQLTSGGASVVCFLNNFYPK.[D]	1xCarbamidomethyl [C27]		FALSE	9.49863e-05	0	1	25	26	A0A0D5ZY64	A0A0D5ZY64 [132-166]	1	3727.84	High	5.23	High	0	8.21e-05
	FALSE	High	[R-].ADAAPTVSIFPPSSEQLTSGGASVVCFLNNFYPKDINVK.[W]	1xCarbamidomethyl [C26]		FALSE	0.00590804	0	1	26	8	A0A0D5ZY64	A0A0D5ZY64 [133-171]	1	4141.06	High	3.9	High	0.008591	0.09602
	FALSE	High	[R-].ADAAPTVSIFPPSSEQLTSGGASVVCFLNNFYPK.[D]	1xCarbamidomethyl [C26]		FALSE	0.00163922	0	1	26	7	A0A0D5ZY64	A0A0D5ZY64 [133-166]	0	3571.74	High	3.85	High	0.001451	0.03472
	FALSE	High	[R].QNGVLNSWTDQDSKDSTYSMSSTLTLTKDEYER.[H]			FALSE	0.00143355	0	1	28	5	A0A0D5ZY64	A0A0D5ZY64 [180-212]	2	3799.72	High	5.08	High	0	0.0005651
	FALSE	High	[K].WKIDGSER.[Q]			FALSE	0.0257055	0	1	28	5	A0A0D5ZY64	A0A0D5ZY64 [172-179]	1	990.5	High	2.55	High	0.0007965	0.02156
	FALSE	High	[K].DEYERHNSYTCEATHK.[T]	1xCarbamidomethyl [C11]		FALSE	0.000125808	0	1	28	3	A0A0D5ZY64	A0A0D5ZY64 [208-223]	1	2039.85	High	4.78	High	0	3.749e-05
	FALSE	High	[R].HNSYTCEATHK.[T]	1xCarbamidomethyl [C6]		FALSE	7.26376e-05	0	1	28	31	A0A0D5ZY64	A0A0D5ZY64 [213-223]	0	1347.57	High	4.94	High	0	0.0001665
	FALSE	High	[R].HNSYTCEATHKTSTSPIVK.[S]	1xCarbamidomethyl [C6]		FALSE	0.0027314	0	1	28	3	A0A0D5ZY64	A0A0D5ZY64 [213-231]	1	2161.03	High	4.33	High	0	0.001162
	FALSE	High	[K].DSTYSMSSTLTLTK.[D]	1xOxidation [M6]		FALSE	0.00123776	0	1	28	1	A0A0D5ZY64	A0A0D5ZY64 [194-207]	0	1550.73	High	3.81	High	0	0.0004803
	FALSE	High	[K].DSTYSMSSTLTLTK.[D]			FALSE	0.0102761	0	1	28	3	A0A0D5ZY64	A0A0D5ZY64 [194-207]	0	1534.73	High	3.67	High	0	0.007002
	FALSE	High	[KR].RADAAPTVSIFPPSSEQLTSGGASVVCFLNNFYPKDINVK.[W]	1xCarbamidomethyl [C27]		FALSE	0.0467759	0.00180408	1	25	1	A0A0D5ZY64	A0A0D5ZY64 [132-171]	2	4297.16	High	5.16	High	0.001122	0.02776
	FALSE	High	[K].TSTSPIVK.[S]			FALSE	0.085011	0.00694514	1	28	5	A0A0D5ZY64	A0A0D5ZY64 [224-231]	0	832.477	High	2.23	High	0.004516	0.05454
	FALSE	Medium	[K].DINVKWK.[I]			FALSE	0.260942	0.0265738	1	28	1	A0A0D5ZY64	A0A0D5ZY64 [167-173]	1	902.509	Medium	2.21	Medium	0.01856	0.1967
FALSE	High	None	A2P1G9	Kappa light chain (Fragment) OS=Mus musculus GN=Igkc PE=1 SV=1	FALSE	0	85.124	54.7945	18	154	18	1	219	24.1	6.99	High		443.95	18
	Checked	Confidence	Annotated Sequence	Modifications	Modifications in Master Proteins	Contaminant	Qvality PEP	Qvality q-value	# Protein Groups	# Proteins	# PSMs	Master Protein Accessions	Positions in Master Proteins	# Missed Cleavages	Theo. MH+ [Da]	Found in Sample: [S5] F5: Sample	XCorr Sequest HT	Confidence Sequest HT	Percolator q-Value Sequest HT	Percolator PEP Sequest HT
	FALSE	High	[R].FSGVPDRFSGSGSGTDFTLK.[I]			FALSE	4.1679e-07	0	1	24	21	A0A0D5ZY64	A0A0D5ZY64 [79-98]	1	2061.99	High	4.11	High	0	4.02e-05
	FALSE	High	[R].QNGVLNSWTDQDSKDSTYSMSSTLTLTK.[D]	1xOxidation [M20]		FALSE	0.000437102	0	1	28	3	A0A0D5ZY64	A0A0D5ZY64 [180-207]	1	3123.44	High	5.84	High	0	0.00015
	FALSE	High	[R].QNGVLNSWTDQDSKDSTYSMSSTLTLTK.[D]			FALSE	0.000365528	0	1	28	7	A0A0D5ZY64	A0A0D5ZY64 [180-207]	1	3107.45	High	4.82	High	0	0.0001232
	FALSE	High	[R].QNGVLNSWTDQDSK.[D]			FALSE	0.00012989	0	1	28	2	A0A0D5ZY64	A0A0D5ZY64 [180-193]	0	1591.73	High	4.15	High	0	3.866e-05
	FALSE	High	[K].IDGSERQNGVLNSWTDQDSK.[D]			FALSE	2.14468e-05	0	1	28	1	A0A0D5ZY64	A0A0D5ZY64 [174-193]	1	2249.04	High	5.29	High	0	5.182e-06
	FALSE	High	[K].DSTYSMSSTLTLTKDEYER.[H]	1xOxidation [M6]		FALSE	0.00513535	0	1	28	1	A0A0D5ZY64	A0A0D5ZY64 [194-212]	1	2243	High	1.95	High	0	0.002346
	FALSE	High	[K].DSTYSMSSTLTLTKDEYER.[H]			FALSE	0.00133633	0	1	28	4	A0A0D5ZY64	A0A0D5ZY64 [194-212]	1	2227.01	High	4.13	High	0	0.0008703
	FALSE	High	[R].FSGSGSGTDFTLK.[I]			FALSE	0.000363201	0	1	28	16	A0A0D5ZY64	A0A0D5ZY64 [86-98]	0	1303.62	High	4.12	High	0	0.0002482
	FALSE	High	[KR].RADAAPTVSIFPPSSEQLTSGGASVVCFLNNFYPK.[D]	1xCarbamidomethyl [C27]		FALSE	9.49863e-05	0	1	25	26	A0A0D5ZY64	A0A0D5ZY64 [132-166]	1	3727.84	High	5.23	High	0	8.21e-05
	FALSE	High	[R-].ADAAPTVSIFPPSSEQLTSGGASVVCFLNNFYPKDINVK.[W]	1xCarbamidomethyl [C26]		FALSE	0.00590804	0	1	26	8	A0A0D5ZY64	A0A0D5ZY64 [133-171]	1	4141.06	High	3.9	High	0.008591	0.09602
	FALSE	High	[R-].ADAAPTVSIFPPSSEQLTSGGASVVCFLNNFYPK.[D]	1xCarbamidomethyl [C26]		FALSE	0.00163922	0	1	26	7	A0A0D5ZY64	A0A0D5ZY64 [133-166]	0	3571.74	High	3.85	High	0.001451	0.03472
	FALSE	High	[R].QNGVLNSWTDQDSKDSTYSMSSTLTLTKDEYER.[H]			FALSE	0.00143355	0	1	28	5	A0A0D5ZY64	A0A0D5ZY64 [180-212]	2	3799.72	High	5.08	High	0	0.0005651
	FALSE	High	[K].WKIDGSER.[Q]			FALSE	0.0257055	0	1	28	5	A0A0D5ZY64	A0A0D5ZY64 [172-179]	1	990.5	High	2.55	High	0.0007965	0.02156
	FALSE	High	[K].DEYERHNSYTCEATHK.[T]	1xCarbamidomethyl [C11]		FALSE	0.000125808	0	1	28	3	A0A0D5ZY64	A0A0D5ZY64 [208-223]	1	2039.85	High	4.78	High	0	3.749e-05
	FALSE	High	[R].HNSYTCEATHK.[T]	1xCarbamidomethyl [C6]		FALSE	7.26376e-05	0	1	28	31	A0A0D5ZY64	A0A0D5ZY64 [213-223]	0	1347.57	High	4.94	High	0	0.0001665
	FALSE	High	[R].HNSYTCEATHKTSTSPIVK.[S]	1xCarbamidomethyl [C6]		FALSE	0.0027314	0	1	28	3	A0A0D5ZY64	A0A0D5ZY64 [213-231]	1	2161.03	High	4.33	High	0	0.001162
	FALSE	High	[K].DSTYSMSSTLTLTK.[D]	1xOxidation [M6]		FALSE	0.00123776	0	1	28	1	A0A0D5ZY64	A0A0D5ZY64 [194-207]	0	1550.73	High	3.81	High	0	0.0004803
	FALSE	High	[K].DSTYSMSSTLTLTK.[D]			FALSE	0.0102761	0	1	28	3	A0A0D5ZY64	A0A0D5ZY64 [194-207]	0	1534.73	High	3.67	High	0	0.007002
	FALSE	High	[KR].RADAAPTVSIFPPSSEQLTSGGASVVCFLNNFYPKDINVK.[W]	1xCarbamidomethyl [C27]		FALSE	0.0467759	0.00180408	1	25	1	A0A0D5ZY64	A0A0D5ZY64 [132-171]	2	4297.16	High	5.16	High	0.001122	0.02776
	FALSE	High	[K].TSTSPIVK.[S]			FALSE	0.085011	0.00694514	1	28	5	A0A0D5ZY64	A0A0D5ZY64 [224-231]	0	832.477	High	2.23	High	0.004516	0.05454
	FALSE	Medium	[K].DINVKWK.[I]			FALSE	0.260942	0.0265738	1	28	1	A0A0D5ZY64	A0A0D5ZY64 [167-173]	1	902.509	Medium	2.21	Medium	0.01856	0.1967
FALSE	High	Master Protein Candidate	P68368	Tubulin alpha-4A chain OS=Mus musculus GN=Tuba4a PE=1 SV=1	FALSE	0	83.064	49.7768	19	39	4	1	448	49.9	5.06	High		134.45	19
	Checked	Confidence	Annotated Sequence	Modifications	Modifications in Master Proteins	Contaminant	Qvality PEP	Qvality q-value	# Protein Groups	# Proteins	# PSMs	Master Protein Accessions	Positions in Master Proteins	# Missed Cleavages	Theo. MH+ [Da]	Found in Sample: [S5] F5: Sample	XCorr Sequest HT	Confidence Sequest HT	Percolator q-Value Sequest HT	Percolator PEP Sequest HT
	FALSE	High	[R].QLFHPEQLITGKEDAANNYAR.[G]			FALSE	3.3324e-05	0	3	11	3	P05214; Q3TIZ0; A0A0A0MQA5	P05214 [85-105]; Q3TIZ0 [85-105]; A0A0A0MQA5 [114-134]	1	2415.21	High	3.94	High	0	4.195e-05
	FALSE	High	[K].VGINYQPPTVVPGGDLAK.[V]			FALSE	0.00237365	0	3	10	1	P05214; Q3TIZ0; A0A0A0MQA5	P05214 [353-370]; Q3TIZ0 [353-370]; A0A0A0MQA5 [382-399]	0	1824.99	High	3.92	High	0	0.0009905
	FALSE	High	[K].AYHEQLSVAEITNACFEPANQMVK.[C]	1xCarbamidomethyl [C15]; 1xOxidation [M22]		FALSE	0.00207591	0	2	7	2	P05214; A0A0A0MQA5	P05214 [281-304]; A0A0A0MQA5 [310-333]	0	2766.29	High	4.72	High	0	0.0008528
	FALSE	High	[K].AYHEQLSVAEITNACFEPANQMVK.[C]	1xCarbamidomethyl [C15]		FALSE	0.00170322	0	2	7	1	P05214; A0A0A0MQA5	P05214 [281-304]; A0A0A0MQA5 [310-333]	0	2750.29	High	4.51	High	0	0.0006827
	FALSE	High	[R].AVFVDLEPTVIDEIR.[N]			FALSE	0.00662564	0	1	6	1	A0A0A0MQA5	A0A0A0MQA5 [94-108]	0	1715.92	High	3.44	High	0	0.003123
	FALSE	High	[R].SIQFVDWCPTGFK.[V]	1xCarbamidomethyl [C8]		FALSE	0.000817305	0	1	4	1	A0A0A0MQA5	A0A0A0MQA5 [369-381]	0	1584.75	High	3.52	High	0	0.0003004
	FALSE	High	[R].LISQIVSSITASLR.[F]			FALSE	0.000431554	0	2	7	3	Q3TIZ0; A0A0A0MQA5	Q3TIZ0 [230-243]; A0A0A0MQA5 [259-272]	0	1487.88	High	4.35	High	0	0.0005336
	FALSE	High	[R].FDGALNVDLTEFQTNLVPYPR.[I]			FALSE	0.000964914	0	3	10	2	P05214; Q3TIZ0; A0A0A0MQA5	P05214 [244-264]; Q3TIZ0 [244-264]; A0A0A0MQA5 [273-293]	0	2409.21	High	4.56	High	0	0.0003625
	FALSE	High	[R].AVCMLSNTTAIAEAWAR.[L]	1xCarbamidomethyl [C3]; 1xOxidation [M4]		FALSE	7.1259e-05	0	3	10	4	P05214; Q3TIZ0; A0A0A0MQA5	P05214 [374-390]; Q3TIZ0 [374-390]; A0A0A0MQA5 [403-419]	0	1880.9	High	4.92	High	0	1.979e-05
	FALSE	High	[R].AVCMLSNTTAIAEAWAR.[L]	1xCarbamidomethyl [C3]		FALSE	7.3103e-05	0	3	10	3	P05214; Q3TIZ0; A0A0A0MQA5	P05214 [374-390]; Q3TIZ0 [374-390]; A0A0A0MQA5 [403-419]	0	1864.9	High	6.49	High	0	2.092e-05
	FALSE	High	[K].RSIQFVDWCPTGFK.[V]	1xCarbamidomethyl [C9]		FALSE	0.000865653	0	1	4	1	A0A0A0MQA5	A0A0A0MQA5 [368-381]	1	1740.85	High	3.63	High	0	0.0003205
	FALSE	High	[R].IHFPLATYAPVISAEK.[A]			FALSE	0.000133251	0	3	9	5	P05214; Q3TIZ0; A0A0A0MQA5	P05214 [265-280]; Q3TIZ0 [265-280]; A0A0A0MQA5 [294-309]	0	1756.96	High	3.92	High	0	0.0007103
	FALSE	High	[R].AFVHWYVGEGMEEGEFSEAR.[E]			FALSE	3.04736e-05	0	3	10	1	P05214; Q3TIZ0; A0A0A0MQA5	P05214 [403-422]; Q3TIZ0 [403-422]; A0A0A0MQA5 [432-451]	0	2330.02	High	4.94	High	0	7.672e-06
	FALSE	High	[K].EDAANNYAR.[G]			FALSE	0.0306391	0	3	11	1	P05214; Q3TIZ0; A0A0A0MQA5	P05214 [97-105]; Q3TIZ0 [97-105]; A0A0A0MQA5 [126-134]	0	1023.45	High	2.2	High	0	0.01723
	FALSE	High	[R].LDHKFDLMYAK.[RK]			FALSE	0.000363201	0	3	11	2	P05214; Q3TIZ0; A0A0A0MQA5	P05214 [391-401]; Q3TIZ0 [391-401]; A0A0A0MQA5 [420-430]	1	1380.7	High	4.56	High	0	0.000122
	FALSE	High	[R].LDHKFDLMYAK.[RK]	1xOxidation [M8]		FALSE	0.00373367	0	3	11	1	P05214; Q3TIZ0; A0A0A0MQA5	P05214 [391-401]; Q3TIZ0 [391-401]; A0A0A0MQA5 [420-430]	1	1396.69	High	3.21	High	0	0.001636
	FALSE	High	[K].YMACCLLYR.[G]	2xCarbamidomethyl [C4; C5]; 1xOxidation [M2]		FALSE	0.036493	0.00127691	2	8	1	Q3TIZ0; A0A0A0MQA5	Q3TIZ0 [312-320]; A0A0A0MQA5 [341-349]	0	1265.55	High	2.31	High	0.0007965	0.021
	FALSE	High	[K].FDLMYAK.[RK]			FALSE	0.0345017	0.00127691	3	11	1	P05214; Q3TIZ0; A0A0A0MQA5	P05214 [395-401]; Q3TIZ0 [395-401]; A0A0A0MQA5 [424-430]	0	887.433	High	2.42	High	0.0007965	0.01977
	FALSE	High	[R].QLFHPEQLITGK.[E-]			FALSE	0.0643693	0.00333677	3	13	2	P05214; Q3TIZ0; A0A0A0MQA5	P05214 [85-96]; Q3TIZ0 [85-96]; A0A0A0MQA5 [114-125]	0	1410.77	High	1.92	High	0.002071	0.03995
	FALSE	High	[K].YMACCLLYRGDVVPK.[D]	2xCarbamidomethyl [C4; C5]		FALSE	0.0772131	0.0054407	2	8	1	Q3TIZ0; A0A0A0MQA5	Q3TIZ0 [312-326]; A0A0A0MQA5 [341-355]	1	1844.89	High	1.75	High	0.003366	0.04897
	FALSE	High	[R].LSVDYGKK.[S]			FALSE	0.105924	0.00767209	3	8	1	P05214; Q3TIZ0; A0A0A0MQA5	P05214 [157-164]; Q3TIZ0 [157-164]; A0A0A0MQA5 [186-193]	1	909.504	High	2.26	High	0.005043	0.06997
	FALSE	Medium	[K].EIIDPVLDR.[I]			FALSE	0.124767	0.0112964	1	3	1	A0A0A0MQA5	A0A0A0MQA5 [142-150]	0	1069.59	High	1.84	High	0.007323	0.08446
FALSE	High	Master Protein	A0A0A0MQA5	Tubulin alpha chain (Fragment) OS=Mus musculus GN=Tuba4a PE=1 SV=1	FALSE	0	83.064	46.7505	19	39	4	1	477	52.9	5.19	High		134.45	19
	Checked	Confidence	Annotated Sequence	Modifications	Modifications in Master Proteins	Contaminant	Qvality PEP	Qvality q-value	# Protein Groups	# Proteins	# PSMs	Master Protein Accessions	Positions in Master Proteins	# Missed Cleavages	Theo. MH+ [Da]	Found in Sample: [S5] F5: Sample	XCorr Sequest HT	Confidence Sequest HT	Percolator q-Value Sequest HT	Percolator PEP Sequest HT
	FALSE	High	[R].QLFHPEQLITGKEDAANNYAR.[G]			FALSE	3.3324e-05	0	3	11	3	P05214; Q3TIZ0; A0A0A0MQA5	P05214 [85-105]; Q3TIZ0 [85-105]; A0A0A0MQA5 [114-134]	1	2415.21	High	3.94	High	0	4.195e-05
	FALSE	High	[K].VGINYQPPTVVPGGDLAK.[V]			FALSE	0.00237365	0	3	10	1	P05214; Q3TIZ0; A0A0A0MQA5	P05214 [353-370]; Q3TIZ0 [353-370]; A0A0A0MQA5 [382-399]	0	1824.99	High	3.92	High	0	0.0009905
	FALSE	High	[K].AYHEQLSVAEITNACFEPANQMVK.[C]	1xCarbamidomethyl [C15]; 1xOxidation [M22]		FALSE	0.00207591	0	2	7	2	P05214; A0A0A0MQA5	P05214 [281-304]; A0A0A0MQA5 [310-333]	0	2766.29	High	4.72	High	0	0.0008528
	FALSE	High	[K].AYHEQLSVAEITNACFEPANQMVK.[C]	1xCarbamidomethyl [C15]		FALSE	0.00170322	0	2	7	1	P05214; A0A0A0MQA5	P05214 [281-304]; A0A0A0MQA5 [310-333]	0	2750.29	High	4.51	High	0	0.0006827
	FALSE	High	[R].AVFVDLEPTVIDEIR.[N]			FALSE	0.00662564	0	1	6	1	A0A0A0MQA5	A0A0A0MQA5 [94-108]	0	1715.92	High	3.44	High	0	0.003123
	FALSE	High	[R].SIQFVDWCPTGFK.[V]	1xCarbamidomethyl [C8]		FALSE	0.000817305	0	1	4	1	A0A0A0MQA5	A0A0A0MQA5 [369-381]	0	1584.75	High	3.52	High	0	0.0003004
	FALSE	High	[R].LISQIVSSITASLR.[F]			FALSE	0.000431554	0	2	7	3	Q3TIZ0; A0A0A0MQA5	Q3TIZ0 [230-243]; A0A0A0MQA5 [259-272]	0	1487.88	High	4.35	High	0	0.0005336
	FALSE	High	[R].FDGALNVDLTEFQTNLVPYPR.[I]			FALSE	0.000964914	0	3	10	2	P05214; Q3TIZ0; A0A0A0MQA5	P05214 [244-264]; Q3TIZ0 [244-264]; A0A0A0MQA5 [273-293]	0	2409.21	High	4.56	High	0	0.0003625
	FALSE	High	[R].AVCMLSNTTAIAEAWAR.[L]	1xCarbamidomethyl [C3]; 1xOxidation [M4]		FALSE	7.1259e-05	0	3	10	4	P05214; Q3TIZ0; A0A0A0MQA5	P05214 [374-390]; Q3TIZ0 [374-390]; A0A0A0MQA5 [403-419]	0	1880.9	High	4.92	High	0	1.979e-05
	FALSE	High	[R].AVCMLSNTTAIAEAWAR.[L]	1xCarbamidomethyl [C3]		FALSE	7.3103e-05	0	3	10	3	P05214; Q3TIZ0; A0A0A0MQA5	P05214 [374-390]; Q3TIZ0 [374-390]; A0A0A0MQA5 [403-419]	0	1864.9	High	6.49	High	0	2.092e-05
	FALSE	High	[K].RSIQFVDWCPTGFK.[V]	1xCarbamidomethyl [C9]		FALSE	0.000865653	0	1	4	1	A0A0A0MQA5	A0A0A0MQA5 [368-381]	1	1740.85	High	3.63	High	0	0.0003205
	FALSE	High	[R].IHFPLATYAPVISAEK.[A]			FALSE	0.000133251	0	3	9	5	P05214; Q3TIZ0; A0A0A0MQA5	P05214 [265-280]; Q3TIZ0 [265-280]; A0A0A0MQA5 [294-309]	0	1756.96	High	3.92	High	0	0.0007103
	FALSE	High	[R].AFVHWYVGEGMEEGEFSEAR.[E]			FALSE	3.04736e-05	0	3	10	1	P05214; Q3TIZ0; A0A0A0MQA5	P05214 [403-422]; Q3TIZ0 [403-422]; A0A0A0MQA5 [432-451]	0	2330.02	High	4.94	High	0	7.672e-06
	FALSE	High	[K].EDAANNYAR.[G]			FALSE	0.0306391	0	3	11	1	P05214; Q3TIZ0; A0A0A0MQA5	P05214 [97-105]; Q3TIZ0 [97-105]; A0A0A0MQA5 [126-134]	0	1023.45	High	2.2	High	0	0.01723
	FALSE	High	[R].LDHKFDLMYAK.[RK]			FALSE	0.000363201	0	3	11	2	P05214; Q3TIZ0; A0A0A0MQA5	P05214 [391-401]; Q3TIZ0 [391-401]; A0A0A0MQA5 [420-430]	1	1380.7	High	4.56	High	0	0.000122
	FALSE	High	[R].LDHKFDLMYAK.[RK]	1xOxidation [M8]		FALSE	0.00373367	0	3	11	1	P05214; Q3TIZ0; A0A0A0MQA5	P05214 [391-401]; Q3TIZ0 [391-401]; A0A0A0MQA5 [420-430]	1	1396.69	High	3.21	High	0	0.001636
	FALSE	High	[K].YMACCLLYR.[G]	2xCarbamidomethyl [C4; C5]; 1xOxidation [M2]		FALSE	0.036493	0.00127691	2	8	1	Q3TIZ0; A0A0A0MQA5	Q3TIZ0 [312-320]; A0A0A0MQA5 [341-349]	0	1265.55	High	2.31	High	0.0007965	0.021
	FALSE	High	[K].FDLMYAK.[RK]			FALSE	0.0345017	0.00127691	3	11	1	P05214; Q3TIZ0; A0A0A0MQA5	P05214 [395-401]; Q3TIZ0 [395-401]; A0A0A0MQA5 [424-430]	0	887.433	High	2.42	High	0.0007965	0.01977
	FALSE	High	[R].QLFHPEQLITGK.[E-]			FALSE	0.0643693	0.00333677	3	13	2	P05214; Q3TIZ0; A0A0A0MQA5	P05214 [85-96]; Q3TIZ0 [85-96]; A0A0A0MQA5 [114-125]	0	1410.77	High	1.92	High	0.002071	0.03995
	FALSE	High	[K].YMACCLLYRGDVVPK.[D]	2xCarbamidomethyl [C4; C5]		FALSE	0.0772131	0.0054407	2	8	1	Q3TIZ0; A0A0A0MQA5	Q3TIZ0 [312-326]; A0A0A0MQA5 [341-355]	1	1844.89	High	1.75	High	0.003366	0.04897
	FALSE	High	[R].LSVDYGKK.[S]			FALSE	0.105924	0.00767209	3	8	1	P05214; Q3TIZ0; A0A0A0MQA5	P05214 [157-164]; Q3TIZ0 [157-164]; A0A0A0MQA5 [186-193]	1	909.504	High	2.26	High	0.005043	0.06997
	FALSE	Medium	[K].EIIDPVLDR.[I]			FALSE	0.124767	0.0112964	1	3	1	A0A0A0MQA5	A0A0A0MQA5 [142-150]	0	1069.59	High	1.84	High	0.007323	0.08446
FALSE	High	Master Protein	A2AK42	Uncharacterized protein OS=Mus musculus GN=Gm13697 PE=4 SV=1	FALSE	0	82.152	28.7952	24	39	24	1	830	95.6	6.11	High		106.15	24
	Checked	Confidence	Annotated Sequence	Modifications	Modifications in Master Proteins	Contaminant	Qvality PEP	Qvality q-value	# Protein Groups	# Proteins	# PSMs	Master Protein Accessions	Positions in Master Proteins	# Missed Cleavages	Theo. MH+ [Da]	Found in Sample: [S5] F5: Sample	XCorr Sequest HT	Confidence Sequest HT	Percolator q-Value Sequest HT	Percolator PEP Sequest HT
	FALSE	High	[K].ELCNMILDCCAQQR.[T]	3xCarbamidomethyl [C3; C9; C10]		FALSE	1.27845e-05	0	1	6	2	A2AK42	A2AK42 [493-506]	0	1810.77	High	4.89	High	0	2.93e-06
	FALSE	High	[R].LKDETLQPFFEGLLPR.[D]			FALSE	1.40699e-05	0	1	6	4	A2AK42	A2AK42 [608-623]	1	1903.03	High	4.66	High	0	3.252e-06
	FALSE	High	[K].IFFQELCEYMGLPK.[L]	1xCarbamidomethyl [C7]		FALSE	0.00020837	0	1	6	2	A2AK42	A2AK42 [590-603]	0	1774.85	High	4.02	High	0	6.563e-05
	FALSE	High	[K].VNISNISIIIQELLQENIVR.[G]			FALSE	0.0065418	0	1	10	2	A2AK42	A2AK42 [172-191]	0	2308.32	High	3.62	High	0	0.003845
	FALSE	High	[R].TYENFFGLLAGR.[F]			FALSE	0.000679135	0	1	2	1	A2AK42	A2AK42 [507-518]	0	1387.7	High	4.02	High	0	0.0002453
	FALSE	High	[K].MEFAESQTKELCNMILDCCAQQR.[T]	3xCarbamidomethyl [C12; C18; C19]		FALSE	0.000653605	0	1	6	1	A2AK42	A2AK42 [484-506]	1	2862.23	High	4.27	High	0	0.0002346
	FALSE	High	[K].MDPNFMENEEK.[Y]			FALSE	0.0104074	0	1	12	1	A2AK42	A2AK42 [386-396]	0	1383.56	High	2.57	High	0	0.005148
	FALSE	High	[R].NILHESEIDKR.[V]			FALSE	0.00421457	0	1	12	1	A2AK42	A2AK42 [320-330]	1	1353.71	High	2.65	High	0	0.001879
	FALSE	High	[R].RGYSYDDSMESR.[S]			FALSE	0.00124569	0	1	13	1	A2AK42	A2AK42 [58-69]	1	1465.6	High	3.04	High	0	0.0004807
	FALSE	High	[K].VIVAQKPEAEQK.[K]			FALSE	0.0110196	0	1	6	2	A2AK42	A2AK42 [658-669]	0	1339.76	High	3.69	High	0	0.005509
	FALSE	High	[K].HIDDRSHENSHSR.[V]			FALSE	0.0236881	0	1	4	2	A2AK42	A2AK42 [787-799]	1	1589.72	High	2.34	High	0	0.01294
	FALSE	High	[K].LSEETTTSSSR.[I]			FALSE	0.000781575	0	1	6	1	A2AK42	A2AK42 [575-585]	0	1197.56	High	3.11	High	0	0.0002873
	FALSE	High	[R].MMQEQITDK.[S]			FALSE	0.013162	0	1	10	1	A2AK42	A2AK42 [140-148]	0	1123.51	High	3.1	High	0	0.006728
	FALSE	High	[R].MMQEQITDK.[S]	2xOxidation [M1; M2]		FALSE	0.0284206	0	1	10	1	A2AK42	A2AK42 [140-148]	0	1155.5	High	2.79	High	0	0.01585
	FALSE	High	[K].ARGEEVDKLAR.[G]			FALSE	0.0226671	0	1	5	1	A2AK42	A2AK42 [730-740]	2	1243.68	High	2.4	High	0	0.01232
	FALSE	High	[R].TGGAYIPPAK.[L]			FALSE	0.00266257	0	1	11	2	A2AK42	A2AK42 [128-137]	0	974.531	High	3.48	High	0	0.001127
	FALSE	High	[R].GYSYDDSMESR.[S]	1xOxidation [M8]		FALSE	0.0130788	0	1	13	1	A2AK42	A2AK42 [59-69]	0	1325.5	High	2.15	High	0	0.006672
	FALSE	High	[R].GYSYDDSMESR.[S]			FALSE	0.00613819	0	1	13	1	A2AK42	A2AK42 [59-69]	0	1309.5	High	2.57	High	0	0.002853
	FALSE	High	[K].KKDELDPLLTR.[T]			FALSE	0.000865653	0	1	10	1	A2AK42	A2AK42 [117-127]	2	1327.76	High	2.8	High	0	0.0003215
	FALSE	High	[R].MMQEQITDKSSLAYQR.[M]			FALSE	0.000130722	0	1	10	1	A2AK42	A2AK42 [140-155]	1	1928.92	High	3.95	High	0	3.915e-05
	FALSE	High	[K].MEFAESQTK.[E]			FALSE	0.0316126	0.000679306	1	6	1	A2AK42	A2AK42 [484-492]	0	1070.48	High	2.37	High	0.0004211	0.01787
	FALSE	High	[R].GINAIFER.[L]			FALSE	0.0362664	0.00127691	1	12	1	A2AK42	A2AK42 [310-317]	0	919.5	High	2.43	High	0.0007965	0.02082
	FALSE	High	[R].DADWRDSLAK.[H]			FALSE	0.0415833	0.00180408	1	2	1	A2AK42	A2AK42 [777-786]	1	1176.56	High	1.61	High	0.001122	0.02433
	FALSE	High	[K].MDPNFMENEEKYK.[A]			FALSE	0.0555806	0.00234416	1	12	1	A2AK42	A2AK42 [386-398]	1	1674.71	High	2.36	High	0.001451	0.03379
	FALSE	High	[R].MMQEQITDK.[S]	1xOxidation [M]		FALSE	0.0598215	0.00289536	1	10	4	A2AK42	A2AK42 [140-148]	0	1139.51	High	2.96	High	0.008591	0.09875
	FALSE	High	[K].TEINLVSFRR.[T]			FALSE	0.116349	0.00992895	1	9	1	A2AK42	A2AK42 [453-462]	1	1234.69	High	1.4	High	0.00646	0.07779
	FALSE	Medium	[R].FCMLEK.[E]	1xCarbamidomethyl [C2]		FALSE	0.204614	0.0204244	1	2	1	A2AK42	A2AK42 [519-524]	0	827.379	Medium	1.6	Medium	0.01403	0.1485
FALSE	High	Master Protein Candidate	A2AK44	Uncharacterized protein OS=Mus musculus GN=Gm13695 PE=4 SV=1	FALSE	0	82.152	28.7952	24	39	24	1	830	95.6	6.18	High		106.15	24
	Checked	Confidence	Annotated Sequence	Modifications	Modifications in Master Proteins	Contaminant	Qvality PEP	Qvality q-value	# Protein Groups	# Proteins	# PSMs	Master Protein Accessions	Positions in Master Proteins	# Missed Cleavages	Theo. MH+ [Da]	Found in Sample: [S5] F5: Sample	XCorr Sequest HT	Confidence Sequest HT	Percolator q-Value Sequest HT	Percolator PEP Sequest HT
	FALSE	High	[K].ELCNMILDCCAQQR.[T]	3xCarbamidomethyl [C3; C9; C10]		FALSE	1.27845e-05	0	1	6	2	A2AK42	A2AK42 [493-506]	0	1810.77	High	4.89	High	0	2.93e-06
	FALSE	High	[R].LKDETLQPFFEGLLPR.[D]			FALSE	1.40699e-05	0	1	6	4	A2AK42	A2AK42 [608-623]	1	1903.03	High	4.66	High	0	3.252e-06
	FALSE	High	[K].IFFQELCEYMGLPK.[L]	1xCarbamidomethyl [C7]		FALSE	0.00020837	0	1	6	2	A2AK42	A2AK42 [590-603]	0	1774.85	High	4.02	High	0	6.563e-05
	FALSE	High	[K].VNISNISIIIQELLQENIVR.[G]			FALSE	0.0065418	0	1	10	2	A2AK42	A2AK42 [172-191]	0	2308.32	High	3.62	High	0	0.003845
	FALSE	High	[R].TYENFFGLLAGR.[F]			FALSE	0.000679135	0	1	2	1	A2AK42	A2AK42 [507-518]	0	1387.7	High	4.02	High	0	0.0002453
	FALSE	High	[K].MEFAESQTKELCNMILDCCAQQR.[T]	3xCarbamidomethyl [C12; C18; C19]		FALSE	0.000653605	0	1	6	1	A2AK42	A2AK42 [484-506]	1	2862.23	High	4.27	High	0	0.0002346
	FALSE	High	[K].MDPNFMENEEK.[Y]			FALSE	0.0104074	0	1	12	1	A2AK42	A2AK42 [386-396]	0	1383.56	High	2.57	High	0	0.005148
	FALSE	High	[R].NILHESEIDKR.[V]			FALSE	0.00421457	0	1	12	1	A2AK42	A2AK42 [320-330]	1	1353.71	High	2.65	High	0	0.001879
	FALSE	High	[R].RGYSYDDSMESR.[S]			FALSE	0.00124569	0	1	13	1	A2AK42	A2AK42 [58-69]	1	1465.6	High	3.04	High	0	0.0004807
	FALSE	High	[K].VIVAQKPEAEQK.[K]			FALSE	0.0110196	0	1	6	2	A2AK42	A2AK42 [658-669]	0	1339.76	High	3.69	High	0	0.005509
	FALSE	High	[K].HIDDRSHENSHSR.[V]			FALSE	0.0236881	0	1	4	2	A2AK42	A2AK42 [787-799]	1	1589.72	High	2.34	High	0	0.01294
	FALSE	High	[K].LSEETTTSSSR.[I]			FALSE	0.000781575	0	1	6	1	A2AK42	A2AK42 [575-585]	0	1197.56	High	3.11	High	0	0.0002873
	FALSE	High	[R].MMQEQITDK.[S]			FALSE	0.013162	0	1	10	1	A2AK42	A2AK42 [140-148]	0	1123.51	High	3.1	High	0	0.006728
	FALSE	High	[R].MMQEQITDK.[S]	2xOxidation [M1; M2]		FALSE	0.0284206	0	1	10	1	A2AK42	A2AK42 [140-148]	0	1155.5	High	2.79	High	0	0.01585
	FALSE	High	[K].ARGEEVDKLAR.[G]			FALSE	0.0226671	0	1	5	1	A2AK42	A2AK42 [730-740]	2	1243.68	High	2.4	High	0	0.01232
	FALSE	High	[R].TGGAYIPPAK.[L]			FALSE	0.00266257	0	1	11	2	A2AK42	A2AK42 [128-137]	0	974.531	High	3.48	High	0	0.001127
	FALSE	High	[R].GYSYDDSMESR.[S]	1xOxidation [M8]		FALSE	0.0130788	0	1	13	1	A2AK42	A2AK42 [59-69]	0	1325.5	High	2.15	High	0	0.006672
	FALSE	High	[R].GYSYDDSMESR.[S]			FALSE	0.00613819	0	1	13	1	A2AK42	A2AK42 [59-69]	0	1309.5	High	2.57	High	0	0.002853
	FALSE	High	[K].KKDELDPLLTR.[T]			FALSE	0.000865653	0	1	10	1	A2AK42	A2AK42 [117-127]	2	1327.76	High	2.8	High	0	0.0003215
	FALSE	High	[R].MMQEQITDKSSLAYQR.[M]			FALSE	0.000130722	0	1	10	1	A2AK42	A2AK42 [140-155]	1	1928.92	High	3.95	High	0	3.915e-05
	FALSE	High	[K].MEFAESQTK.[E]			FALSE	0.0316126	0.000679306	1	6	1	A2AK42	A2AK42 [484-492]	0	1070.48	High	2.37	High	0.0004211	0.01787
	FALSE	High	[R].GINAIFER.[L]			FALSE	0.0362664	0.00127691	1	12	1	A2AK42	A2AK42 [310-317]	0	919.5	High	2.43	High	0.0007965	0.02082
	FALSE	High	[R].DADWRDSLAK.[H]			FALSE	0.0415833	0.00180408	1	2	1	A2AK42	A2AK42 [777-786]	1	1176.56	High	1.61	High	0.001122	0.02433
	FALSE	High	[K].MDPNFMENEEKYK.[A]			FALSE	0.0555806	0.00234416	1	12	1	A2AK42	A2AK42 [386-398]	1	1674.71	High	2.36	High	0.001451	0.03379
	FALSE	High	[R].MMQEQITDK.[S]	1xOxidation [M]		FALSE	0.0598215	0.00289536	1	10	4	A2AK42	A2AK42 [140-148]	0	1139.51	High	2.96	High	0.008591	0.09875
	FALSE	High	[K].TEINLVSFRR.[T]			FALSE	0.116349	0.00992895	1	9	1	A2AK42	A2AK42 [453-462]	1	1234.69	High	1.4	High	0.00646	0.07779
	FALSE	Medium	[R].FCMLEK.[E]	1xCarbamidomethyl [C2]		FALSE	0.204614	0.0204244	1	2	1	A2AK42	A2AK42 [519-524]	0	827.379	Medium	1.6	Medium	0.01403	0.1485
FALSE	High	Master Protein Candidate	Q3UAF7	Putative uncharacterized protein OS=Mus musculus GN=Actb PE=2 SV=1	TRUE	0	79.323	58.9333	19	45	8	1	375	41.7	5.48	High		141.36	19
	Checked	Confidence	Annotated Sequence	Modifications	Modifications in Master Proteins	Contaminant	Qvality PEP	Qvality q-value	# Protein Groups	# Proteins	# PSMs	Master Protein Accessions	Positions in Master Proteins	# Missed Cleavages	Theo. MH+ [Da]	Found in Sample: [S5] F5: Sample	XCorr Sequest HT	Confidence Sequest HT	Percolator q-Value Sequest HT	Percolator PEP Sequest HT
	FALSE	High	[R].KDLYANTVLSGGTTMYPGLADR.[M]			TRUE	0.00150867	0	1	19	2	P60710	P60710 [291-312]	1	2343.16	High	5.07	High	0	0.0005982
	FALSE	High	[K].IWHHTFYNELR.[V]			TRUE	0.0241394	0	2	34	1	P60710; P68033	P60710 [85-95]; P68033 [87-97]	0	1515.75	High	3.68	High	0	0.01321
	FALSE	High	[R].VAPEEHPVLLTEAPLNPK.[AR]			TRUE	3.24834e-05	0	1	21	5	P60710	P60710 [96-113]	0	1954.06	High	3.82	High	0	8.275e-06
	FALSE	High	[K].LCYVALDFEQEMATAASSSSLEK.[SG]	1xCarbamidomethyl [C2]		TRUE	5.0316e-06	0	1	20	6	P60710	P60710 [216-238]	0	2550.17	High	6.28	High	0	1.033e-06
	FALSE	High	[K].EKLCYVALDFEQEMATAASSSSLEK.[SG]	1xCarbamidomethyl [C4]		TRUE	0.000365528	0	1	20	3	P60710	P60710 [214-238]	1	2807.31	High	5.34	High	0	0.0003863
	FALSE	High	[RK-].SYELPDGQVITIGNER.[F]			TRUE	0.00237365	0	2	35	3	P60710; P68033	P60710 [239-254]; P68033 [241-256]	0	1790.89	High	4.25	High	0	0.0009922
	FALSE	High	[R].TTGIVMDSGDGVTHTVPIYEGYALPHAILR.[L]			TRUE	0.000191768	0	1	22	2	P60710	P60710 [148-177]	0	3183.61	High	5.43	High	0	5.985e-05
	FALSE	High	[K].DLYANTVLSGGTTMYPGIADR.[M]			TRUE	0.000696707	0	1	19	2	P60710	P60710 [292-312]	0	2215.07	High	4.78	High	0	0.0002531
	FALSE	High	[K].QEYDESGPSIVHR.[K-]			TRUE	0.00547322	0	1	20	1	P60710	P60710 [360-372]	0	1516.7	High	2.6	High	0	0.00252
	FALSE	High	[K].EITALAPSTMK.[I]	1xOxidation [M10]		TRUE	0.016956	0	2	30	1	P60710; P68033	P60710 [316-326]; P68033 [318-328]	0	1177.61	High	2.98	High	0	0.008923
	FALSE	High	[R].MQKEITALAPSTMK.[I]			TRUE	0.00475725	0	2	30	1	P60710; P68033	P60710 [313-326]; P68033 [315-328]	1	1548.81	High	3.15	High	0	0.002153
	FALSE	High	[K].EITALAPSTMK.[I]			TRUE	0.0110898	0	2	30	1	P60710; P68033	P60710 [316-326]; P68033 [318-328]	0	1161.62	High	2.44	High	0	0.005543
	FALSE	High	[KR].DSYVGDEAQSKR.[G]			TRUE	0.00510273	0	2	41	2	P60710; P68033	P60710 [51-62]; P68033 [53-64]	1	1354.62	High	2.81	High	0	0.002322
	FALSE	High	[R-].HQGVMVGMGQK.[D]	1xOxidation [M]		TRUE	0.0026288	0	2	42	4	P60710; P68033	P60710 [40-50]; P68033 [42-52]	0	1187.57	High	2.75	High	0	0.001111
	FALSE	High	[R-].HQGVMVGMGQK.[D]			TRUE	0.0108117	0	2	42	2	P60710; P68033	P60710 [40-50]; P68033 [42-52]	0	1171.57	High	3.56	High	0	0.005377
	FALSE	High	[KR].DSYVGDEAQSK.[RT]			TRUE	0.0010026	0	2	42	1	P60710; P68033	P60710 [51-61]; P68033 [53-63]	0	1198.52	High	3.36	High	0	0.0003794
	FALSE	High	[K].AGFAGDDAPR.[A]			TRUE	0.00449201	0	2	35	2	P60710; P68033	P60710 [19-28]; P68033 [21-30]	0	976.448	High	3.14	High	0	0.003597
	FALSE	High	[R-].HQGVMVGMGQKDSYVGDEAQSK.[RT]	2xOxidation [M5; M8]		TRUE	0.00796868	0	2	39	1	P60710; P68033	P60710 [40-61]; P68033 [42-63]	1	2383.07	High	2.44	High	0	0.003822
	FALSE	High	[R].LDLAGRDLTDYLMK.[I]			TRUE	0.0421025	0.00180408	2	37	1	P60710; P68033	P60710 [178-191]; P68033 [180-193]	1	1623.84	High	1.96	High	0.001122	0.02464
	FALSE	Medium	[R].LDLAGRDLTDYLMK.[I]	1xOxidation [M13]		TRUE	0.157765	0.0148617	2	37	1	P60710; P68033	P60710 [178-191]; P68033 [180-193]	1	1639.84	Medium	2.22	Medium	0.01037	0.1104
	FALSE	Medium	[R].MQKEITALAPSTMK.[I]	1xOxidation [M13]		TRUE	0.162269	0.0148617	2	30	1	P60710; P68033	P60710 [313-326]; P68033 [315-328]	1	1564.81	Medium	1.98	Medium	0.01037	0.1137
	FALSE	Medium	[-R].GYSFTTTAEREIVR.[DE]			TRUE	0.155994	0.0148617	1	21	1	P60710	P60710 [197-210]	1	1629.82	Medium	1.49	Medium	0.01037	0.1085
	FALSE	Medium	[R-].HQGVMVGMGQK.[D]	2xOxidation [M5; M8]		TRUE	0.186477	0.0199864	2	42	2	P60710; P68033	P60710 [40-50]; P68033 [42-52]	0	1203.56	Medium	2.02	Medium	0.02076	0.2288
	FALSE	Medium	[R].AVFPSIVGRPR.[H-]			TRUE	0.339404	0.0376214	2	41	1	P60710; P68033	P60710 [29-39]; P68033 [31-41]	0	1198.71	Medium	1.8	Medium	0.0258	0.2656
FALSE	High	Master Protein	P60710	Actin, cytoplasmic 1 OS=Mus musculus GN=Actb PE=1 SV=1	TRUE	0	79.323	58.9333	19	45	8	1	375	41.7	5.48	High		141.36	19
	Checked	Confidence	Annotated Sequence	Modifications	Modifications in Master Proteins	Contaminant	Qvality PEP	Qvality q-value	# Protein Groups	# Proteins	# PSMs	Master Protein Accessions	Positions in Master Proteins	# Missed Cleavages	Theo. MH+ [Da]	Found in Sample: [S5] F5: Sample	XCorr Sequest HT	Confidence Sequest HT	Percolator q-Value Sequest HT	Percolator PEP Sequest HT
	FALSE	High	[R].KDLYANTVLSGGTTMYPGLADR.[M]			TRUE	0.00150867	0	1	19	2	P60710	P60710 [291-312]	1	2343.16	High	5.07	High	0	0.0005982
	FALSE	High	[K].IWHHTFYNELR.[V]			TRUE	0.0241394	0	2	34	1	P60710; P68033	P60710 [85-95]; P68033 [87-97]	0	1515.75	High	3.68	High	0	0.01321
	FALSE	High	[R].VAPEEHPVLLTEAPLNPK.[AR]			TRUE	3.24834e-05	0	1	21	5	P60710	P60710 [96-113]	0	1954.06	High	3.82	High	0	8.275e-06
	FALSE	High	[K].LCYVALDFEQEMATAASSSSLEK.[SG]	1xCarbamidomethyl [C2]		TRUE	5.0316e-06	0	1	20	6	P60710	P60710 [216-238]	0	2550.17	High	6.28	High	0	1.033e-06
	FALSE	High	[K].EKLCYVALDFEQEMATAASSSSLEK.[SG]	1xCarbamidomethyl [C4]		TRUE	0.000365528	0	1	20	3	P60710	P60710 [214-238]	1	2807.31	High	5.34	High	0	0.0003863
	FALSE	High	[RK-].SYELPDGQVITIGNER.[F]			TRUE	0.00237365	0	2	35	3	P60710; P68033	P60710 [239-254]; P68033 [241-256]	0	1790.89	High	4.25	High	0	0.0009922
	FALSE	High	[R].TTGIVMDSGDGVTHTVPIYEGYALPHAILR.[L]			TRUE	0.000191768	0	1	22	2	P60710	P60710 [148-177]	0	3183.61	High	5.43	High	0	5.985e-05
	FALSE	High	[K].DLYANTVLSGGTTMYPGIADR.[M]			TRUE	0.000696707	0	1	19	2	P60710	P60710 [292-312]	0	2215.07	High	4.78	High	0	0.0002531
	FALSE	High	[K].QEYDESGPSIVHR.[K-]			TRUE	0.00547322	0	1	20	1	P60710	P60710 [360-372]	0	1516.7	High	2.6	High	0	0.00252
	FALSE	High	[K].EITALAPSTMK.[I]	1xOxidation [M10]		TRUE	0.016956	0	2	30	1	P60710; P68033	P60710 [316-326]; P68033 [318-328]	0	1177.61	High	2.98	High	0	0.008923
	FALSE	High	[R].MQKEITALAPSTMK.[I]			TRUE	0.00475725	0	2	30	1	P60710; P68033	P60710 [313-326]; P68033 [315-328]	1	1548.81	High	3.15	High	0	0.002153
	FALSE	High	[K].EITALAPSTMK.[I]			TRUE	0.0110898	0	2	30	1	P60710; P68033	P60710 [316-326]; P68033 [318-328]	0	1161.62	High	2.44	High	0	0.005543
	FALSE	High	[KR].DSYVGDEAQSKR.[G]			TRUE	0.00510273	0	2	41	2	P60710; P68033	P60710 [51-62]; P68033 [53-64]	1	1354.62	High	2.81	High	0	0.002322
	FALSE	High	[R-].HQGVMVGMGQK.[D]	1xOxidation [M]		TRUE	0.0026288	0	2	42	4	P60710; P68033	P60710 [40-50]; P68033 [42-52]	0	1187.57	High	2.75	High	0	0.001111
	FALSE	High	[R-].HQGVMVGMGQK.[D]			TRUE	0.0108117	0	2	42	2	P60710; P68033	P60710 [40-50]; P68033 [42-52]	0	1171.57	High	3.56	High	0	0.005377
	FALSE	High	[KR].DSYVGDEAQSK.[RT]			TRUE	0.0010026	0	2	42	1	P60710; P68033	P60710 [51-61]; P68033 [53-63]	0	1198.52	High	3.36	High	0	0.0003794
	FALSE	High	[K].AGFAGDDAPR.[A]			TRUE	0.00449201	0	2	35	2	P60710; P68033	P60710 [19-28]; P68033 [21-30]	0	976.448	High	3.14	High	0	0.003597
	FALSE	High	[R-].HQGVMVGMGQKDSYVGDEAQSK.[RT]	2xOxidation [M5; M8]		TRUE	0.00796868	0	2	39	1	P60710; P68033	P60710 [40-61]; P68033 [42-63]	1	2383.07	High	2.44	High	0	0.003822
	FALSE	High	[R].LDLAGRDLTDYLMK.[I]			TRUE	0.0421025	0.00180408	2	37	1	P60710; P68033	P60710 [178-191]; P68033 [180-193]	1	1623.84	High	1.96	High	0.001122	0.02464
	FALSE	Medium	[R].LDLAGRDLTDYLMK.[I]	1xOxidation [M13]		TRUE	0.157765	0.0148617	2	37	1	P60710; P68033	P60710 [178-191]; P68033 [180-193]	1	1639.84	Medium	2.22	Medium	0.01037	0.1104
	FALSE	Medium	[R].MQKEITALAPSTMK.[I]	1xOxidation [M13]		TRUE	0.162269	0.0148617	2	30	1	P60710; P68033	P60710 [313-326]; P68033 [315-328]	1	1564.81	Medium	1.98	Medium	0.01037	0.1137
	FALSE	Medium	[-R].GYSFTTTAEREIVR.[DE]			TRUE	0.155994	0.0148617	1	21	1	P60710	P60710 [197-210]	1	1629.82	Medium	1.49	Medium	0.01037	0.1085
	FALSE	Medium	[R-].HQGVMVGMGQK.[D]	2xOxidation [M5; M8]		TRUE	0.186477	0.0199864	2	42	2	P60710; P68033	P60710 [40-50]; P68033 [42-52]	0	1203.56	Medium	2.02	Medium	0.02076	0.2288
	FALSE	Medium	[R].AVFPSIVGRPR.[H-]			TRUE	0.339404	0.0376214	2	41	1	P60710; P68033	P60710 [29-39]; P68033 [31-41]	0	1198.71	Medium	1.8	Medium	0.0258	0.2656
FALSE	High	Master Protein Candidate	Q3UAF6	Putative uncharacterized protein OS=Mus musculus GN=Actb PE=2 SV=1	TRUE	0	79.323	58.9333	19	45	8	1	375	41.8	5.48	High		141.36	19
	Checked	Confidence	Annotated Sequence	Modifications	Modifications in Master Proteins	Contaminant	Qvality PEP	Qvality q-value	# Protein Groups	# Proteins	# PSMs	Master Protein Accessions	Positions in Master Proteins	# Missed Cleavages	Theo. MH+ [Da]	Found in Sample: [S5] F5: Sample	XCorr Sequest HT	Confidence Sequest HT	Percolator q-Value Sequest HT	Percolator PEP Sequest HT
	FALSE	High	[R].KDLYANTVLSGGTTMYPGLADR.[M]			TRUE	0.00150867	0	1	19	2	P60710	P60710 [291-312]	1	2343.16	High	5.07	High	0	0.0005982
	FALSE	High	[K].IWHHTFYNELR.[V]			TRUE	0.0241394	0	2	34	1	P60710; P68033	P60710 [85-95]; P68033 [87-97]	0	1515.75	High	3.68	High	0	0.01321
	FALSE	High	[R].VAPEEHPVLLTEAPLNPK.[AR]			TRUE	3.24834e-05	0	1	21	5	P60710	P60710 [96-113]	0	1954.06	High	3.82	High	0	8.275e-06
	FALSE	High	[K].LCYVALDFEQEMATAASSSSLEK.[SG]	1xCarbamidomethyl [C2]		TRUE	5.0316e-06	0	1	20	6	P60710	P60710 [216-238]	0	2550.17	High	6.28	High	0	1.033e-06
	FALSE	High	[K].EKLCYVALDFEQEMATAASSSSLEK.[SG]	1xCarbamidomethyl [C4]		TRUE	0.000365528	0	1	20	3	P60710	P60710 [214-238]	1	2807.31	High	5.34	High	0	0.0003863
	FALSE	High	[RK-].SYELPDGQVITIGNER.[F]			TRUE	0.00237365	0	2	35	3	P60710; P68033	P60710 [239-254]; P68033 [241-256]	0	1790.89	High	4.25	High	0	0.0009922
	FALSE	High	[R].TTGIVMDSGDGVTHTVPIYEGYALPHAILR.[L]			TRUE	0.000191768	0	1	22	2	P60710	P60710 [148-177]	0	3183.61	High	5.43	High	0	5.985e-05
	FALSE	High	[K].DLYANTVLSGGTTMYPGIADR.[M]			TRUE	0.000696707	0	1	19	2	P60710	P60710 [292-312]	0	2215.07	High	4.78	High	0	0.0002531
	FALSE	High	[K].QEYDESGPSIVHR.[K-]			TRUE	0.00547322	0	1	20	1	P60710	P60710 [360-372]	0	1516.7	High	2.6	High	0	0.00252
	FALSE	High	[K].EITALAPSTMK.[I]	1xOxidation [M10]		TRUE	0.016956	0	2	30	1	P60710; P68033	P60710 [316-326]; P68033 [318-328]	0	1177.61	High	2.98	High	0	0.008923
	FALSE	High	[R].MQKEITALAPSTMK.[I]			TRUE	0.00475725	0	2	30	1	P60710; P68033	P60710 [313-326]; P68033 [315-328]	1	1548.81	High	3.15	High	0	0.002153
	FALSE	High	[K].EITALAPSTMK.[I]			TRUE	0.0110898	0	2	30	1	P60710; P68033	P60710 [316-326]; P68033 [318-328]	0	1161.62	High	2.44	High	0	0.005543
	FALSE	High	[KR].DSYVGDEAQSKR.[G]			TRUE	0.00510273	0	2	41	2	P60710; P68033	P60710 [51-62]; P68033 [53-64]	1	1354.62	High	2.81	High	0	0.002322
	FALSE	High	[R-].HQGVMVGMGQK.[D]	1xOxidation [M]		TRUE	0.0026288	0	2	42	4	P60710; P68033	P60710 [40-50]; P68033 [42-52]	0	1187.57	High	2.75	High	0	0.001111
	FALSE	High	[R-].HQGVMVGMGQK.[D]			TRUE	0.0108117	0	2	42	2	P60710; P68033	P60710 [40-50]; P68033 [42-52]	0	1171.57	High	3.56	High	0	0.005377
	FALSE	High	[KR].DSYVGDEAQSK.[RT]			TRUE	0.0010026	0	2	42	1	P60710; P68033	P60710 [51-61]; P68033 [53-63]	0	1198.52	High	3.36	High	0	0.0003794
	FALSE	High	[K].AGFAGDDAPR.[A]			TRUE	0.00449201	0	2	35	2	P60710; P68033	P60710 [19-28]; P68033 [21-30]	0	976.448	High	3.14	High	0	0.003597
	FALSE	High	[R-].HQGVMVGMGQKDSYVGDEAQSK.[RT]	2xOxidation [M5; M8]		TRUE	0.00796868	0	2	39	1	P60710; P68033	P60710 [40-61]; P68033 [42-63]	1	2383.07	High	2.44	High	0	0.003822
	FALSE	High	[R].LDLAGRDLTDYLMK.[I]			TRUE	0.0421025	0.00180408	2	37	1	P60710; P68033	P60710 [178-191]; P68033 [180-193]	1	1623.84	High	1.96	High	0.001122	0.02464
	FALSE	Medium	[R].LDLAGRDLTDYLMK.[I]	1xOxidation [M13]		TRUE	0.157765	0.0148617	2	37	1	P60710; P68033	P60710 [178-191]; P68033 [180-193]	1	1639.84	Medium	2.22	Medium	0.01037	0.1104
	FALSE	Medium	[R].MQKEITALAPSTMK.[I]	1xOxidation [M13]		TRUE	0.162269	0.0148617	2	30	1	P60710; P68033	P60710 [313-326]; P68033 [315-328]	1	1564.81	Medium	1.98	Medium	0.01037	0.1137
	FALSE	Medium	[-R].GYSFTTTAEREIVR.[DE]			TRUE	0.155994	0.0148617	1	21	1	P60710	P60710 [197-210]	1	1629.82	Medium	1.49	Medium	0.01037	0.1085
	FALSE	Medium	[R-].HQGVMVGMGQK.[D]	2xOxidation [M5; M8]		TRUE	0.186477	0.0199864	2	42	2	P60710; P68033	P60710 [40-50]; P68033 [42-52]	0	1203.56	Medium	2.02	Medium	0.02076	0.2288
	FALSE	Medium	[R].AVFPSIVGRPR.[H-]			TRUE	0.339404	0.0376214	2	41	1	P60710; P68033	P60710 [29-39]; P68033 [31-41]	0	1198.71	Medium	1.8	Medium	0.0258	0.2656
FALSE	High	Master Protein Candidate	P63260	Actin, cytoplasmic 2 OS=Mus musculus GN=Actg1 PE=1 SV=1	TRUE	0	79.323	58.9333	19	45	8	1	375	41.8	5.48	High		141.36	19
	Checked	Confidence	Annotated Sequence	Modifications	Modifications in Master Proteins	Contaminant	Qvality PEP	Qvality q-value	# Protein Groups	# Proteins	# PSMs	Master Protein Accessions	Positions in Master Proteins	# Missed Cleavages	Theo. MH+ [Da]	Found in Sample: [S5] F5: Sample	XCorr Sequest HT	Confidence Sequest HT	Percolator q-Value Sequest HT	Percolator PEP Sequest HT
	FALSE	High	[R].KDLYANTVLSGGTTMYPGLADR.[M]			TRUE	0.00150867	0	1	19	2	P60710	P60710 [291-312]	1	2343.16	High	5.07	High	0	0.0005982
	FALSE	High	[K].IWHHTFYNELR.[V]			TRUE	0.0241394	0	2	34	1	P60710; P68033	P60710 [85-95]; P68033 [87-97]	0	1515.75	High	3.68	High	0	0.01321
	FALSE	High	[R].VAPEEHPVLLTEAPLNPK.[AR]			TRUE	3.24834e-05	0	1	21	5	P60710	P60710 [96-113]	0	1954.06	High	3.82	High	0	8.275e-06
	FALSE	High	[K].LCYVALDFEQEMATAASSSSLEK.[SG]	1xCarbamidomethyl [C2]		TRUE	5.0316e-06	0	1	20	6	P60710	P60710 [216-238]	0	2550.17	High	6.28	High	0	1.033e-06
	FALSE	High	[K].EKLCYVALDFEQEMATAASSSSLEK.[SG]	1xCarbamidomethyl [C4]		TRUE	0.000365528	0	1	20	3	P60710	P60710 [214-238]	1	2807.31	High	5.34	High	0	0.0003863
	FALSE	High	[RK-].SYELPDGQVITIGNER.[F]			TRUE	0.00237365	0	2	35	3	P60710; P68033	P60710 [239-254]; P68033 [241-256]	0	1790.89	High	4.25	High	0	0.0009922
	FALSE	High	[R].TTGIVMDSGDGVTHTVPIYEGYALPHAILR.[L]			TRUE	0.000191768	0	1	22	2	P60710	P60710 [148-177]	0	3183.61	High	5.43	High	0	5.985e-05
	FALSE	High	[K].DLYANTVLSGGTTMYPGIADR.[M]			TRUE	0.000696707	0	1	19	2	P60710	P60710 [292-312]	0	2215.07	High	4.78	High	0	0.0002531
	FALSE	High	[K].QEYDESGPSIVHR.[K-]			TRUE	0.00547322	0	1	20	1	P60710	P60710 [360-372]	0	1516.7	High	2.6	High	0	0.00252
	FALSE	High	[K].EITALAPSTMK.[I]	1xOxidation [M10]		TRUE	0.016956	0	2	30	1	P60710; P68033	P60710 [316-326]; P68033 [318-328]	0	1177.61	High	2.98	High	0	0.008923
	FALSE	High	[R].MQKEITALAPSTMK.[I]			TRUE	0.00475725	0	2	30	1	P60710; P68033	P60710 [313-326]; P68033 [315-328]	1	1548.81	High	3.15	High	0	0.002153
	FALSE	High	[K].EITALAPSTMK.[I]			TRUE	0.0110898	0	2	30	1	P60710; P68033	P60710 [316-326]; P68033 [318-328]	0	1161.62	High	2.44	High	0	0.005543
	FALSE	High	[KR].DSYVGDEAQSKR.[G]			TRUE	0.00510273	0	2	41	2	P60710; P68033	P60710 [51-62]; P68033 [53-64]	1	1354.62	High	2.81	High	0	0.002322
	FALSE	High	[R-].HQGVMVGMGQK.[D]	1xOxidation [M]		TRUE	0.0026288	0	2	42	4	P60710; P68033	P60710 [40-50]; P68033 [42-52]	0	1187.57	High	2.75	High	0	0.001111
	FALSE	High	[R-].HQGVMVGMGQK.[D]			TRUE	0.0108117	0	2	42	2	P60710; P68033	P60710 [40-50]; P68033 [42-52]	0	1171.57	High	3.56	High	0	0.005377
	FALSE	High	[KR].DSYVGDEAQSK.[RT]			TRUE	0.0010026	0	2	42	1	P60710; P68033	P60710 [51-61]; P68033 [53-63]	0	1198.52	High	3.36	High	0	0.0003794
	FALSE	High	[K].AGFAGDDAPR.[A]			TRUE	0.00449201	0	2	35	2	P60710; P68033	P60710 [19-28]; P68033 [21-30]	0	976.448	High	3.14	High	0	0.003597
	FALSE	High	[R-].HQGVMVGMGQKDSYVGDEAQSK.[RT]	2xOxidation [M5; M8]		TRUE	0.00796868	0	2	39	1	P60710; P68033	P60710 [40-61]; P68033 [42-63]	1	2383.07	High	2.44	High	0	0.003822
	FALSE	High	[R].LDLAGRDLTDYLMK.[I]			TRUE	0.0421025	0.00180408	2	37	1	P60710; P68033	P60710 [178-191]; P68033 [180-193]	1	1623.84	High	1.96	High	0.001122	0.02464
	FALSE	Medium	[R].LDLAGRDLTDYLMK.[I]	1xOxidation [M13]		TRUE	0.157765	0.0148617	2	37	1	P60710; P68033	P60710 [178-191]; P68033 [180-193]	1	1639.84	Medium	2.22	Medium	0.01037	0.1104
	FALSE	Medium	[R].MQKEITALAPSTMK.[I]	1xOxidation [M13]		TRUE	0.162269	0.0148617	2	30	1	P60710; P68033	P60710 [313-326]; P68033 [315-328]	1	1564.81	Medium	1.98	Medium	0.01037	0.1137
	FALSE	Medium	[-R].GYSFTTTAEREIVR.[DE]			TRUE	0.155994	0.0148617	1	21	1	P60710	P60710 [197-210]	1	1629.82	Medium	1.49	Medium	0.01037	0.1085
	FALSE	Medium	[R-].HQGVMVGMGQK.[D]	2xOxidation [M5; M8]		TRUE	0.186477	0.0199864	2	42	2	P60710; P68033	P60710 [40-50]; P68033 [42-52]	0	1203.56	Medium	2.02	Medium	0.02076	0.2288
	FALSE	Medium	[R].AVFPSIVGRPR.[H-]			TRUE	0.339404	0.0376214	2	41	1	P60710; P68033	P60710 [29-39]; P68033 [31-41]	0	1198.71	Medium	1.8	Medium	0.0258	0.2656
FALSE	High	None	Q99KA2	Tubulin alpha chain (Fragment) OS=Mus musculus GN=Tuba1b PE=2 SV=1	FALSE	0	78.919	58.7896	17	35	0	0	347	38.7	5.15	High		127.75	17
	Checked	Confidence	Annotated Sequence	Modifications	Modifications in Master Proteins	Contaminant	Qvality PEP	Qvality q-value	# Protein Groups	# Proteins	# PSMs	Master Protein Accessions	Positions in Master Proteins	# Missed Cleavages	Theo. MH+ [Da]	Found in Sample: [S5] F5: Sample	XCorr Sequest HT	Confidence Sequest HT	Percolator q-Value Sequest HT	Percolator PEP Sequest HT
	FALSE	High	[K].VGINYQPPTVVPGGDLAK.[V]			FALSE	0.00237365	0	3	10	1	P05214; Q3TIZ0; A0A0A0MQA5	P05214 [353-370]; Q3TIZ0 [353-370]; A0A0A0MQA5 [382-399]	0	1824.99	High	3.92	High	0	0.0009905
	FALSE	High	[K].AYHEQLSVAEITNACFEPANQMVK.[C]	1xCarbamidomethyl [C15]; 1xOxidation [M22]		FALSE	0.00207591	0	2	7	2	P05214; A0A0A0MQA5	P05214 [281-304]; A0A0A0MQA5 [310-333]	0	2766.29	High	4.72	High	0	0.0008528
	FALSE	High	[K].AYHEQLSVAEITNACFEPANQMVK.[C]	1xCarbamidomethyl [C15]		FALSE	0.00170322	0	2	7	1	P05214; A0A0A0MQA5	P05214 [281-304]; A0A0A0MQA5 [310-333]	0	2750.29	High	4.51	High	0	0.0006827
	FALSE	High	[K].DVNAAIATIK.[T]			FALSE	0.00264563	0	2	7	1	P05214; Q3TIZ0	P05214 [327-336]; Q3TIZ0 [327-336]	0	1015.58	High	2.78	High	0	0.001116
	FALSE	High	[R].SIQFVDWCPTGFK.[V]	1xCarbamidomethyl [C8]		FALSE	0.000817305	0	1	4	1	A0A0A0MQA5	A0A0A0MQA5 [369-381]	0	1584.75	High	3.52	High	0	0.0003004
	FALSE	High	[R].LISQIVSSITASLR.[F]			FALSE	0.000431554	0	2	7	3	Q3TIZ0; A0A0A0MQA5	Q3TIZ0 [230-243]; A0A0A0MQA5 [259-272]	0	1487.88	High	4.35	High	0	0.0005336
	FALSE	High	[R].FDGALNVDLTEFQTNLVPYPR.[I]			FALSE	0.000964914	0	3	10	2	P05214; Q3TIZ0; A0A0A0MQA5	P05214 [244-264]; Q3TIZ0 [244-264]; A0A0A0MQA5 [273-293]	0	2409.21	High	4.56	High	0	0.0003625
	FALSE	High	[R].GHYTIGKEIIDLVLDR.[I]			FALSE	0.000714733	0	1	5	2	Q3TIZ0	Q3TIZ0 [106-121]	1	1842.01	High	4.45	High	0	0.00026
	FALSE	High	[R].AVCMLSNTTAIAEAWAR.[L]	1xCarbamidomethyl [C3]; 1xOxidation [M4]		FALSE	7.1259e-05	0	3	10	4	P05214; Q3TIZ0; A0A0A0MQA5	P05214 [374-390]; Q3TIZ0 [374-390]; A0A0A0MQA5 [403-419]	0	1880.9	High	4.92	High	0	1.979e-05
	FALSE	High	[R].AVCMLSNTTAIAEAWAR.[L]	1xCarbamidomethyl [C3]		FALSE	7.3103e-05	0	3	10	3	P05214; Q3TIZ0; A0A0A0MQA5	P05214 [374-390]; Q3TIZ0 [374-390]; A0A0A0MQA5 [403-419]	0	1864.9	High	6.49	High	0	2.092e-05
	FALSE	High	[K].RSIQFVDWCPTGFK.[V]	1xCarbamidomethyl [C9]		FALSE	0.000865653	0	1	4	1	A0A0A0MQA5	A0A0A0MQA5 [368-381]	1	1740.85	High	3.63	High	0	0.0003205
	FALSE	High	[R].IHFPLATYAPVISAEK.[A]			FALSE	0.000133251	0	3	9	5	P05214; Q3TIZ0; A0A0A0MQA5	P05214 [265-280]; Q3TIZ0 [265-280]; A0A0A0MQA5 [294-309]	0	1756.96	High	3.92	High	0	0.0007103
	FALSE	High	[R].AFVHWYVGEGMEEGEFSEAR.[E]			FALSE	3.04736e-05	0	3	10	1	P05214; Q3TIZ0; A0A0A0MQA5	P05214 [403-422]; Q3TIZ0 [403-422]; A0A0A0MQA5 [432-451]	0	2330.02	High	4.94	High	0	7.672e-06
	FALSE	High	[R].LDHKFDLMYAK.[RK]			FALSE	0.000363201	0	3	11	2	P05214; Q3TIZ0; A0A0A0MQA5	P05214 [391-401]; Q3TIZ0 [391-401]; A0A0A0MQA5 [420-430]	1	1380.7	High	4.56	High	0	0.000122
	FALSE	High	[R].LDHKFDLMYAK.[RK]	1xOxidation [M8]		FALSE	0.00373367	0	3	11	1	P05214; Q3TIZ0; A0A0A0MQA5	P05214 [391-401]; Q3TIZ0 [391-401]; A0A0A0MQA5 [420-430]	1	1396.69	High	3.21	High	0	0.001636
	FALSE	High	[K].YMACCLLYR.[G]	2xCarbamidomethyl [C4; C5]; 1xOxidation [M2]		FALSE	0.036493	0.00127691	2	8	1	Q3TIZ0; A0A0A0MQA5	Q3TIZ0 [312-320]; A0A0A0MQA5 [341-349]	0	1265.55	High	2.31	High	0.0007965	0.021
	FALSE	High	[K].FDLMYAK.[RK]			FALSE	0.0345017	0.00127691	3	11	1	P05214; Q3TIZ0; A0A0A0MQA5	P05214 [395-401]; Q3TIZ0 [395-401]; A0A0A0MQA5 [424-430]	0	887.433	High	2.42	High	0.0007965	0.01977
	FALSE	High	[K].YMACCLLYRGDVVPK.[D]	2xCarbamidomethyl [C4; C5]		FALSE	0.0772131	0.0054407	2	8	1	Q3TIZ0; A0A0A0MQA5	Q3TIZ0 [312-326]; A0A0A0MQA5 [341-355]	1	1844.89	High	1.75	High	0.003366	0.04897
	FALSE	High	[R].LSVDYGKK.[S]			FALSE	0.105924	0.00767209	3	8	1	P05214; Q3TIZ0; A0A0A0MQA5	P05214 [157-164]; Q3TIZ0 [157-164]; A0A0A0MQA5 [186-193]	1	909.504	High	2.26	High	0.005043	0.06997
	FALSE	High	[R].GDVVPKDVNAAIATIK.[T]			FALSE	0.111679	0.00909972	2	7	1	P05214; Q3TIZ0	P05214 [321-336]; Q3TIZ0 [321-336]	1	1610.91	High	1.83	High	0.005936	0.07439
FALSE	High	None	Q3UA89	Putative uncharacterized protein OS=Mus musculus GN=Actb PE=2 SV=1	TRUE	0	78.358	55.2	18	44	7	1	375	41.7	5.71	High		141.36	18
	Checked	Confidence	Annotated Sequence	Modifications	Modifications in Master Proteins	Contaminant	Qvality PEP	Qvality q-value	# Protein Groups	# Proteins	# PSMs	Master Protein Accessions	Positions in Master Proteins	# Missed Cleavages	Theo. MH+ [Da]	Found in Sample: [S5] F5: Sample	XCorr Sequest HT	Confidence Sequest HT	Percolator q-Value Sequest HT	Percolator PEP Sequest HT
	FALSE	High	[R].KDLYANTVLSGGTTMYPGLADR.[M]			TRUE	0.00150867	0	1	19	2	P60710	P60710 [291-312]	1	2343.16	High	5.07	High	0	0.0005982
	FALSE	High	[K].IWHHTFYNELR.[V]			TRUE	0.0241394	0	2	34	1	P60710; P68033	P60710 [85-95]; P68033 [87-97]	0	1515.75	High	3.68	High	0	0.01321
	FALSE	High	[R].VAPEEHPVLLTEAPLNPK.[AR]			TRUE	3.24834e-05	0	1	21	5	P60710	P60710 [96-113]	0	1954.06	High	3.82	High	0	8.275e-06
	FALSE	High	[K].LCYVALDFEQEMATAASSSSLEK.[SG]	1xCarbamidomethyl [C2]		TRUE	5.0316e-06	0	1	20	6	P60710	P60710 [216-238]	0	2550.17	High	6.28	High	0	1.033e-06
	FALSE	High	[K].EKLCYVALDFEQEMATAASSSSLEK.[SG]	1xCarbamidomethyl [C4]		TRUE	0.000365528	0	1	20	3	P60710	P60710 [214-238]	1	2807.31	High	5.34	High	0	0.0003863
	FALSE	High	[RK-].SYELPDGQVITIGNER.[F]			TRUE	0.00237365	0	2	35	3	P60710; P68033	P60710 [239-254]; P68033 [241-256]	0	1790.89	High	4.25	High	0	0.0009922
	FALSE	High	[R].TTGIVMDSGDGVTHTVPIYEGYALPHAILR.[L]			TRUE	0.000191768	0	1	22	2	P60710	P60710 [148-177]	0	3183.61	High	5.43	High	0	5.985e-05
	FALSE	High	[K].DLYANTVLSGGTTMYPGIADR.[M]			TRUE	0.000696707	0	1	19	2	P60710	P60710 [292-312]	0	2215.07	High	4.78	High	0	0.0002531
	FALSE	High	[K].QEYDESGPSIVHR.[K-]			TRUE	0.00547322	0	1	20	1	P60710	P60710 [360-372]	0	1516.7	High	2.6	High	0	0.00252
	FALSE	High	[K].EITALAPSTMK.[I]	1xOxidation [M10]		TRUE	0.016956	0	2	30	1	P60710; P68033	P60710 [316-326]; P68033 [318-328]	0	1177.61	High	2.98	High	0	0.008923
	FALSE	High	[R].MQKEITALAPSTMK.[I]			TRUE	0.00475725	0	2	30	1	P60710; P68033	P60710 [313-326]; P68033 [315-328]	1	1548.81	High	3.15	High	0	0.002153
	FALSE	High	[K].EITALAPSTMK.[I]			TRUE	0.0110898	0	2	30	1	P60710; P68033	P60710 [316-326]; P68033 [318-328]	0	1161.62	High	2.44	High	0	0.005543
	FALSE	High	[KR].DSYVGDEAQSKR.[G]			TRUE	0.00510273	0	2	41	2	P60710; P68033	P60710 [51-62]; P68033 [53-64]	1	1354.62	High	2.81	High	0	0.002322
	FALSE	High	[R-].HQGVMVGMGQK.[D]	1xOxidation [M]		TRUE	0.0026288	0	2	42	4	P60710; P68033	P60710 [40-50]; P68033 [42-52]	0	1187.57	High	2.75	High	0	0.001111
	FALSE	High	[R-].HQGVMVGMGQK.[D]			TRUE	0.0108117	0	2	42	2	P60710; P68033	P60710 [40-50]; P68033 [42-52]	0	1171.57	High	3.56	High	0	0.005377
	FALSE	High	[KR].DSYVGDEAQSK.[RT]			TRUE	0.0010026	0	2	42	1	P60710; P68033	P60710 [51-61]; P68033 [53-63]	0	1198.52	High	3.36	High	0	0.0003794
	FALSE	High	[K].AGFAGDDAPR.[A]			TRUE	0.00449201	0	2	35	2	P60710; P68033	P60710 [19-28]; P68033 [21-30]	0	976.448	High	3.14	High	0	0.003597
	FALSE	High	[R-].HQGVMVGMGQKDSYVGDEAQSK.[RT]	2xOxidation [M5; M8]		TRUE	0.00796868	0	2	39	1	P60710; P68033	P60710 [40-61]; P68033 [42-63]	1	2383.07	High	2.44	High	0	0.003822
	FALSE	High	[R].LDLAGRDLTDYLMK.[I]			TRUE	0.0421025	0.00180408	2	37	1	P60710; P68033	P60710 [178-191]; P68033 [180-193]	1	1623.84	High	1.96	High	0.001122	0.02464
	FALSE	Medium	[R].LDLAGRDLTDYLMK.[I]	1xOxidation [M13]		TRUE	0.157765	0.0148617	2	37	1	P60710; P68033	P60710 [178-191]; P68033 [180-193]	1	1639.84	Medium	2.22	Medium	0.01037	0.1104
	FALSE	Medium	[R].MQKEITALAPSTMK.[I]	1xOxidation [M13]		TRUE	0.162269	0.0148617	2	30	1	P60710; P68033	P60710 [313-326]; P68033 [315-328]	1	1564.81	Medium	1.98	Medium	0.01037	0.1137
	FALSE	Medium	[R-].HQGVMVGMGQK.[D]	2xOxidation [M5; M8]		TRUE	0.186477	0.0199864	2	42	2	P60710; P68033	P60710 [40-50]; P68033 [42-52]	0	1203.56	Medium	2.02	Medium	0.02076	0.2288
	FALSE	Medium	[R].AVFPSIVGRPR.[H-]			TRUE	0.339404	0.0376214	2	41	1	P60710; P68033	P60710 [29-39]; P68033 [31-41]	0	1198.71	Medium	1.8	Medium	0.0258	0.2656
FALSE	High	None	Q3U5R4	Putative uncharacterized protein OS=Mus musculus GN=Actb PE=2 SV=1	TRUE	0	78.358	55.2	18	44	7	1	375	41.7	5.48	High		141.36	18
	Checked	Confidence	Annotated Sequence	Modifications	Modifications in Master Proteins	Contaminant	Qvality PEP	Qvality q-value	# Protein Groups	# Proteins	# PSMs	Master Protein Accessions	Positions in Master Proteins	# Missed Cleavages	Theo. MH+ [Da]	Found in Sample: [S5] F5: Sample	XCorr Sequest HT	Confidence Sequest HT	Percolator q-Value Sequest HT	Percolator PEP Sequest HT
	FALSE	High	[R].KDLYANTVLSGGTTMYPGLADR.[M]			TRUE	0.00150867	0	1	19	2	P60710	P60710 [291-312]	1	2343.16	High	5.07	High	0	0.0005982
	FALSE	High	[K].IWHHTFYNELR.[V]			TRUE	0.0241394	0	2	34	1	P60710; P68033	P60710 [85-95]; P68033 [87-97]	0	1515.75	High	3.68	High	0	0.01321
	FALSE	High	[R].VAPEEHPVLLTEAPLNPK.[AR]			TRUE	3.24834e-05	0	1	21	5	P60710	P60710 [96-113]	0	1954.06	High	3.82	High	0	8.275e-06
	FALSE	High	[K].LCYVALDFEQEMATAASSSSLEK.[SG]	1xCarbamidomethyl [C2]		TRUE	5.0316e-06	0	1	20	6	P60710	P60710 [216-238]	0	2550.17	High	6.28	High	0	1.033e-06
	FALSE	High	[K].EKLCYVALDFEQEMATAASSSSLEK.[SG]	1xCarbamidomethyl [C4]		TRUE	0.000365528	0	1	20	3	P60710	P60710 [214-238]	1	2807.31	High	5.34	High	0	0.0003863
	FALSE	High	[RK-].SYELPDGQVITIGNER.[F]			TRUE	0.00237365	0	2	35	3	P60710; P68033	P60710 [239-254]; P68033 [241-256]	0	1790.89	High	4.25	High	0	0.0009922
	FALSE	High	[R].TTGIVMDSGDGVTHTVPIYEGYALPHAILR.[L]			TRUE	0.000191768	0	1	22	2	P60710	P60710 [148-177]	0	3183.61	High	5.43	High	0	5.985e-05
	FALSE	High	[K].DLYANTVLSGGTTMYPGIADR.[M]			TRUE	0.000696707	0	1	19	2	P60710	P60710 [292-312]	0	2215.07	High	4.78	High	0	0.0002531
	FALSE	High	[K].QEYDESGPSIVHR.[K-]			TRUE	0.00547322	0	1	20	1	P60710	P60710 [360-372]	0	1516.7	High	2.6	High	0	0.00252
	FALSE	High	[K].EITALAPSTMK.[I]	1xOxidation [M10]		TRUE	0.016956	0	2	30	1	P60710; P68033	P60710 [316-326]; P68033 [318-328]	0	1177.61	High	2.98	High	0	0.008923
	FALSE	High	[R].MQKEITALAPSTMK.[I]			TRUE	0.00475725	0	2	30	1	P60710; P68033	P60710 [313-326]; P68033 [315-328]	1	1548.81	High	3.15	High	0	0.002153
	FALSE	High	[K].EITALAPSTMK.[I]			TRUE	0.0110898	0	2	30	1	P60710; P68033	P60710 [316-326]; P68033 [318-328]	0	1161.62	High	2.44	High	0	0.005543
	FALSE	High	[KR].DSYVGDEAQSKR.[G]			TRUE	0.00510273	0	2	41	2	P60710; P68033	P60710 [51-62]; P68033 [53-64]	1	1354.62	High	2.81	High	0	0.002322
	FALSE	High	[R-].HQGVMVGMGQK.[D]	1xOxidation [M]		TRUE	0.0026288	0	2	42	4	P60710; P68033	P60710 [40-50]; P68033 [42-52]	0	1187.57	High	2.75	High	0	0.001111
	FALSE	High	[R-].HQGVMVGMGQK.[D]			TRUE	0.0108117	0	2	42	2	P60710; P68033	P60710 [40-50]; P68033 [42-52]	0	1171.57	High	3.56	High	0	0.005377
	FALSE	High	[KR].DSYVGDEAQSK.[RT]			TRUE	0.0010026	0	2	42	1	P60710; P68033	P60710 [51-61]; P68033 [53-63]	0	1198.52	High	3.36	High	0	0.0003794
	FALSE	High	[K].AGFAGDDAPR.[A]			TRUE	0.00449201	0	2	35	2	P60710; P68033	P60710 [19-28]; P68033 [21-30]	0	976.448	High	3.14	High	0	0.003597
	FALSE	High	[R-].HQGVMVGMGQKDSYVGDEAQSK.[RT]	2xOxidation [M5; M8]		TRUE	0.00796868	0	2	39	1	P60710; P68033	P60710 [40-61]; P68033 [42-63]	1	2383.07	High	2.44	High	0	0.003822
	FALSE	High	[R].LDLAGRDLTDYLMK.[I]			TRUE	0.0421025	0.00180408	2	37	1	P60710; P68033	P60710 [178-191]; P68033 [180-193]	1	1623.84	High	1.96	High	0.001122	0.02464
	FALSE	Medium	[R].LDLAGRDLTDYLMK.[I]	1xOxidation [M13]		TRUE	0.157765	0.0148617	2	37	1	P60710; P68033	P60710 [178-191]; P68033 [180-193]	1	1639.84	Medium	2.22	Medium	0.01037	0.1104
	FALSE	Medium	[R].MQKEITALAPSTMK.[I]	1xOxidation [M13]		TRUE	0.162269	0.0148617	2	30	1	P60710; P68033	P60710 [313-326]; P68033 [315-328]	1	1564.81	Medium	1.98	Medium	0.01037	0.1137
	FALSE	Medium	[R-].HQGVMVGMGQK.[D]	2xOxidation [M5; M8]		TRUE	0.186477	0.0199864	2	42	2	P60710; P68033	P60710 [40-50]; P68033 [42-52]	0	1203.56	Medium	2.02	Medium	0.02076	0.2288
	FALSE	Medium	[R].AVFPSIVGRPR.[H-]			TRUE	0.339404	0.0376214	2	41	1	P60710; P68033	P60710 [29-39]; P68033 [31-41]	0	1198.71	Medium	1.8	Medium	0.0258	0.2656
FALSE	High	Master Protein Candidate	Q4FZL1	Eif4a1 protein (Fragment) OS=Mus musculus GN=Eif4a1 PE=2 SV=1	FALSE	0	77.754	60	19	41	16	1	405	46	5.48	High		124.19	19
	Checked	Confidence	Annotated Sequence	Modifications	Modifications in Master Proteins	Contaminant	Qvality PEP	Qvality q-value	# Protein Groups	# Proteins	# PSMs	Master Protein Accessions	Positions in Master Proteins	# Missed Cleavages	Theo. MH+ [Da]	Found in Sample: [S5] F5: Sample	XCorr Sequest HT	Confidence Sequest HT	Percolator q-Value Sequest HT	Percolator PEP Sequest HT
	FALSE	High	[R].AEVQKLQMEAPHIIVGTPGR.[V]			FALSE	0.000157322	0	1	9	2	P60843	P60843 [142-161]	1	2174.18	High	3.92	High	0	4.789e-05
	FALSE	High	[R].VFDMLNR.[R]			FALSE	0.0247543	0	1	12	1	P60843	P60843 [162-168]	0	894.45	High	2.7	High	0	0.01358
	FALSE	High	[K].VVMALGDYMGASCHACIGGTNVR.[A]	2xCarbamidomethyl [C13; C16]		FALSE	7.35714e-05	0	1	8	3	P60843	P60843 [119-141]	0	2439.1	High	3.39	High	0	0.0001306
	FALSE	High	[K].VVMALGDYMGASCHACIGGTNVR.[A]	2xCarbamidomethyl [C13; C16]; 1xOxidation [M]		FALSE	0.0139347	0	1	8	3	P60843	P60843 [119-141]	0	2455.1	High	3.07	High	0	0.007151
	FALSE	High	[R].GIYAYGFEKPSAIQQR.[A]			FALSE	1.27031e-05	0	3	17	3	P60843; E9PV04; A0A0N4SVP8	P60843 [46-61]; E9PV04 [52-67]; A0A0N4SVP8 [52-67]	0	1827.94	High	5.14	High	0	2.895e-06
	FALSE	High	[R].GIDVQQVSLVINYDLPTNR.[E]			FALSE	0.00137089	0	1	9	3	P60843	P60843 [335-353]	0	2144.13	High	4.25	High	0	0.0005378
	FALSE	High	[K].TATFAISILQQIELDLK.[A]			FALSE	0.000402277	0	1	8	2	P60843	P60843 [83-99]	0	1904.07	High	3.27	High	0	0.0001366
	FALSE	High	[R].VLITTDLLAR.[GS]			FALSE	0.0038793	0	1	10	1	P60843	P60843 [325-334]	0	1114.68	High	3.05	High	0	0.001714
	FALSE	High	[K].MFVLDEADEMLSR.[G]	1xOxidation [M]		FALSE	4.91993e-05	0	1	12	3	P60843	P60843 [178-190]	0	1571.71	High	4.79	High	0	1.311e-05
	FALSE	High	[K].MFVLDEADEMLSR.[G]			FALSE	0.000284936	0	1	12	1	P60843	P60843 [178-190]	0	1555.71	High	4.81	High	0	9.299e-05
	FALSE	High	[R].GFKDQIYDIFQK.[L]			FALSE	0.00738287	0	1	9	1	P60843	P60843 [191-202]	1	1501.77	High	3.59	High	0	0.003518
	FALSE	High	[R].DFTVSAMHGDMDQKER.[D]			FALSE	0.0141124	0	1	7	1	P60843	P60843 [296-311]	1	1866.81	High	2.55	High	0	0.00725
	FALSE	High	[R].DFTVSAMHGDMDQKER.[D]	1xOxidation [M11]		FALSE	0.0165325	0	1	7	2	P60843	P60843 [296-311]	1	1882.81	High	2.87	High	0	0.008634
	FALSE	High	[R].KGVAINMVTEEDKR.[T]			FALSE	2.30078e-05	0	1	7	3	P60843	P60843 [369-382]	2	1589.83	High	4.32	High	0	5.615e-06
	FALSE	High	[R].KGVAINMVTEEDKR.[T]	1xOxidation [M7]		FALSE	0.000786582	0	1	7	1	P60843	P60843 [369-382]	2	1605.83	High	2.99	High	0	0.0002883
	FALSE	High	[K].LQMEAPHIIVGTPGR.[V]	1xOxidation [M3]		FALSE	0.00475725	0	1	9	1	P60843	P60843 [147-161]	0	1634.87	High	3.44	High	0	0.002154
	FALSE	High	[K].LQMEAPHIIVGTPGR.[V]			FALSE	0.00174727	0	1	9	2	P60843	P60843 [147-161]	0	1618.87	High	4.05	High	0	0.0007059
	FALSE	High	[K].GVAINMVTEEDKR.[T]			FALSE	0.0179486	0	1	7	1	P60843	P60843 [370-382]	1	1461.74	High	1.55	High	0	0.009486
	FALSE	High	[K].LNSNTQVVLLSATMPSDVLEVTKK.[F]			FALSE	0.0371813	0.00127691	1	8	1	P60843	P60843 [203-226]	1	2587.4	High	2.57	High	0.0007965	0.02149
	FALSE	High	[K].TATFAISILQQIELDLKATQALVLAPTR.[E]			FALSE	0.0722463	0.00440465	1	7	2	P60843	P60843 [83-110]	1	3025.73	High	1.63	High	0.002733	0.04532
	FALSE	Medium	[RK].RKVDWLTEK.[M]			FALSE	0.135274	0.0125906	3	14	1	P60843; E9PV04; A0A0N4SVP8	P60843 [283-291]; E9PV04 [288-296]; A0A0N4SVP8 [288-296]	2	1174.66	High	2.3	High	0.008591	0.09247
	FALSE	Medium	[K].VDWLTEK.[M]			FALSE	0.140012	0.0128939	3	14	1	P60843; E9PV04; A0A0N4SVP8	P60843 [285-291]; E9PV04 [290-296]; A0A0N4SVP8 [290-296]	0	890.462	High	2.05	High	0.008591	0.09641
	FALSE	Medium	[R].ELAQQIQK.[V]			FALSE	0.136054	0.0128939	1	10	1	P60843	P60843 [111-118]	0	957.536	High	2.4	High	0.008591	0.09289
	FALSE	Medium	[R].TLRDIETFYNTSIEEMPLNVADLI.[-]			FALSE	0.183419	0.0196075	1	7	1	P60843	P60843 [383-406]	1	2797.4	Medium	2.58	Medium	0.01328	0.1308
FALSE	High	Master Protein Candidate	Q3TFG3	Putative uncharacterized protein OS=Mus musculus GN=Eif4a1 PE=2 SV=1	FALSE	0	77.754	59.8522	19	41	16	1	406	46.2	5.48	High		124.19	19
	Checked	Confidence	Annotated Sequence	Modifications	Modifications in Master Proteins	Contaminant	Qvality PEP	Qvality q-value	# Protein Groups	# Proteins	# PSMs	Master Protein Accessions	Positions in Master Proteins	# Missed Cleavages	Theo. MH+ [Da]	Found in Sample: [S5] F5: Sample	XCorr Sequest HT	Confidence Sequest HT	Percolator q-Value Sequest HT	Percolator PEP Sequest HT
	FALSE	High	[R].AEVQKLQMEAPHIIVGTPGR.[V]			FALSE	0.000157322	0	1	9	2	P60843	P60843 [142-161]	1	2174.18	High	3.92	High	0	4.789e-05
	FALSE	High	[R].VFDMLNR.[R]			FALSE	0.0247543	0	1	12	1	P60843	P60843 [162-168]	0	894.45	High	2.7	High	0	0.01358
	FALSE	High	[K].VVMALGDYMGASCHACIGGTNVR.[A]	2xCarbamidomethyl [C13; C16]		FALSE	7.35714e-05	0	1	8	3	P60843	P60843 [119-141]	0	2439.1	High	3.39	High	0	0.0001306
	FALSE	High	[K].VVMALGDYMGASCHACIGGTNVR.[A]	2xCarbamidomethyl [C13; C16]; 1xOxidation [M]		FALSE	0.0139347	0	1	8	3	P60843	P60843 [119-141]	0	2455.1	High	3.07	High	0	0.007151
	FALSE	High	[R].GIYAYGFEKPSAIQQR.[A]			FALSE	1.27031e-05	0	3	17	3	P60843; E9PV04; A0A0N4SVP8	P60843 [46-61]; E9PV04 [52-67]; A0A0N4SVP8 [52-67]	0	1827.94	High	5.14	High	0	2.895e-06
	FALSE	High	[R].GIDVQQVSLVINYDLPTNR.[E]			FALSE	0.00137089	0	1	9	3	P60843	P60843 [335-353]	0	2144.13	High	4.25	High	0	0.0005378
	FALSE	High	[K].TATFAISILQQIELDLK.[A]			FALSE	0.000402277	0	1	8	2	P60843	P60843 [83-99]	0	1904.07	High	3.27	High	0	0.0001366
	FALSE	High	[R].VLITTDLLAR.[GS]			FALSE	0.0038793	0	1	10	1	P60843	P60843 [325-334]	0	1114.68	High	3.05	High	0	0.001714
	FALSE	High	[K].MFVLDEADEMLSR.[G]	1xOxidation [M]		FALSE	4.91993e-05	0	1	12	3	P60843	P60843 [178-190]	0	1571.71	High	4.79	High	0	1.311e-05
	FALSE	High	[K].MFVLDEADEMLSR.[G]			FALSE	0.000284936	0	1	12	1	P60843	P60843 [178-190]	0	1555.71	High	4.81	High	0	9.299e-05
	FALSE	High	[R].GFKDQIYDIFQK.[L]			FALSE	0.00738287	0	1	9	1	P60843	P60843 [191-202]	1	1501.77	High	3.59	High	0	0.003518
	FALSE	High	[R].DFTVSAMHGDMDQKER.[D]			FALSE	0.0141124	0	1	7	1	P60843	P60843 [296-311]	1	1866.81	High	2.55	High	0	0.00725
	FALSE	High	[R].DFTVSAMHGDMDQKER.[D]	1xOxidation [M11]		FALSE	0.0165325	0	1	7	2	P60843	P60843 [296-311]	1	1882.81	High	2.87	High	0	0.008634
	FALSE	High	[R].KGVAINMVTEEDKR.[T]			FALSE	2.30078e-05	0	1	7	3	P60843	P60843 [369-382]	2	1589.83	High	4.32	High	0	5.615e-06
	FALSE	High	[R].KGVAINMVTEEDKR.[T]	1xOxidation [M7]		FALSE	0.000786582	0	1	7	1	P60843	P60843 [369-382]	2	1605.83	High	2.99	High	0	0.0002883
	FALSE	High	[K].LQMEAPHIIVGTPGR.[V]	1xOxidation [M3]		FALSE	0.00475725	0	1	9	1	P60843	P60843 [147-161]	0	1634.87	High	3.44	High	0	0.002154
	FALSE	High	[K].LQMEAPHIIVGTPGR.[V]			FALSE	0.00174727	0	1	9	2	P60843	P60843 [147-161]	0	1618.87	High	4.05	High	0	0.0007059
	FALSE	High	[K].GVAINMVTEEDKR.[T]			FALSE	0.0179486	0	1	7	1	P60843	P60843 [370-382]	1	1461.74	High	1.55	High	0	0.009486
	FALSE	High	[K].LNSNTQVVLLSATMPSDVLEVTKK.[F]			FALSE	0.0371813	0.00127691	1	8	1	P60843	P60843 [203-226]	1	2587.4	High	2.57	High	0.0007965	0.02149
	FALSE	High	[K].TATFAISILQQIELDLKATQALVLAPTR.[E]			FALSE	0.0722463	0.00440465	1	7	2	P60843	P60843 [83-110]	1	3025.73	High	1.63	High	0.002733	0.04532
	FALSE	Medium	[RK].RKVDWLTEK.[M]			FALSE	0.135274	0.0125906	3	14	1	P60843; E9PV04; A0A0N4SVP8	P60843 [283-291]; E9PV04 [288-296]; A0A0N4SVP8 [288-296]	2	1174.66	High	2.3	High	0.008591	0.09247
	FALSE	Medium	[K].VDWLTEK.[M]			FALSE	0.140012	0.0128939	3	14	1	P60843; E9PV04; A0A0N4SVP8	P60843 [285-291]; E9PV04 [290-296]; A0A0N4SVP8 [290-296]	0	890.462	High	2.05	High	0.008591	0.09641
	FALSE	Medium	[R].ELAQQIQK.[V]			FALSE	0.136054	0.0128939	1	10	1	P60843	P60843 [111-118]	0	957.536	High	2.4	High	0.008591	0.09289
	FALSE	Medium	[R].TLRDIETFYNTSIEEMPLNVADLI.[-]			FALSE	0.183419	0.0196075	1	7	1	P60843	P60843 [383-406]	1	2797.4	Medium	2.58	Medium	0.01328	0.1308
FALSE	High	Master Protein	P60843	Eukaryotic initiation factor 4A-I OS=Mus musculus GN=Eif4a1 PE=1 SV=1	FALSE	0	77.754	59.8522	19	41	16	1	406	46.1	5.48	High		124.19	19
	Checked	Confidence	Annotated Sequence	Modifications	Modifications in Master Proteins	Contaminant	Qvality PEP	Qvality q-value	# Protein Groups	# Proteins	# PSMs	Master Protein Accessions	Positions in Master Proteins	# Missed Cleavages	Theo. MH+ [Da]	Found in Sample: [S5] F5: Sample	XCorr Sequest HT	Confidence Sequest HT	Percolator q-Value Sequest HT	Percolator PEP Sequest HT
	FALSE	High	[R].AEVQKLQMEAPHIIVGTPGR.[V]			FALSE	0.000157322	0	1	9	2	P60843	P60843 [142-161]	1	2174.18	High	3.92	High	0	4.789e-05
	FALSE	High	[R].VFDMLNR.[R]			FALSE	0.0247543	0	1	12	1	P60843	P60843 [162-168]	0	894.45	High	2.7	High	0	0.01358
	FALSE	High	[K].VVMALGDYMGASCHACIGGTNVR.[A]	2xCarbamidomethyl [C13; C16]		FALSE	7.35714e-05	0	1	8	3	P60843	P60843 [119-141]	0	2439.1	High	3.39	High	0	0.0001306
	FALSE	High	[K].VVMALGDYMGASCHACIGGTNVR.[A]	2xCarbamidomethyl [C13; C16]; 1xOxidation [M]		FALSE	0.0139347	0	1	8	3	P60843	P60843 [119-141]	0	2455.1	High	3.07	High	0	0.007151
	FALSE	High	[R].GIYAYGFEKPSAIQQR.[A]			FALSE	1.27031e-05	0	3	17	3	P60843; E9PV04; A0A0N4SVP8	P60843 [46-61]; E9PV04 [52-67]; A0A0N4SVP8 [52-67]	0	1827.94	High	5.14	High	0	2.895e-06
	FALSE	High	[R].GIDVQQVSLVINYDLPTNR.[E]			FALSE	0.00137089	0	1	9	3	P60843	P60843 [335-353]	0	2144.13	High	4.25	High	0	0.0005378
	FALSE	High	[K].TATFAISILQQIELDLK.[A]			FALSE	0.000402277	0	1	8	2	P60843	P60843 [83-99]	0	1904.07	High	3.27	High	0	0.0001366
	FALSE	High	[R].VLITTDLLAR.[GS]			FALSE	0.0038793	0	1	10	1	P60843	P60843 [325-334]	0	1114.68	High	3.05	High	0	0.001714
	FALSE	High	[K].MFVLDEADEMLSR.[G]	1xOxidation [M]		FALSE	4.91993e-05	0	1	12	3	P60843	P60843 [178-190]	0	1571.71	High	4.79	High	0	1.311e-05
	FALSE	High	[K].MFVLDEADEMLSR.[G]			FALSE	0.000284936	0	1	12	1	P60843	P60843 [178-190]	0	1555.71	High	4.81	High	0	9.299e-05
	FALSE	High	[R].GFKDQIYDIFQK.[L]			FALSE	0.00738287	0	1	9	1	P60843	P60843 [191-202]	1	1501.77	High	3.59	High	0	0.003518
	FALSE	High	[R].DFTVSAMHGDMDQKER.[D]			FALSE	0.0141124	0	1	7	1	P60843	P60843 [296-311]	1	1866.81	High	2.55	High	0	0.00725
	FALSE	High	[R].DFTVSAMHGDMDQKER.[D]	1xOxidation [M11]		FALSE	0.0165325	0	1	7	2	P60843	P60843 [296-311]	1	1882.81	High	2.87	High	0	0.008634
	FALSE	High	[R].KGVAINMVTEEDKR.[T]			FALSE	2.30078e-05	0	1	7	3	P60843	P60843 [369-382]	2	1589.83	High	4.32	High	0	5.615e-06
	FALSE	High	[R].KGVAINMVTEEDKR.[T]	1xOxidation [M7]		FALSE	0.000786582	0	1	7	1	P60843	P60843 [369-382]	2	1605.83	High	2.99	High	0	0.0002883
	FALSE	High	[K].LQMEAPHIIVGTPGR.[V]	1xOxidation [M3]		FALSE	0.00475725	0	1	9	1	P60843	P60843 [147-161]	0	1634.87	High	3.44	High	0	0.002154
	FALSE	High	[K].LQMEAPHIIVGTPGR.[V]			FALSE	0.00174727	0	1	9	2	P60843	P60843 [147-161]	0	1618.87	High	4.05	High	0	0.0007059
	FALSE	High	[K].GVAINMVTEEDKR.[T]			FALSE	0.0179486	0	1	7	1	P60843	P60843 [370-382]	1	1461.74	High	1.55	High	0	0.009486
	FALSE	High	[K].LNSNTQVVLLSATMPSDVLEVTKK.[F]			FALSE	0.0371813	0.00127691	1	8	1	P60843	P60843 [203-226]	1	2587.4	High	2.57	High	0.0007965	0.02149
	FALSE	High	[K].TATFAISILQQIELDLKATQALVLAPTR.[E]			FALSE	0.0722463	0.00440465	1	7	2	P60843	P60843 [83-110]	1	3025.73	High	1.63	High	0.002733	0.04532
	FALSE	Medium	[RK].RKVDWLTEK.[M]			FALSE	0.135274	0.0125906	3	14	1	P60843; E9PV04; A0A0N4SVP8	P60843 [283-291]; E9PV04 [288-296]; A0A0N4SVP8 [288-296]	2	1174.66	High	2.3	High	0.008591	0.09247
	FALSE	Medium	[K].VDWLTEK.[M]			FALSE	0.140012	0.0128939	3	14	1	P60843; E9PV04; A0A0N4SVP8	P60843 [285-291]; E9PV04 [290-296]; A0A0N4SVP8 [290-296]	0	890.462	High	2.05	High	0.008591	0.09641
	FALSE	Medium	[R].ELAQQIQK.[V]			FALSE	0.136054	0.0128939	1	10	1	P60843	P60843 [111-118]	0	957.536	High	2.4	High	0.008591	0.09289
	FALSE	Medium	[R].TLRDIETFYNTSIEEMPLNVADLI.[-]			FALSE	0.183419	0.0196075	1	7	1	P60843	P60843 [383-406]	1	2797.4	Medium	2.58	Medium	0.01328	0.1308
FALSE	High	None	Q3U804	Putative uncharacterized protein OS=Mus musculus GN=Actb PE=2 SV=1	TRUE	0	76.628	56.4171	18	43	8	1	374	41.8	6.3	High		135.71	18
	Checked	Confidence	Annotated Sequence	Modifications	Modifications in Master Proteins	Contaminant	Qvality PEP	Qvality q-value	# Protein Groups	# Proteins	# PSMs	Master Protein Accessions	Positions in Master Proteins	# Missed Cleavages	Theo. MH+ [Da]	Found in Sample: [S5] F5: Sample	XCorr Sequest HT	Confidence Sequest HT	Percolator q-Value Sequest HT	Percolator PEP Sequest HT
	FALSE	High	[R].KDLYANTVLSGGTTMYPGLADR.[M]			TRUE	0.00150867	0	1	19	2	P60710	P60710 [291-312]	1	2343.16	High	5.07	High	0	0.0005982
	FALSE	High	[K].IWHHTFYNELR.[V]			TRUE	0.0241394	0	2	34	1	P60710; P68033	P60710 [85-95]; P68033 [87-97]	0	1515.75	High	3.68	High	0	0.01321
	FALSE	High	[R].VAPEEHPVLLTEAPLNPK.[AR]			TRUE	3.24834e-05	0	1	21	5	P60710	P60710 [96-113]	0	1954.06	High	3.82	High	0	8.275e-06
	FALSE	High	[K].LCYVALDFEQEMATAASSSSLEK.[SG]	1xCarbamidomethyl [C2]		TRUE	5.0316e-06	0	1	20	6	P60710	P60710 [216-238]	0	2550.17	High	6.28	High	0	1.033e-06
	FALSE	High	[K].EKLCYVALDFEQEMATAASSSSLEK.[SG]	1xCarbamidomethyl [C4]		TRUE	0.000365528	0	1	20	3	P60710	P60710 [214-238]	1	2807.31	High	5.34	High	0	0.0003863
	FALSE	High	[RK-].SYELPDGQVITIGNER.[F]			TRUE	0.00237365	0	2	35	3	P60710; P68033	P60710 [239-254]; P68033 [241-256]	0	1790.89	High	4.25	High	0	0.0009922
	FALSE	High	[R].TTGIVMDSGDGVTHTVPIYEGYALPHAILR.[L]			TRUE	0.000191768	0	1	22	2	P60710	P60710 [148-177]	0	3183.61	High	5.43	High	0	5.985e-05
	FALSE	High	[K].DLYANTVLSGGTTMYPGIADR.[M]			TRUE	0.000696707	0	1	19	2	P60710	P60710 [292-312]	0	2215.07	High	4.78	High	0	0.0002531
	FALSE	High	[K].QEYDESGPSIVHR.[K-]			TRUE	0.00547322	0	1	20	1	P60710	P60710 [360-372]	0	1516.7	High	2.6	High	0	0.00252
	FALSE	High	[K].EITALAPSTMK.[I]	1xOxidation [M10]		TRUE	0.016956	0	2	30	1	P60710; P68033	P60710 [316-326]; P68033 [318-328]	0	1177.61	High	2.98	High	0	0.008923
	FALSE	High	[R].MQKEITALAPSTMK.[I]			TRUE	0.00475725	0	2	30	1	P60710; P68033	P60710 [313-326]; P68033 [315-328]	1	1548.81	High	3.15	High	0	0.002153
	FALSE	High	[K].EITALAPSTMK.[I]			TRUE	0.0110898	0	2	30	1	P60710; P68033	P60710 [316-326]; P68033 [318-328]	0	1161.62	High	2.44	High	0	0.005543
	FALSE	High	[KR].DSYVGDEAQSKR.[G]			TRUE	0.00510273	0	2	41	2	P60710; P68033	P60710 [51-62]; P68033 [53-64]	1	1354.62	High	2.81	High	0	0.002322
	FALSE	High	[R-].HQGVMVGMGQK.[D]	1xOxidation [M]		TRUE	0.0026288	0	2	42	4	P60710; P68033	P60710 [40-50]; P68033 [42-52]	0	1187.57	High	2.75	High	0	0.001111
	FALSE	High	[R-].HQGVMVGMGQK.[D]			TRUE	0.0108117	0	2	42	2	P60710; P68033	P60710 [40-50]; P68033 [42-52]	0	1171.57	High	3.56	High	0	0.005377
	FALSE	High	[KR].DSYVGDEAQSK.[RT]			TRUE	0.0010026	0	2	42	1	P60710; P68033	P60710 [51-61]; P68033 [53-63]	0	1198.52	High	3.36	High	0	0.0003794
	FALSE	High	[R-].HQGVMVGMGQKDSYVGDEAQSK.[RT]	2xOxidation [M5; M8]		TRUE	0.00796868	0	2	39	1	P60710; P68033	P60710 [40-61]; P68033 [42-63]	1	2383.07	High	2.44	High	0	0.003822
	FALSE	High	[R].LDLAGRDLTDYLMK.[I]			TRUE	0.0421025	0.00180408	2	37	1	P60710; P68033	P60710 [178-191]; P68033 [180-193]	1	1623.84	High	1.96	High	0.001122	0.02464
	FALSE	Medium	[R].LDLAGRDLTDYLMK.[I]	1xOxidation [M13]		TRUE	0.157765	0.0148617	2	37	1	P60710; P68033	P60710 [178-191]; P68033 [180-193]	1	1639.84	Medium	2.22	Medium	0.01037	0.1104
	FALSE	Medium	[R].MQKEITALAPSTMK.[I]	1xOxidation [M13]		TRUE	0.162269	0.0148617	2	30	1	P60710; P68033	P60710 [313-326]; P68033 [315-328]	1	1564.81	Medium	1.98	Medium	0.01037	0.1137
	FALSE	Medium	[-R].GYSFTTTAEREIVR.[DE]			TRUE	0.155994	0.0148617	1	21	1	P60710	P60710 [197-210]	1	1629.82	Medium	1.49	Medium	0.01037	0.1085
	FALSE	Medium	[R-].HQGVMVGMGQK.[D]	2xOxidation [M5; M8]		TRUE	0.186477	0.0199864	2	42	2	P60710; P68033	P60710 [40-50]; P68033 [42-52]	0	1203.56	Medium	2.02	Medium	0.02076	0.2288
	FALSE	Medium	[R].AVFPSIVGRPR.[H-]			TRUE	0.339404	0.0376214	2	41	1	P60710; P68033	P60710 [29-39]; P68033 [31-41]	0	1198.71	Medium	1.8	Medium	0.0258	0.2656
FALSE	High	None	Q3U939	Putative uncharacterized protein OS=Mus musculus GN=Actb PE=2 SV=1	TRUE	0	76.628	56.4171	18	43	8	1	374	41.7	6.3	High		135.71	18
	Checked	Confidence	Annotated Sequence	Modifications	Modifications in Master Proteins	Contaminant	Qvality PEP	Qvality q-value	# Protein Groups	# Proteins	# PSMs	Master Protein Accessions	Positions in Master Proteins	# Missed Cleavages	Theo. MH+ [Da]	Found in Sample: [S5] F5: Sample	XCorr Sequest HT	Confidence Sequest HT	Percolator q-Value Sequest HT	Percolator PEP Sequest HT
	FALSE	High	[R].KDLYANTVLSGGTTMYPGLADR.[M]			TRUE	0.00150867	0	1	19	2	P60710	P60710 [291-312]	1	2343.16	High	5.07	High	0	0.0005982
	FALSE	High	[K].IWHHTFYNELR.[V]			TRUE	0.0241394	0	2	34	1	P60710; P68033	P60710 [85-95]; P68033 [87-97]	0	1515.75	High	3.68	High	0	0.01321
	FALSE	High	[R].VAPEEHPVLLTEAPLNPK.[AR]			TRUE	3.24834e-05	0	1	21	5	P60710	P60710 [96-113]	0	1954.06	High	3.82	High	0	8.275e-06
	FALSE	High	[K].LCYVALDFEQEMATAASSSSLEK.[SG]	1xCarbamidomethyl [C2]		TRUE	5.0316e-06	0	1	20	6	P60710	P60710 [216-238]	0	2550.17	High	6.28	High	0	1.033e-06
	FALSE	High	[K].EKLCYVALDFEQEMATAASSSSLEK.[SG]	1xCarbamidomethyl [C4]		TRUE	0.000365528	0	1	20	3	P60710	P60710 [214-238]	1	2807.31	High	5.34	High	0	0.0003863
	FALSE	High	[RK-].SYELPDGQVITIGNER.[F]			TRUE	0.00237365	0	2	35	3	P60710; P68033	P60710 [239-254]; P68033 [241-256]	0	1790.89	High	4.25	High	0	0.0009922
	FALSE	High	[R].TTGIVMDSGDGVTHTVPIYEGYALPHAILR.[L]			TRUE	0.000191768	0	1	22	2	P60710	P60710 [148-177]	0	3183.61	High	5.43	High	0	5.985e-05
	FALSE	High	[K].DLYANTVLSGGTTMYPGIADR.[M]			TRUE	0.000696707	0	1	19	2	P60710	P60710 [292-312]	0	2215.07	High	4.78	High	0	0.0002531
	FALSE	High	[K].QEYDESGPSIVHR.[K-]			TRUE	0.00547322	0	1	20	1	P60710	P60710 [360-372]	0	1516.7	High	2.6	High	0	0.00252
	FALSE	High	[K].EITALAPSTMK.[I]	1xOxidation [M10]		TRUE	0.016956	0	2	30	1	P60710; P68033	P60710 [316-326]; P68033 [318-328]	0	1177.61	High	2.98	High	0	0.008923
	FALSE	High	[R].MQKEITALAPSTMK.[I]			TRUE	0.00475725	0	2	30	1	P60710; P68033	P60710 [313-326]; P68033 [315-328]	1	1548.81	High	3.15	High	0	0.002153
	FALSE	High	[K].EITALAPSTMK.[I]			TRUE	0.0110898	0	2	30	1	P60710; P68033	P60710 [316-326]; P68033 [318-328]	0	1161.62	High	2.44	High	0	0.005543
	FALSE	High	[KR].DSYVGDEAQSKR.[G]			TRUE	0.00510273	0	2	41	2	P60710; P68033	P60710 [51-62]; P68033 [53-64]	1	1354.62	High	2.81	High	0	0.002322
	FALSE	High	[R-].HQGVMVGMGQK.[D]	1xOxidation [M]		TRUE	0.0026288	0	2	42	4	P60710; P68033	P60710 [40-50]; P68033 [42-52]	0	1187.57	High	2.75	High	0	0.001111
	FALSE	High	[R-].HQGVMVGMGQK.[D]			TRUE	0.0108117	0	2	42	2	P60710; P68033	P60710 [40-50]; P68033 [42-52]	0	1171.57	High	3.56	High	0	0.005377
	FALSE	High	[KR].DSYVGDEAQSK.[RT]			TRUE	0.0010026	0	2	42	1	P60710; P68033	P60710 [51-61]; P68033 [53-63]	0	1198.52	High	3.36	High	0	0.0003794
	FALSE	High	[R-].HQGVMVGMGQKDSYVGDEAQSK.[RT]	2xOxidation [M5; M8]		TRUE	0.00796868	0	2	39	1	P60710; P68033	P60710 [40-61]; P68033 [42-63]	1	2383.07	High	2.44	High	0	0.003822
	FALSE	High	[R].LDLAGRDLTDYLMK.[I]			TRUE	0.0421025	0.00180408	2	37	1	P60710; P68033	P60710 [178-191]; P68033 [180-193]	1	1623.84	High	1.96	High	0.001122	0.02464
	FALSE	Medium	[R].LDLAGRDLTDYLMK.[I]	1xOxidation [M13]		TRUE	0.157765	0.0148617	2	37	1	P60710; P68033	P60710 [178-191]; P68033 [180-193]	1	1639.84	Medium	2.22	Medium	0.01037	0.1104
	FALSE	Medium	[R].MQKEITALAPSTMK.[I]	1xOxidation [M13]		TRUE	0.162269	0.0148617	2	30	1	P60710; P68033	P60710 [313-326]; P68033 [315-328]	1	1564.81	Medium	1.98	Medium	0.01037	0.1137
	FALSE	Medium	[-R].GYSFTTTAEREIVR.[DE]			TRUE	0.155994	0.0148617	1	21	1	P60710	P60710 [197-210]	1	1629.82	Medium	1.49	Medium	0.01037	0.1085
	FALSE	Medium	[R-].HQGVMVGMGQK.[D]	2xOxidation [M5; M8]		TRUE	0.186477	0.0199864	2	42	2	P60710; P68033	P60710 [40-50]; P68033 [42-52]	0	1203.56	Medium	2.02	Medium	0.02076	0.2288
	FALSE	Medium	[R].AVFPSIVGRPR.[H-]			TRUE	0.339404	0.0376214	2	41	1	P60710; P68033	P60710 [29-39]; P68033 [31-41]	0	1198.71	Medium	1.8	Medium	0.0258	0.2656
FALSE	High	None	Q3TGK7	Putative uncharacterized protein OS=Mus musculus GN=Eif4a1 PE=2 SV=1	FALSE	0	76.411	57.1429	18	39	15	1	406	46.1	5.48	High		122.08	18
	Checked	Confidence	Annotated Sequence	Modifications	Modifications in Master Proteins	Contaminant	Qvality PEP	Qvality q-value	# Protein Groups	# Proteins	# PSMs	Master Protein Accessions	Positions in Master Proteins	# Missed Cleavages	Theo. MH+ [Da]	Found in Sample: [S5] F5: Sample	XCorr Sequest HT	Confidence Sequest HT	Percolator q-Value Sequest HT	Percolator PEP Sequest HT
	FALSE	High	[R].AEVQKLQMEAPHIIVGTPGR.[V]			FALSE	0.000157322	0	1	9	2	P60843	P60843 [142-161]	1	2174.18	High	3.92	High	0	4.789e-05
	FALSE	High	[R].VFDMLNR.[R]			FALSE	0.0247543	0	1	12	1	P60843	P60843 [162-168]	0	894.45	High	2.7	High	0	0.01358
	FALSE	High	[K].VVMALGDYMGASCHACIGGTNVR.[A]	2xCarbamidomethyl [C13; C16]		FALSE	7.35714e-05	0	1	8	3	P60843	P60843 [119-141]	0	2439.1	High	3.39	High	0	0.0001306
	FALSE	High	[K].VVMALGDYMGASCHACIGGTNVR.[A]	2xCarbamidomethyl [C13; C16]; 1xOxidation [M]		FALSE	0.0139347	0	1	8	3	P60843	P60843 [119-141]	0	2455.1	High	3.07	High	0	0.007151
	FALSE	High	[R].GIYAYGFEKPSAIQQR.[A]			FALSE	1.27031e-05	0	3	17	3	P60843; E9PV04; A0A0N4SVP8	P60843 [46-61]; E9PV04 [52-67]; A0A0N4SVP8 [52-67]	0	1827.94	High	5.14	High	0	2.895e-06
	FALSE	High	[R].GIDVQQVSLVINYDLPTNR.[E]			FALSE	0.00137089	0	1	9	3	P60843	P60843 [335-353]	0	2144.13	High	4.25	High	0	0.0005378
	FALSE	High	[K].TATFAISILQQIELDLK.[A]			FALSE	0.000402277	0	1	8	2	P60843	P60843 [83-99]	0	1904.07	High	3.27	High	0	0.0001366
	FALSE	High	[R].VLITTDLLAR.[GS]			FALSE	0.0038793	0	1	10	1	P60843	P60843 [325-334]	0	1114.68	High	3.05	High	0	0.001714
	FALSE	High	[K].MFVLDEADEMLSR.[G]	1xOxidation [M]		FALSE	4.91993e-05	0	1	12	3	P60843	P60843 [178-190]	0	1571.71	High	4.79	High	0	1.311e-05
	FALSE	High	[K].MFVLDEADEMLSR.[G]			FALSE	0.000284936	0	1	12	1	P60843	P60843 [178-190]	0	1555.71	High	4.81	High	0	9.299e-05
	FALSE	High	[R].GFKDQIYDIFQK.[L]			FALSE	0.00738287	0	1	9	1	P60843	P60843 [191-202]	1	1501.77	High	3.59	High	0	0.003518
	FALSE	High	[R].DFTVSAMHGDMDQKER.[D]			FALSE	0.0141124	0	1	7	1	P60843	P60843 [296-311]	1	1866.81	High	2.55	High	0	0.00725
	FALSE	High	[R].DFTVSAMHGDMDQKER.[D]	1xOxidation [M11]		FALSE	0.0165325	0	1	7	2	P60843	P60843 [296-311]	1	1882.81	High	2.87	High	0	0.008634
	FALSE	High	[R].KGVAINMVTEEDKR.[T]			FALSE	2.30078e-05	0	1	7	3	P60843	P60843 [369-382]	2	1589.83	High	4.32	High	0	5.615e-06
	FALSE	High	[R].KGVAINMVTEEDKR.[T]	1xOxidation [M7]		FALSE	0.000786582	0	1	7	1	P60843	P60843 [369-382]	2	1605.83	High	2.99	High	0	0.0002883
	FALSE	High	[K].LQMEAPHIIVGTPGR.[V]	1xOxidation [M3]		FALSE	0.00475725	0	1	9	1	P60843	P60843 [147-161]	0	1634.87	High	3.44	High	0	0.002154
	FALSE	High	[K].LQMEAPHIIVGTPGR.[V]			FALSE	0.00174727	0	1	9	2	P60843	P60843 [147-161]	0	1618.87	High	4.05	High	0	0.0007059
	FALSE	High	[K].GVAINMVTEEDKR.[T]			FALSE	0.0179486	0	1	7	1	P60843	P60843 [370-382]	1	1461.74	High	1.55	High	0	0.009486
	FALSE	High	[K].LNSNTQVVLLSATMPSDVLEVTKK.[F]			FALSE	0.0371813	0.00127691	1	8	1	P60843	P60843 [203-226]	1	2587.4	High	2.57	High	0.0007965	0.02149
	FALSE	Medium	[RK].RKVDWLTEK.[M]			FALSE	0.135274	0.0125906	3	14	1	P60843; E9PV04; A0A0N4SVP8	P60843 [283-291]; E9PV04 [288-296]; A0A0N4SVP8 [288-296]	2	1174.66	High	2.3	High	0.008591	0.09247
	FALSE	Medium	[K].VDWLTEK.[M]			FALSE	0.140012	0.0128939	3	14	1	P60843; E9PV04; A0A0N4SVP8	P60843 [285-291]; E9PV04 [290-296]; A0A0N4SVP8 [290-296]	0	890.462	High	2.05	High	0.008591	0.09641
	FALSE	Medium	[R].ELAQQIQK.[V]			FALSE	0.136054	0.0128939	1	10	1	P60843	P60843 [111-118]	0	957.536	High	2.4	High	0.008591	0.09289
	FALSE	Medium	[R].TLRDIETFYNTSIEEMPLNVADLI.[-]			FALSE	0.183419	0.0196075	1	7	1	P60843	P60843 [383-406]	1	2797.4	Medium	2.58	Medium	0.01328	0.1308
FALSE	High	Master Protein	E9PV04	Uncharacterized protein OS=Mus musculus GN=Gm8994 PE=3 SV=2	FALSE	0	76.298	62.2871	23	34	3	1	411	46.8	7.43	High		105.39	23
	Checked	Confidence	Annotated Sequence	Modifications	Modifications in Master Proteins	Contaminant	Qvality PEP	Qvality q-value	# Protein Groups	# Proteins	# PSMs	Master Protein Accessions	Positions in Master Proteins	# Missed Cleavages	Theo. MH+ [Da]	Found in Sample: [S5] F5: Sample	XCorr Sequest HT	Confidence Sequest HT	Percolator q-Value Sequest HT	Percolator PEP Sequest HT
	FALSE	High	[R].VLISTDVWAR.[G]			FALSE	0.00343659	0	2	3	1	E9PV04; A0A0N4SVP8	E9PV04 [330-339]; A0A0N4SVP8 [330-339]	0	1159.65	High	3.16	High	0	0.001497
	FALSE	High	[K].MLVLDEADEMLNR.[G]	1xOxidation [M10]		FALSE	0.000683486	0	1	2	1	E9PV04	E9PV04 [183-195]	0	1564.73	High	3.93	High	0	0.0002476
	FALSE	High	[K].MLVLDEADEMLNR.[G]			FALSE	1.51907e-05	0	1	2	2	E9PV04	E9PV04 [183-195]	0	1548.74	High	4.44	High	0	3.529e-06
	FALSE	High	[R].ETQALILAPTR.[E]			FALSE	0.0015576	0	2	3	1	E9PV04; A0A0N4SVP8	E9PV04 [106-116]; A0A0N4SVP8 [106-116]	0	1212.69	High	2.88	High	0	0.0006177
	FALSE	High	[RK].GFKEQIYDVYR.[Y]			FALSE	0.000833113	0	2	5	2	E9PV04; A0A0N4SVP8	E9PV04 [196-206]; A0A0N4SVP8 [196-206]	1	1417.71	High	3.76	High	0	0.0003088
	FALSE	High	[R].GIYAYGFEKPSAIQQR.[A]			FALSE	1.27031e-05	0	3	17	3	P60843; E9PV04; A0A0N4SVP8	P60843 [46-61]; E9PV04 [52-67]; A0A0N4SVP8 [52-67]	0	1827.94	High	5.14	High	0	2.895e-06
	FALSE	High	[R].GLDVPQVSLIINYDLPNNR.[E]			FALSE	0.000100606	0	2	3	2	E9PV04; A0A0N4SVP8	E9PV04 [340-358]; A0A0N4SVP8 [340-358]	0	2140.14	High	4.6	High	0	0.000133
	FALSE	High	[R].ETQALILAPTRELAVQIQK.[G]			FALSE	0.0010026	0	2	3	3	E9PV04; A0A0N4SVP8	E9PV04 [106-124]; A0A0N4SVP8 [106-124]	1	2122.22	High	2.97	High	0	0.0003775
	FALSE	High	[K].GLLALGDYMNVQCHACVGGTNVGEDIR.[K]	2xCarbamidomethyl [C13; C16]		FALSE	0.000379807	0	1	1	1	E9PV04	E9PV04 [125-151]	0	2919.35	High	3.55	High	0	0.0001281
	FALSE	High	[R].KLDYGQHVVAGTPGR.[V]			FALSE	0.000358592	0	2	5	3	E9PV04; A0A0N4SVP8	E9PV04 [152-166]; A0A0N4SVP8 [152-166]	1	1597.84	High	4.02	High	0	0.0002303
	FALSE	High	[K].LDYGQHVVAGTPGR.[V]			FALSE	0.00048723	0	2	5	1	E9PV04; A0A0N4SVP8	E9PV04 [153-166]; A0A0N4SVP8 [153-166]	0	1469.75	High	3.43	High	0	0.0001687
	FALSE	High	[R].DVIAQSQSGTGK.[T]			FALSE	0.000484128	0	2	5	1	E9PV04; A0A0N4SVP8	E9PV04 [77-88]; A0A0N4SVP8 [77-88]	0	1190.6	High	3.69	High	0	0.0001684
	FALSE	High	[K].GRDVIAQSQSGTGK.[T]			FALSE	6.68501e-05	0	2	5	1	E9PV04; A0A0N4SVP8	E9PV04 [75-88]; A0A0N4SVP8 [75-88]	1	1403.72	High	4.87	High	0	1.846e-05
	FALSE	High	[R].KGVAINFVKNDDIR.[I]			FALSE	0.0040306	0	2	3	1	E9PV04; A0A0N4SVP8	E9PV04 [374-387]; A0A0N4SVP8 [374-387]	2	1588.88	High	2.92	High	0	0.00179
	FALSE	High	[K].VEFETSEEVDATPTFDTMGLREDLLR.[G]			FALSE	0.0609289	0.00289536	1	2	1	E9PV04	E9PV04 [26-51]	1	3000.41	High	2.16	High	0.002071	0.03746
	FALSE	High	[R].KGVAINFVK.[N]			FALSE	0.0671718	0.00333677	2	3	1	E9PV04; A0A0N4SVP8	E9PV04 [374-382]; A0A0N4SVP8 [374-382]	1	975.599	High	2.79	High	0.002071	0.04174
	FALSE	High	[R].ESIMKEFR.[S]			FALSE	0.0772131	0.0054407	2	3	1	E9PV04; A0A0N4SVP8	E9PV04 [317-324]; A0A0N4SVP8 [317-324]	1	1039.52	High	2.23	High	0.003366	0.04901
	FALSE	High	[R].VFDMIR.[R]			FALSE	0.109087	0.00909972	2	5	1	E9PV04; A0A0N4SVP8	E9PV04 [167-172]; A0A0N4SVP8 [167-172]	0	780.407	High	1.89	High	0.005936	0.07233
	FALSE	Medium	[R].ELAVQIQK.[G]			FALSE	0.129177	0.0117388	2	3	1	E9PV04; A0A0N4SVP8	E9PV04 [117-124]; A0A0N4SVP8 [117-124]	0	928.546	High	2.35	High	0.007881	0.08774
	FALSE	Medium	[RK].RKVDWLTEK.[M]			FALSE	0.135274	0.0125906	3	14	1	P60843; E9PV04; A0A0N4SVP8	P60843 [283-291]; E9PV04 [288-296]; A0A0N4SVP8 [288-296]	2	1174.66	High	2.3	High	0.008591	0.09247
	FALSE	Medium	[R].EANFTVSSMHGDMPQKER.[E]	1xOxidation [M9]		FALSE	0.133726	0.0125906	2	4	1	E9PV04; A0A0N4SVP8	E9PV04 [299-316]; A0A0N4SVP8 [299-316]	1	2079.92	High	2.41	High	0.008412	0.09091
	FALSE	Medium	[K].VDWLTEK.[M]			FALSE	0.140012	0.0128939	3	14	1	P60843; E9PV04; A0A0N4SVP8	P60843 [285-291]; E9PV04 [290-296]; A0A0N4SVP8 [290-296]	0	890.462	High	2.05	High	0.008591	0.09641
	FALSE	Medium	[K].FMTHPIR.[I]			FALSE	0.179409	0.0187782	2	3	1	E9PV04; A0A0N4SVP8	E9PV04 [232-238]; A0A0N4SVP8 [232-238]	0	901.471	Medium	1.67	Medium	0.01279	0.1277
	FALSE	Medium	[R].ILRDIEQYYSTQIDEMPMNLADLI.[-]			FALSE	0.299104	0.0300662	2	2	1	E9PV04; A0A0N4SVP8	E9PV04 [388-411]; A0A0N4SVP8 [388-411]	1	2884.41	Medium	3.15	Medium	0.02076	0.2295
	FALSE	Medium	[R].VFDMIR.[R]	1xOxidation [M4]		FALSE	0.35414	0.0402368	2	5	1	E9PV04; A0A0N4SVP8	E9PV04 [167-172]; A0A0N4SVP8 [167-172]	0	796.402	Medium	1.53	Medium	0.02765	0.28
FALSE	High	None	B1AYU7	Pre-mRNA-splicing factor CWC22 homolog OS=Mus musculus GN=Cwc22 PE=1 SV=1	FALSE	0	76.1	23.3666	21	36	21	1	903	104.3	8.09	High		102.13	21
	Checked	Confidence	Annotated Sequence	Modifications	Modifications in Master Proteins	Contaminant	Qvality PEP	Qvality q-value	# Protein Groups	# Proteins	# PSMs	Master Protein Accessions	Positions in Master Proteins	# Missed Cleavages	Theo. MH+ [Da]	Found in Sample: [S5] F5: Sample	XCorr Sequest HT	Confidence Sequest HT	Percolator q-Value Sequest HT	Percolator PEP Sequest HT
	FALSE	High	[K].ELCNMILDCCAQQR.[T]	3xCarbamidomethyl [C3; C9; C10]		FALSE	1.27845e-05	0	1	6	2	A2AK42	A2AK42 [493-506]	0	1810.77	High	4.89	High	0	2.93e-06
	FALSE	High	[R].LKDETLQPFFEGLLPR.[D]			FALSE	1.40699e-05	0	1	6	4	A2AK42	A2AK42 [608-623]	1	1903.03	High	4.66	High	0	3.252e-06
	FALSE	High	[K].IFFQELCEYMGLPK.[L]	1xCarbamidomethyl [C7]		FALSE	0.00020837	0	1	6	2	A2AK42	A2AK42 [590-603]	0	1774.85	High	4.02	High	0	6.563e-05
	FALSE	High	[K].VNISNISIIIQELLQENIVR.[G]			FALSE	0.0065418	0	1	10	2	A2AK42	A2AK42 [172-191]	0	2308.32	High	3.62	High	0	0.003845
	FALSE	High	[K].MEFAESQTKELCNMILDCCAQQR.[T]	3xCarbamidomethyl [C12; C18; C19]		FALSE	0.000653605	0	1	6	1	A2AK42	A2AK42 [484-506]	1	2862.23	High	4.27	High	0	0.0002346
	FALSE	High	[K].MDPNFMENEEK.[Y]			FALSE	0.0104074	0	1	12	1	A2AK42	A2AK42 [386-396]	0	1383.56	High	2.57	High	0	0.005148
	FALSE	High	[R].NILHESEIDKR.[V]			FALSE	0.00421457	0	1	12	1	A2AK42	A2AK42 [320-330]	1	1353.71	High	2.65	High	0	0.001879
	FALSE	High	[R].RGYSYDDSMESR.[S]			FALSE	0.00124569	0	1	13	1	A2AK42	A2AK42 [58-69]	1	1465.6	High	3.04	High	0	0.0004807
	FALSE	High	[K].VIVAQKPEAEQK.[K]			FALSE	0.0110196	0	1	6	2	A2AK42	A2AK42 [658-669]	0	1339.76	High	3.69	High	0	0.005509
	FALSE	High	[K].HIDDRSHENSHSR.[V]			FALSE	0.0236881	0	1	4	2	A2AK42	A2AK42 [787-799]	1	1589.72	High	2.34	High	0	0.01294
	FALSE	High	[K].LSEETTTSSSR.[I]			FALSE	0.000781575	0	1	6	1	A2AK42	A2AK42 [575-585]	0	1197.56	High	3.11	High	0	0.0002873
	FALSE	High	[R].MMQEQITDK.[S]			FALSE	0.013162	0	1	10	1	A2AK42	A2AK42 [140-148]	0	1123.51	High	3.1	High	0	0.006728
	FALSE	High	[R].MMQEQITDK.[S]	2xOxidation [M1; M2]		FALSE	0.0284206	0	1	10	1	A2AK42	A2AK42 [140-148]	0	1155.5	High	2.79	High	0	0.01585
	FALSE	High	[K].ARGEEVDKLAR.[G]			FALSE	0.0226671	0	1	5	1	A2AK42	A2AK42 [730-740]	2	1243.68	High	2.4	High	0	0.01232
	FALSE	High	[R].TGGAYIPPAK.[L]			FALSE	0.00266257	0	1	11	2	A2AK42	A2AK42 [128-137]	0	974.531	High	3.48	High	0	0.001127
	FALSE	High	[R].GYSYDDSMESR.[S]	1xOxidation [M8]		FALSE	0.0130788	0	1	13	1	A2AK42	A2AK42 [59-69]	0	1325.5	High	2.15	High	0	0.006672
	FALSE	High	[R].GYSYDDSMESR.[S]			FALSE	0.00613819	0	1	13	1	A2AK42	A2AK42 [59-69]	0	1309.5	High	2.57	High	0	0.002853
	FALSE	High	[K].KKDELDPLLTR.[T]			FALSE	0.000865653	0	1	10	1	A2AK42	A2AK42 [117-127]	2	1327.76	High	2.8	High	0	0.0003215
	FALSE	High	[R].MMQEQITDKSSLAYQR.[M]			FALSE	0.000130722	0	1	10	1	A2AK42	A2AK42 [140-155]	1	1928.92	High	3.95	High	0	3.915e-05
	FALSE	High	[K].MEFAESQTK.[E]			FALSE	0.0316126	0.000679306	1	6	1	A2AK42	A2AK42 [484-492]	0	1070.48	High	2.37	High	0.0004211	0.01787
	FALSE	High	[R].GINAIFER.[L]			FALSE	0.0362664	0.00127691	1	12	1	A2AK42	A2AK42 [310-317]	0	919.5	High	2.43	High	0.0007965	0.02082
	FALSE	High	[K].MDPNFMENEEKYK.[A]			FALSE	0.0555806	0.00234416	1	12	1	A2AK42	A2AK42 [386-398]	1	1674.71	High	2.36	High	0.001451	0.03379
	FALSE	High	[R].MMQEQITDK.[S]	1xOxidation [M]		FALSE	0.0598215	0.00289536	1	10	4	A2AK42	A2AK42 [140-148]	0	1139.51	High	2.96	High	0.008591	0.09875
	FALSE	High	[K].TEINLVSFRR.[T]			FALSE	0.116349	0.00992895	1	9	1	A2AK42	A2AK42 [453-462]	1	1234.69	High	1.4	High	0.00646	0.07779
FALSE	High	None	Q8C5N3	Pre-mRNA-splicing factor CWC22 homolog OS=Mus musculus GN=Cwc22 PE=1 SV=1	FALSE	0	76.1	23.2379	21	36	21	1	908	104.7	8.09	High		102.13	21
	Checked	Confidence	Annotated Sequence	Modifications	Modifications in Master Proteins	Contaminant	Qvality PEP	Qvality q-value	# Protein Groups	# Proteins	# PSMs	Master Protein Accessions	Positions in Master Proteins	# Missed Cleavages	Theo. MH+ [Da]	Found in Sample: [S5] F5: Sample	XCorr Sequest HT	Confidence Sequest HT	Percolator q-Value Sequest HT	Percolator PEP Sequest HT
	FALSE	High	[K].ELCNMILDCCAQQR.[T]	3xCarbamidomethyl [C3; C9; C10]		FALSE	1.27845e-05	0	1	6	2	A2AK42	A2AK42 [493-506]	0	1810.77	High	4.89	High	0	2.93e-06
	FALSE	High	[R].LKDETLQPFFEGLLPR.[D]			FALSE	1.40699e-05	0	1	6	4	A2AK42	A2AK42 [608-623]	1	1903.03	High	4.66	High	0	3.252e-06
	FALSE	High	[K].IFFQELCEYMGLPK.[L]	1xCarbamidomethyl [C7]		FALSE	0.00020837	0	1	6	2	A2AK42	A2AK42 [590-603]	0	1774.85	High	4.02	High	0	6.563e-05
	FALSE	High	[K].VNISNISIIIQELLQENIVR.[G]			FALSE	0.0065418	0	1	10	2	A2AK42	A2AK42 [172-191]	0	2308.32	High	3.62	High	0	0.003845
	FALSE	High	[K].MEFAESQTKELCNMILDCCAQQR.[T]	3xCarbamidomethyl [C12; C18; C19]		FALSE	0.000653605	0	1	6	1	A2AK42	A2AK42 [484-506]	1	2862.23	High	4.27	High	0	0.0002346
	FALSE	High	[K].MDPNFMENEEK.[Y]			FALSE	0.0104074	0	1	12	1	A2AK42	A2AK42 [386-396]	0	1383.56	High	2.57	High	0	0.005148
	FALSE	High	[R].NILHESEIDKR.[V]			FALSE	0.00421457	0	1	12	1	A2AK42	A2AK42 [320-330]	1	1353.71	High	2.65	High	0	0.001879
[truncated: 15,039 more rows]

## Sheet: Anti_Orf1p_rep2
Checked	Protein FDR Confidence	Master	Accession	Description	Contaminant	Exp. q-value	Sum PEP Score	Coverage	# Peptides	# PSMs	# Unique Peptides	# Protein Groups	# AAs	MW [kDa]	calc. pI	Found in Sample: [S8] F8: Sample	Modifications	Score Sequest HT	# Peptides Sequest HT
FALSE	High	Master Protein	P01867	Ig gamma-2B chain C region OS=Mus musculus GN=Igh-3 PE=1 SV=3	FALSE	0	124.091	53.4653	27	208	1	1	404	44.2	6.52	High		647.32	27
	Checked	Confidence	Annotated Sequence	Modifications	Modifications in Master Proteins	Contaminant	Qvality PEP	Qvality q-value	# Protein Groups	# Proteins	# PSMs	Master Protein Accessions	Positions in Master Proteins	# Missed Cleavages	Theo. MH+ [Da]	Found in Sample: [S8] F8: Sample	XCorr Sequest HT	Confidence Sequest HT	Percolator q-Value Sequest HT	Percolator PEP Sequest HT
	FALSE	High	[R].APQVYILPPPAEQLSR.[KE]			FALSE	0.00172062	0	2	9	20	P01867; A0A075B5P3	P01867 [233-248]; A0A075B5P3 [234-249]	0	1778.98	High	3.37	High	0	0.0004876
	FALSE	High	[K].TTPPSVYPLAPGCGDTTGSSVTLGCLVK.[G]	2xCarbamidomethyl [C13; C25]		FALSE	0.000979138	0	2	8	30	P01867; A0A075B5P3	P01867 [2-29]; A0A075B5P3 [3-30]	0	2835.39	High	4.53	High	0	0.02476
	FALSE	High	[K].ECHKCPAPNLEGGPSVFIFPPNIK.[D]	2xCarbamidomethyl [C2; C5]		FALSE	0.0158129	0	2	7	2	P01867; A0A075B5P3	P01867 [113-136]; A0A075B5P3 [114-137]	1	2708.33	High	5.35	High	0	0.006643
	FALSE	High	[K].DTAPVLDSDGSYFIYSK.[L]			FALSE	0.00130354	0	2	9	6	P01867; A0A075B5P3	P01867 [281-297]; A0A075B5P3 [282-298]	0	1877.88	High	5.12	High	0	0.003483
	FALSE	High	[K-].GLVRAPQVYILPPPAEQLSR.[KE]			FALSE	0.0029721	0	2	8	1	P01867; A0A075B5P3	P01867 [229-248]; A0A075B5P3 [230-249]	1	2204.26	High	2.79	High	0	0.0009276
	FALSE	High	[K].DVLMISLTPK.[V]			FALSE	0.0157458	0	3	8	6	P01867; Q5R3X8; A0A075B5P3	P01867 [137-146]; Q5R3X8 [19-28]; A0A075B5P3 [138-147]	0	1116.63	High	3.13	High	0	0.01022
	FALSE	High	[R].VVSTLPIQHQDWMSGK.[E]			FALSE	0.00203244	0	2	2	22	P01867; Q5R3X8	P01867 [190-205]; Q5R3X8 [72-87]	0	1825.93	High	4.19	High	0	0.0005938
	FALSE	High	[R].VVSTLPIQHQDWMSGK.[E]	1xOxidation [M13]		FALSE	0.0616284	0	2	2	1	P01867; Q5R3X8	P01867 [190-205]; Q5R3X8 [72-87]	0	1841.92	High	3.9	High	0	0.03317
	FALSE	High	[R].VVSTLPIQHQDWMSGKEFK.[C]			FALSE	0.00036816	0	2	2	4	P01867; Q5R3X8	P01867 [190-208]; Q5R3X8 [72-90]	1	2230.13	High	4.61	High	0	7.973e-05
	FALSE	High	[R].VVSTLPIQHQDWMSGKEFK.[C]	1xOxidation [M13]		FALSE	0.0105076	0	2	2	4	P01867; Q5R3X8	P01867 [190-208]; Q5R3X8 [72-90]	1	2246.13	High	3.69	High	0.001956	0.08959
	FALSE	High	[R].APQVYILPPPAEQLSRK.[D]			FALSE	0.00671566	0	2	8	3	P01867; A0A075B5P3	P01867 [233-249]; A0A075B5P3 [234-250]	1	1907.07	High	3.5	High	0	0.01746
	FALSE	High	[K].CPAPNLEGGPSVFIFPPNIKDVLMISLTPK.[V]	1xCarbamidomethyl [C1]		FALSE	0.000219567	0	2	7	15	P01867; A0A075B5P3	P01867 [117-146]; A0A075B5P3 [118-147]	1	3251.72	High	6.41	High	0	4.327e-05
	FALSE	High	[K].VTCVVVDVSEDDPDVQISWFVNNVEVHTAQTQTHR.[E]	1xCarbamidomethyl [C3]		FALSE	3.94333e-06	0	2	5	5	P01867; Q5R3X8	P01867 [147-181]; Q5R3X8 [29-63]	0	4023.91	High	7	High	0	6.96e-06
	FALSE	High	[K].CPAPNLEGGPSVFIFPPNIKDVLMISLTPK.[V]	1xCarbamidomethyl [C1]; 1xOxidation [M24]		FALSE	0.00619282	0	2	7	3	P01867; A0A075B5P3	P01867 [117-146]; A0A075B5P3 [118-147]	1	3267.72	High	6.11	High	0	0.02897
	FALSE	High	[K].CPAPNLEGGPSVFIFPPNIK.[D]	1xCarbamidomethyl [C1]		FALSE	0.000264967	0	2	7	10	P01867; A0A075B5P3	P01867 [117-136]; A0A075B5P3 [118-137]	0	2154.11	High	4.92	High	0	0.0001697
	FALSE	High	[K].TSKWEKTDSFSCNVR.[H]	1xCarbamidomethyl [C12]		FALSE	0.00153979	0	2	9	2	P01867; A0A075B5P3	P01867 [302-316]; A0A075B5P3 [303-317]	2	1844.86	High	4.07	High	0	0.0004293
	FALSE	High	[K].VNNKDLPSPIER.[T]			FALSE	0.0593546	0	3	8	9	P01867; Q5R3X8; A0A075B5P3	P01867 [211-222]; Q5R3X8 [93-104]; A0A075B5P3 [212-223]	1	1381.74	High	3.23	High	0.001956	0.07586
	FALSE	High	[K].LEPSGPISTINPCPPCKECHK.[C]	3xCarbamidomethyl [C13; C16; C19]		FALSE	0.0137413	0	2	7	3	P01867; A0A075B5P3	P01867 [96-116]; A0A075B5P3 [97-117]	1	2421.14	High	4.05	High	0	0.005638
	FALSE	High	[K].WEKTDSFSCNVR.[H]	1xCarbamidomethyl [C9]		FALSE	0.00718997	0	2	9	2	P01867; A0A075B5P3	P01867 [305-316]; A0A075B5P3 [306-317]	1	1528.68	High	3.86	High	0	0.002628
	FALSE	High	[K].WEKTDSFSCNVRHEGLK.[N]	1xCarbamidomethyl [C9]		FALSE	0.00185018	0	2	9	1	P01867; A0A075B5P3	P01867 [305-321]; A0A075B5P3 [306-322]	2	2092.99	High	4.73	High	0	0.0005308
	FALSE	High	[K].KLEPSGPISTINPCPPCKECHK.[C]	3xCarbamidomethyl [C14; C17; C20]		FALSE	0.00095845	0	2	7	4	P01867; A0A075B5P3	P01867 [95-116]; A0A075B5P3 [96-117]	2	2549.23	High	4.97	High	0	0.0002457
	FALSE	High	[R].HEGLKNYYLK.[K]			FALSE	0.0913897	0	2	9	2	P01867; A0A075B5P3	P01867 [317-326]; A0A075B5P3 [318-327]	1	1264.67	High	3.61	High	0	0.05289
	FALSE	High	[R].HEGLKNYYLKK.[T]			FALSE	0.0220271	0	2	9	4	P01867; A0A075B5P3	P01867 [317-327]; A0A075B5P3 [318-328]	2	1392.76	High	4.33	High	0	0.009794
	FALSE	High	[K].CKVNNKDLPSPIER.[T]	1xCarbamidomethyl [C1]		FALSE	0.0171436	0	3	8	5	P01867; Q5R3X8; A0A075B5P3	P01867 [209-222]; Q5R3X8 [91-104]; A0A075B5P3 [210-223]	2	1669.87	High	5.49	High	0.001956	0.09693
	FALSE	High	[K].TDSFSCNVR.[H]	1xCarbamidomethyl [C6]		FALSE	0.0300146	0	2	9	12	P01867; A0A075B5P3	P01867 [308-316]; A0A075B5P3 [309-317]	0	1085.47	High	3.02	High	0	0.05713
	FALSE	High	[K].TDSFSCNVRHEGLK.[N]	1xCarbamidomethyl [C6]		FALSE	0.0105976	0	2	9	2	P01867; A0A075B5P3	P01867 [308-321]; A0A075B5P3 [309-322]	1	1649.77	High	3.2	High	0	0.004149
	FALSE	High	[K].TDSFSCNVRHEGLKNYYLK.[K]	1xCarbamidomethyl [C6]		FALSE	0.0293861	0	2	9	2	P01867; A0A075B5P3	P01867 [308-326]; A0A075B5P3 [309-327]	2	2331.12	High	3.83	High	0.001956	0.07881
	FALSE	High	[K].LEPSGPISTINPCPPCK.[E]	2xCarbamidomethyl [C13; C16]		FALSE	0.000117683	0	2	7	12	P01867; A0A075B5P3	P01867 [96-112]; A0A075B5P3 [97-113]	0	1866.91	High	3.99	High	0	0.0185
	FALSE	High	[K].KLEPSGPISTINPCPPCK.[E]	2xCarbamidomethyl [C14; C17]		FALSE	2.43311e-05	0	2	7	13	P01867; A0A075B5P3	P01867 [95-112]; A0A075B5P3 [96-113]	1	1995	High	4.57	High	0	2.634e-05
	FALSE	High	[K].LNMKTSK.[W]	1xOxidation [M3]		FALSE	0.177056	0.00493421	1	2	1	P01867	P01867 [298-304]	1	837.45	High	2.57	High	0.002882	0.1168
	FALSE	Medium	[K].DVLMISLTPK.[V]	1xOxidation [M4]		FALSE	0.260587	0.0101979	3	8	2	P01867; Q5R3X8; A0A075B5P3	P01867 [137-146]; Q5R3X8 [19-28]; A0A075B5P3 [138-147]	0	1132.63	High	3.24	High	0.0068	0.1867
FALSE	High	None	Q8R3H6	Ighg protein OS=Mus musculus GN=Ighg PE=2 SV=1	FALSE	0	107.001	40.7173	24	176	0	1	474	51.7	7.17	Not Found		592.23	24
	Checked	Confidence	Annotated Sequence	Modifications	Modifications in Master Proteins	Contaminant	Qvality PEP	Qvality q-value	# Protein Groups	# Proteins	# PSMs	Master Protein Accessions	Positions in Master Proteins	# Missed Cleavages	Theo. MH+ [Da]	Found in Sample: [S8] F8: Sample	XCorr Sequest HT	Confidence Sequest HT	Percolator q-Value Sequest HT	Percolator PEP Sequest HT
	FALSE	High	[R].APQVYILPPPAEQLSR.[KE]			FALSE	0.00172062	0	2	9	20	P01867; A0A075B5P3	P01867 [233-248]; A0A075B5P3 [234-249]	0	1778.98	High	3.37	High	0	0.0004876
	FALSE	High	[K].TTPPSVYPLAPGCGDTTGSSVTLGCLVK.[G]	2xCarbamidomethyl [C13; C25]		FALSE	0.000979138	0	2	8	30	P01867; A0A075B5P3	P01867 [2-29]; A0A075B5P3 [3-30]	0	2835.39	High	4.53	High	0	0.02476
	FALSE	High	[K].ECHKCPAPNLEGGPSVFIFPPNIK.[D]	2xCarbamidomethyl [C2; C5]		FALSE	0.0158129	0	2	7	2	P01867; A0A075B5P3	P01867 [113-136]; A0A075B5P3 [114-137]	1	2708.33	High	5.35	High	0	0.006643
	FALSE	High	[K].DTAPVLDSDGSYFIYSK.[L]			FALSE	0.00130354	0	2	9	6	P01867; A0A075B5P3	P01867 [281-297]; A0A075B5P3 [282-298]	0	1877.88	High	5.12	High	0	0.003483
	FALSE	High	[K-].GLVRAPQVYILPPPAEQLSR.[KE]			FALSE	0.0029721	0	2	8	1	P01867; A0A075B5P3	P01867 [229-248]; A0A075B5P3 [230-249]	1	2204.26	High	2.79	High	0	0.0009276
	FALSE	High	[K].DVLMISLTPK.[V]			FALSE	0.0157458	0	3	8	6	P01867; Q5R3X8; A0A075B5P3	P01867 [137-146]; Q5R3X8 [19-28]; A0A075B5P3 [138-147]	0	1116.63	High	3.13	High	0	0.01022
	FALSE	High	[R].APQVYILPPPAEQLSRK.[D]			FALSE	0.00671566	0	2	8	3	P01867; A0A075B5P3	P01867 [233-249]; A0A075B5P3 [234-250]	1	1907.07	High	3.5	High	0	0.01746
	FALSE	High	[K].CPAPNLEGGPSVFIFPPNIKDVLMISLTPK.[V]	1xCarbamidomethyl [C1]		FALSE	0.000219567	0	2	7	15	P01867; A0A075B5P3	P01867 [117-146]; A0A075B5P3 [118-147]	1	3251.72	High	6.41	High	0	4.327e-05
	FALSE	High	[K].VTCVVVDVSEDDPDVQISWFVNNVEVHTAQTQTHR.[E]	1xCarbamidomethyl [C3]		FALSE	3.94333e-06	0	2	5	5	P01867; Q5R3X8	P01867 [147-181]; Q5R3X8 [29-63]	0	4023.91	High	7	High	0	6.96e-06
	FALSE	High	[K].CPAPNLEGGPSVFIFPPNIKDVLMISLTPK.[V]	1xCarbamidomethyl [C1]; 1xOxidation [M24]		FALSE	0.00619282	0	2	7	3	P01867; A0A075B5P3	P01867 [117-146]; A0A075B5P3 [118-147]	1	3267.72	High	6.11	High	0	0.02897
	FALSE	High	[K].CPAPNLEGGPSVFIFPPNIK.[D]	1xCarbamidomethyl [C1]		FALSE	0.000264967	0	2	7	10	P01867; A0A075B5P3	P01867 [117-136]; A0A075B5P3 [118-137]	0	2154.11	High	4.92	High	0	0.0001697
	FALSE	High	[K].TSKWEKTDSFSCNVR.[H]	1xCarbamidomethyl [C12]		FALSE	0.00153979	0	2	9	2	P01867; A0A075B5P3	P01867 [302-316]; A0A075B5P3 [303-317]	2	1844.86	High	4.07	High	0	0.0004293
	FALSE	High	[K].VNNKDLPSPIER.[T]			FALSE	0.0593546	0	3	8	9	P01867; Q5R3X8; A0A075B5P3	P01867 [211-222]; Q5R3X8 [93-104]; A0A075B5P3 [212-223]	1	1381.74	High	3.23	High	0.001956	0.07586
	FALSE	High	[K].LEPSGPISTINPCPPCKECHK.[C]	3xCarbamidomethyl [C13; C16; C19]		FALSE	0.0137413	0	2	7	3	P01867; A0A075B5P3	P01867 [96-116]; A0A075B5P3 [97-117]	1	2421.14	High	4.05	High	0	0.005638
	FALSE	High	[K].WEKTDSFSCNVR.[H]	1xCarbamidomethyl [C9]		FALSE	0.00718997	0	2	9	2	P01867; A0A075B5P3	P01867 [305-316]; A0A075B5P3 [306-317]	1	1528.68	High	3.86	High	0	0.002628
	FALSE	High	[K].WEKTDSFSCNVRHEGLK.[N]	1xCarbamidomethyl [C9]		FALSE	0.00185018	0	2	9	1	P01867; A0A075B5P3	P01867 [305-321]; A0A075B5P3 [306-322]	2	2092.99	High	4.73	High	0	0.0005308
	FALSE	High	[K].KLEPSGPISTINPCPPCKECHK.[C]	3xCarbamidomethyl [C14; C17; C20]		FALSE	0.00095845	0	2	7	4	P01867; A0A075B5P3	P01867 [95-116]; A0A075B5P3 [96-117]	2	2549.23	High	4.97	High	0	0.0002457
	FALSE	High	[R].HEGLKNYYLK.[K]			FALSE	0.0913897	0	2	9	2	P01867; A0A075B5P3	P01867 [317-326]; A0A075B5P3 [318-327]	1	1264.67	High	3.61	High	0	0.05289
	FALSE	High	[R].HEGLKNYYLKK.[T]			FALSE	0.0220271	0	2	9	4	P01867; A0A075B5P3	P01867 [317-327]; A0A075B5P3 [318-328]	2	1392.76	High	4.33	High	0	0.009794
	FALSE	High	[K].CKVNNKDLPSPIER.[T]	1xCarbamidomethyl [C1]		FALSE	0.0171436	0	3	8	5	P01867; Q5R3X8; A0A075B5P3	P01867 [209-222]; Q5R3X8 [91-104]; A0A075B5P3 [210-223]	2	1669.87	High	5.49	High	0.001956	0.09693
	FALSE	High	[K].TDSFSCNVR.[H]	1xCarbamidomethyl [C6]		FALSE	0.0300146	0	2	9	12	P01867; A0A075B5P3	P01867 [308-316]; A0A075B5P3 [309-317]	0	1085.47	High	3.02	High	0	0.05713
	FALSE	High	[K].TDSFSCNVRHEGLK.[N]	1xCarbamidomethyl [C6]		FALSE	0.0105976	0	2	9	2	P01867; A0A075B5P3	P01867 [308-321]; A0A075B5P3 [309-322]	1	1649.77	High	3.2	High	0	0.004149
	FALSE	High	[K].TDSFSCNVRHEGLKNYYLK.[K]	1xCarbamidomethyl [C6]		FALSE	0.0293861	0	2	9	2	P01867; A0A075B5P3	P01867 [308-326]; A0A075B5P3 [309-327]	2	2331.12	High	3.83	High	0.001956	0.07881
	FALSE	High	[K].LEPSGPISTINPCPPCK.[E]	2xCarbamidomethyl [C13; C16]		FALSE	0.000117683	0	2	7	12	P01867; A0A075B5P3	P01867 [96-112]; A0A075B5P3 [97-113]	0	1866.91	High	3.99	High	0	0.0185
	FALSE	High	[K].KLEPSGPISTINPCPPCK.[E]	2xCarbamidomethyl [C14; C17]		FALSE	2.43311e-05	0	2	7	13	P01867; A0A075B5P3	P01867 [95-112]; A0A075B5P3 [96-113]	1	1995	High	4.57	High	0	2.634e-05
	FALSE	Medium	[K].DVLMISLTPK.[V]	1xOxidation [M4]		FALSE	0.260587	0.0101979	3	8	2	P01867; Q5R3X8; A0A075B5P3	P01867 [137-146]; Q5R3X8 [19-28]; A0A075B5P3 [138-147]	0	1132.63	High	3.24	High	0.0068	0.1867
FALSE	High	None	Q91Z05	Ighg protein OS=Mus musculus GN=Ighg PE=1 SV=1	FALSE	0	107.001	40.8034	24	176	0	1	473	51.9	7.71	Not Found		592.23	24
	Checked	Confidence	Annotated Sequence	Modifications	Modifications in Master Proteins	Contaminant	Qvality PEP	Qvality q-value	# Protein Groups	# Proteins	# PSMs	Master Protein Accessions	Positions in Master Proteins	# Missed Cleavages	Theo. MH+ [Da]	Found in Sample: [S8] F8: Sample	XCorr Sequest HT	Confidence Sequest HT	Percolator q-Value Sequest HT	Percolator PEP Sequest HT
	FALSE	High	[R].APQVYILPPPAEQLSR.[KE]			FALSE	0.00172062	0	2	9	20	P01867; A0A075B5P3	P01867 [233-248]; A0A075B5P3 [234-249]	0	1778.98	High	3.37	High	0	0.0004876
	FALSE	High	[K].TTPPSVYPLAPGCGDTTGSSVTLGCLVK.[G]	2xCarbamidomethyl [C13; C25]		FALSE	0.000979138	0	2	8	30	P01867; A0A075B5P3	P01867 [2-29]; A0A075B5P3 [3-30]	0	2835.39	High	4.53	High	0	0.02476
	FALSE	High	[K].ECHKCPAPNLEGGPSVFIFPPNIK.[D]	2xCarbamidomethyl [C2; C5]		FALSE	0.0158129	0	2	7	2	P01867; A0A075B5P3	P01867 [113-136]; A0A075B5P3 [114-137]	1	2708.33	High	5.35	High	0	0.006643
	FALSE	High	[K].DTAPVLDSDGSYFIYSK.[L]			FALSE	0.00130354	0	2	9	6	P01867; A0A075B5P3	P01867 [281-297]; A0A075B5P3 [282-298]	0	1877.88	High	5.12	High	0	0.003483
	FALSE	High	[K-].GLVRAPQVYILPPPAEQLSR.[KE]			FALSE	0.0029721	0	2	8	1	P01867; A0A075B5P3	P01867 [229-248]; A0A075B5P3 [230-249]	1	2204.26	High	2.79	High	0	0.0009276
	FALSE	High	[K].DVLMISLTPK.[V]			FALSE	0.0157458	0	3	8	6	P01867; Q5R3X8; A0A075B5P3	P01867 [137-146]; Q5R3X8 [19-28]; A0A075B5P3 [138-147]	0	1116.63	High	3.13	High	0	0.01022
	FALSE	High	[R].APQVYILPPPAEQLSRK.[D]			FALSE	0.00671566	0	2	8	3	P01867; A0A075B5P3	P01867 [233-249]; A0A075B5P3 [234-250]	1	1907.07	High	3.5	High	0	0.01746
	FALSE	High	[K].CPAPNLEGGPSVFIFPPNIKDVLMISLTPK.[V]	1xCarbamidomethyl [C1]		FALSE	0.000219567	0	2	7	15	P01867; A0A075B5P3	P01867 [117-146]; A0A075B5P3 [118-147]	1	3251.72	High	6.41	High	0	4.327e-05
	FALSE	High	[K].VTCVVVDVSEDDPDVQISWFVNNVEVHTAQTQTHR.[E]	1xCarbamidomethyl [C3]		FALSE	3.94333e-06	0	2	5	5	P01867; Q5R3X8	P01867 [147-181]; Q5R3X8 [29-63]	0	4023.91	High	7	High	0	6.96e-06
	FALSE	High	[K].CPAPNLEGGPSVFIFPPNIKDVLMISLTPK.[V]	1xCarbamidomethyl [C1]; 1xOxidation [M24]		FALSE	0.00619282	0	2	7	3	P01867; A0A075B5P3	P01867 [117-146]; A0A075B5P3 [118-147]	1	3267.72	High	6.11	High	0	0.02897
	FALSE	High	[K].CPAPNLEGGPSVFIFPPNIK.[D]	1xCarbamidomethyl [C1]		FALSE	0.000264967	0	2	7	10	P01867; A0A075B5P3	P01867 [117-136]; A0A075B5P3 [118-137]	0	2154.11	High	4.92	High	0	0.0001697
	FALSE	High	[K].TSKWEKTDSFSCNVR.[H]	1xCarbamidomethyl [C12]		FALSE	0.00153979	0	2	9	2	P01867; A0A075B5P3	P01867 [302-316]; A0A075B5P3 [303-317]	2	1844.86	High	4.07	High	0	0.0004293
	FALSE	High	[K].VNNKDLPSPIER.[T]			FALSE	0.0593546	0	3	8	9	P01867; Q5R3X8; A0A075B5P3	P01867 [211-222]; Q5R3X8 [93-104]; A0A075B5P3 [212-223]	1	1381.74	High	3.23	High	0.001956	0.07586
	FALSE	High	[K].LEPSGPISTINPCPPCKECHK.[C]	3xCarbamidomethyl [C13; C16; C19]		FALSE	0.0137413	0	2	7	3	P01867; A0A075B5P3	P01867 [96-116]; A0A075B5P3 [97-117]	1	2421.14	High	4.05	High	0	0.005638
	FALSE	High	[K].WEKTDSFSCNVR.[H]	1xCarbamidomethyl [C9]		FALSE	0.00718997	0	2	9	2	P01867; A0A075B5P3	P01867 [305-316]; A0A075B5P3 [306-317]	1	1528.68	High	3.86	High	0	0.002628
	FALSE	High	[K].WEKTDSFSCNVRHEGLK.[N]	1xCarbamidomethyl [C9]		FALSE	0.00185018	0	2	9	1	P01867; A0A075B5P3	P01867 [305-321]; A0A075B5P3 [306-322]	2	2092.99	High	4.73	High	0	0.0005308
	FALSE	High	[K].KLEPSGPISTINPCPPCKECHK.[C]	3xCarbamidomethyl [C14; C17; C20]		FALSE	0.00095845	0	2	7	4	P01867; A0A075B5P3	P01867 [95-116]; A0A075B5P3 [96-117]	2	2549.23	High	4.97	High	0	0.0002457
	FALSE	High	[R].HEGLKNYYLK.[K]			FALSE	0.0913897	0	2	9	2	P01867; A0A075B5P3	P01867 [317-326]; A0A075B5P3 [318-327]	1	1264.67	High	3.61	High	0	0.05289
	FALSE	High	[R].HEGLKNYYLKK.[T]			FALSE	0.0220271	0	2	9	4	P01867; A0A075B5P3	P01867 [317-327]; A0A075B5P3 [318-328]	2	1392.76	High	4.33	High	0	0.009794
	FALSE	High	[K].CKVNNKDLPSPIER.[T]	1xCarbamidomethyl [C1]		FALSE	0.0171436	0	3	8	5	P01867; Q5R3X8; A0A075B5P3	P01867 [209-222]; Q5R3X8 [91-104]; A0A075B5P3 [210-223]	2	1669.87	High	5.49	High	0.001956	0.09693
	FALSE	High	[K].TDSFSCNVR.[H]	1xCarbamidomethyl [C6]		FALSE	0.0300146	0	2	9	12	P01867; A0A075B5P3	P01867 [308-316]; A0A075B5P3 [309-317]	0	1085.47	High	3.02	High	0	0.05713
	FALSE	High	[K].TDSFSCNVRHEGLK.[N]	1xCarbamidomethyl [C6]		FALSE	0.0105976	0	2	9	2	P01867; A0A075B5P3	P01867 [308-321]; A0A075B5P3 [309-322]	1	1649.77	High	3.2	High	0	0.004149
	FALSE	High	[K].TDSFSCNVRHEGLKNYYLK.[K]	1xCarbamidomethyl [C6]		FALSE	0.0293861	0	2	9	2	P01867; A0A075B5P3	P01867 [308-326]; A0A075B5P3 [309-327]	2	2331.12	High	3.83	High	0.001956	0.07881
	FALSE	High	[K].LEPSGPISTINPCPPCK.[E]	2xCarbamidomethyl [C13; C16]		FALSE	0.000117683	0	2	7	12	P01867; A0A075B5P3	P01867 [96-112]; A0A075B5P3 [97-113]	0	1866.91	High	3.99	High	0	0.0185
	FALSE	High	[K].KLEPSGPISTINPCPPCK.[E]	2xCarbamidomethyl [C14; C17]		FALSE	2.43311e-05	0	2	7	13	P01867; A0A075B5P3	P01867 [95-112]; A0A075B5P3 [96-113]	1	1995	High	4.57	High	0	2.634e-05
	FALSE	Medium	[K].DVLMISLTPK.[V]	1xOxidation [M4]		FALSE	0.260587	0.0101979	3	8	2	P01867; Q5R3X8; A0A075B5P3	P01867 [137-146]; Q5R3X8 [19-28]; A0A075B5P3 [138-147]	0	1132.63	High	3.24	High	0.0068	0.1867
FALSE	High	Master Protein	A0A075B5P3	Immunoglobulin heavy constant gamma 2B (Fragment) OS=Mus musculus GN=Ighg2b PE=1 SV=1	FALSE	0	104.293	47.619	24	172	1	1	336	36.7	7.36	High		566.89	24
	Checked	Confidence	Annotated Sequence	Modifications	Modifications in Master Proteins	Contaminant	Qvality PEP	Qvality q-value	# Protein Groups	# Proteins	# PSMs	Master Protein Accessions	Positions in Master Proteins	# Missed Cleavages	Theo. MH+ [Da]	Found in Sample: [S8] F8: Sample	XCorr Sequest HT	Confidence Sequest HT	Percolator q-Value Sequest HT	Percolator PEP Sequest HT
	FALSE	High	[R].APQVYILPPPAEQLSR.[KE]			FALSE	0.00172062	0	2	9	20	P01867; A0A075B5P3	P01867 [233-248]; A0A075B5P3 [234-249]	0	1778.98	High	3.37	High	0	0.0004876
	FALSE	High	[K].TTPPSVYPLAPGCGDTTGSSVTLGCLVK.[G]	2xCarbamidomethyl [C13; C25]		FALSE	0.000979138	0	2	8	30	P01867; A0A075B5P3	P01867 [2-29]; A0A075B5P3 [3-30]	0	2835.39	High	4.53	High	0	0.02476
	FALSE	High	[K].ECHKCPAPNLEGGPSVFIFPPNIK.[D]	2xCarbamidomethyl [C2; C5]		FALSE	0.0158129	0	2	7	2	P01867; A0A075B5P3	P01867 [113-136]; A0A075B5P3 [114-137]	1	2708.33	High	5.35	High	0	0.006643
	FALSE	High	[K].DTAPVLDSDGSYFIYSK.[L]			FALSE	0.00130354	0	2	9	6	P01867; A0A075B5P3	P01867 [281-297]; A0A075B5P3 [282-298]	0	1877.88	High	5.12	High	0	0.003483
	FALSE	High	[K-].GLVRAPQVYILPPPAEQLSR.[KE]			FALSE	0.0029721	0	2	8	1	P01867; A0A075B5P3	P01867 [229-248]; A0A075B5P3 [230-249]	1	2204.26	High	2.79	High	0	0.0009276
	FALSE	High	[K].DVLMISLTPK.[V]			FALSE	0.0157458	0	3	8	6	P01867; Q5R3X8; A0A075B5P3	P01867 [137-146]; Q5R3X8 [19-28]; A0A075B5P3 [138-147]	0	1116.63	High	3.13	High	0	0.01022
	FALSE	High	[R].APQVYILPPPAEQLSRK.[D]			FALSE	0.00671566	0	2	8	3	P01867; A0A075B5P3	P01867 [233-249]; A0A075B5P3 [234-250]	1	1907.07	High	3.5	High	0	0.01746
	FALSE	High	[K].CPAPNLEGGPSVFIFPPNIKDVLMISLTPK.[V]	1xCarbamidomethyl [C1]		FALSE	0.000219567	0	2	7	15	P01867; A0A075B5P3	P01867 [117-146]; A0A075B5P3 [118-147]	1	3251.72	High	6.41	High	0	4.327e-05
	FALSE	High	[K].CPAPNLEGGPSVFIFPPNIKDVLMISLTPK.[V]	1xCarbamidomethyl [C1]; 1xOxidation [M24]		FALSE	0.00619282	0	2	7	3	P01867; A0A075B5P3	P01867 [117-146]; A0A075B5P3 [118-147]	1	3267.72	High	6.11	High	0	0.02897
	FALSE	High	[K].CPAPNLEGGPSVFIFPPNIK.[D]	1xCarbamidomethyl [C1]		FALSE	0.000264967	0	2	7	10	P01867; A0A075B5P3	P01867 [117-136]; A0A075B5P3 [118-137]	0	2154.11	High	4.92	High	0	0.0001697
	FALSE	High	[-].XKTTPPSVYPLAPGCGDTTGSSVTLGCLVK.[G]	2xCarbamidomethyl [C15; C27]		FALSE	0.000794236	0	1	1	1	A0A075B5P3	A0A075B5P3 [1-30]	1	3076.57	High	4.37	High	0	0.0001962
	FALSE	High	[K].TSKWEKTDSFSCNVR.[H]	1xCarbamidomethyl [C12]		FALSE	0.00153979	0	2	9	2	P01867; A0A075B5P3	P01867 [302-316]; A0A075B5P3 [303-317]	2	1844.86	High	4.07	High	0	0.0004293
	FALSE	High	[K].VNNKDLPSPIER.[T]			FALSE	0.0593546	0	3	8	9	P01867; Q5R3X8; A0A075B5P3	P01867 [211-222]; Q5R3X8 [93-104]; A0A075B5P3 [212-223]	1	1381.74	High	3.23	High	0.001956	0.07586
	FALSE	High	[K].LEPSGPISTINPCPPCKECHK.[C]	3xCarbamidomethyl [C13; C16; C19]		FALSE	0.0137413	0	2	7	3	P01867; A0A075B5P3	P01867 [96-116]; A0A075B5P3 [97-117]	1	2421.14	High	4.05	High	0	0.005638
	FALSE	High	[K].WEKTDSFSCNVR.[H]	1xCarbamidomethyl [C9]		FALSE	0.00718997	0	2	9	2	P01867; A0A075B5P3	P01867 [305-316]; A0A075B5P3 [306-317]	1	1528.68	High	3.86	High	0	0.002628
	FALSE	High	[K].WEKTDSFSCNVRHEGLK.[N]	1xCarbamidomethyl [C9]		FALSE	0.00185018	0	2	9	1	P01867; A0A075B5P3	P01867 [305-321]; A0A075B5P3 [306-322]	2	2092.99	High	4.73	High	0	0.0005308
	FALSE	High	[K].KLEPSGPISTINPCPPCKECHK.[C]	3xCarbamidomethyl [C14; C17; C20]		FALSE	0.00095845	0	2	7	4	P01867; A0A075B5P3	P01867 [95-116]; A0A075B5P3 [96-117]	2	2549.23	High	4.97	High	0	0.0002457
	FALSE	High	[R].HEGLKNYYLK.[K]			FALSE	0.0913897	0	2	9	2	P01867; A0A075B5P3	P01867 [317-326]; A0A075B5P3 [318-327]	1	1264.67	High	3.61	High	0	0.05289
	FALSE	High	[R].HEGLKNYYLKK.[T]			FALSE	0.0220271	0	2	9	4	P01867; A0A075B5P3	P01867 [317-327]; A0A075B5P3 [318-328]	2	1392.76	High	4.33	High	0	0.009794
	FALSE	High	[K].CKVNNKDLPSPIER.[T]	1xCarbamidomethyl [C1]		FALSE	0.0171436	0	3	8	5	P01867; Q5R3X8; A0A075B5P3	P01867 [209-222]; Q5R3X8 [91-104]; A0A075B5P3 [210-223]	2	1669.87	High	5.49	High	0.001956	0.09693
	FALSE	High	[K].TDSFSCNVR.[H]	1xCarbamidomethyl [C6]		FALSE	0.0300146	0	2	9	12	P01867; A0A075B5P3	P01867 [308-316]; A0A075B5P3 [309-317]	0	1085.47	High	3.02	High	0	0.05713
	FALSE	High	[K].TDSFSCNVRHEGLK.[N]	1xCarbamidomethyl [C6]		FALSE	0.0105976	0	2	9	2	P01867; A0A075B5P3	P01867 [308-321]; A0A075B5P3 [309-322]	1	1649.77	High	3.2	High	0	0.004149
	FALSE	High	[K].TDSFSCNVRHEGLKNYYLK.[K]	1xCarbamidomethyl [C6]		FALSE	0.0293861	0	2	9	2	P01867; A0A075B5P3	P01867 [308-326]; A0A075B5P3 [309-327]	2	2331.12	High	3.83	High	0.001956	0.07881
	FALSE	High	[K].LEPSGPISTINPCPPCK.[E]	2xCarbamidomethyl [C13; C16]		FALSE	0.000117683	0	2	7	12	P01867; A0A075B5P3	P01867 [96-112]; A0A075B5P3 [97-113]	0	1866.91	High	3.99	High	0	0.0185
	FALSE	High	[K].KLEPSGPISTINPCPPCK.[E]	2xCarbamidomethyl [C14; C17]		FALSE	2.43311e-05	0	2	7	13	P01867; A0A075B5P3	P01867 [95-112]; A0A075B5P3 [96-113]	1	1995	High	4.57	High	0	2.634e-05
	FALSE	Medium	[K].DVLMISLTPK.[V]	1xOxidation [M4]		FALSE	0.260587	0.0101979	3	8	2	P01867; Q5R3X8; A0A075B5P3	P01867 [137-146]; Q5R3X8 [19-28]; A0A075B5P3 [138-147]	0	1132.63	High	3.24	High	0.0068	0.1867
FALSE	High	None	Q569X1	Ighg protein OS=Mus musculus GN=Ighg PE=1 SV=1	FALSE	0	102.628	40.3361	23	173	0	1	476	52.1	5.85	Not Found		582.76	23
	Checked	Confidence	Annotated Sequence	Modifications	Modifications in Master Proteins	Contaminant	Qvality PEP	Qvality q-value	# Protein Groups	# Proteins	# PSMs	Master Protein Accessions	Positions in Master Proteins	# Missed Cleavages	Theo. MH+ [Da]	Found in Sample: [S8] F8: Sample	XCorr Sequest HT	Confidence Sequest HT	Percolator q-Value Sequest HT	Percolator PEP Sequest HT
	FALSE	High	[R].APQVYILPPPAEQLSR.[KE]			FALSE	0.00172062	0	2	9	20	P01867; A0A075B5P3	P01867 [233-248]; A0A075B5P3 [234-249]	0	1778.98	High	3.37	High	0	0.0004876
	FALSE	High	[K].TTPPSVYPLAPGCGDTTGSSVTLGCLVK.[G]	2xCarbamidomethyl [C13; C25]		FALSE	0.000979138	0	2	8	30	P01867; A0A075B5P3	P01867 [2-29]; A0A075B5P3 [3-30]	0	2835.39	High	4.53	High	0	0.02476
	FALSE	High	[K].ECHKCPAPNLEGGPSVFIFPPNIK.[D]	2xCarbamidomethyl [C2; C5]		FALSE	0.0158129	0	2	7	2	P01867; A0A075B5P3	P01867 [113-136]; A0A075B5P3 [114-137]	1	2708.33	High	5.35	High	0	0.006643
	FALSE	High	[K].DTAPVLDSDGSYFIYSK.[L]			FALSE	0.00130354	0	2	9	6	P01867; A0A075B5P3	P01867 [281-297]; A0A075B5P3 [282-298]	0	1877.88	High	5.12	High	0	0.003483
	FALSE	High	[K-].GLVRAPQVYILPPPAEQLSR.[KE]			FALSE	0.0029721	0	2	8	1	P01867; A0A075B5P3	P01867 [229-248]; A0A075B5P3 [230-249]	1	2204.26	High	2.79	High	0	0.0009276
	FALSE	High	[K].DVLMISLTPK.[V]			FALSE	0.0157458	0	3	8	6	P01867; Q5R3X8; A0A075B5P3	P01867 [137-146]; Q5R3X8 [19-28]; A0A075B5P3 [138-147]	0	1116.63	High	3.13	High	0	0.01022
	FALSE	High	[K].CPAPNLEGGPSVFIFPPNIKDVLMISLTPK.[V]	1xCarbamidomethyl [C1]		FALSE	0.000219567	0	2	7	15	P01867; A0A075B5P3	P01867 [117-146]; A0A075B5P3 [118-147]	1	3251.72	High	6.41	High	0	4.327e-05
	FALSE	High	[K].VTCVVVDVSEDDPDVQISWFVNNVEVHTAQTQTHR.[E]	1xCarbamidomethyl [C3]		FALSE	3.94333e-06	0	2	5	5	P01867; Q5R3X8	P01867 [147-181]; Q5R3X8 [29-63]	0	4023.91	High	7	High	0	6.96e-06
	FALSE	High	[K].CPAPNLEGGPSVFIFPPNIKDVLMISLTPK.[V]	1xCarbamidomethyl [C1]; 1xOxidation [M24]		FALSE	0.00619282	0	2	7	3	P01867; A0A075B5P3	P01867 [117-146]; A0A075B5P3 [118-147]	1	3267.72	High	6.11	High	0	0.02897
	FALSE	High	[K].CPAPNLEGGPSVFIFPPNIK.[D]	1xCarbamidomethyl [C1]		FALSE	0.000264967	0	2	7	10	P01867; A0A075B5P3	P01867 [117-136]; A0A075B5P3 [118-137]	0	2154.11	High	4.92	High	0	0.0001697
	FALSE	High	[K].TSKWEKTDSFSCNVR.[H]	1xCarbamidomethyl [C12]		FALSE	0.00153979	0	2	9	2	P01867; A0A075B5P3	P01867 [302-316]; A0A075B5P3 [303-317]	2	1844.86	High	4.07	High	0	0.0004293
	FALSE	High	[K].VNNKDLPSPIER.[T]			FALSE	0.0593546	0	3	8	9	P01867; Q5R3X8; A0A075B5P3	P01867 [211-222]; Q5R3X8 [93-104]; A0A075B5P3 [212-223]	1	1381.74	High	3.23	High	0.001956	0.07586
	FALSE	High	[K].LEPSGPISTINPCPPCKECHK.[C]	3xCarbamidomethyl [C13; C16; C19]		FALSE	0.0137413	0	2	7	3	P01867; A0A075B5P3	P01867 [96-116]; A0A075B5P3 [97-117]	1	2421.14	High	4.05	High	0	0.005638
	FALSE	High	[K].WEKTDSFSCNVR.[H]	1xCarbamidomethyl [C9]		FALSE	0.00718997	0	2	9	2	P01867; A0A075B5P3	P01867 [305-316]; A0A075B5P3 [306-317]	1	1528.68	High	3.86	High	0	0.002628
	FALSE	High	[K].WEKTDSFSCNVRHEGLK.[N]	1xCarbamidomethyl [C9]		FALSE	0.00185018	0	2	9	1	P01867; A0A075B5P3	P01867 [305-321]; A0A075B5P3 [306-322]	2	2092.99	High	4.73	High	0	0.0005308
	FALSE	High	[K].KLEPSGPISTINPCPPCKECHK.[C]	3xCarbamidomethyl [C14; C17; C20]		FALSE	0.00095845	0	2	7	4	P01867; A0A075B5P3	P01867 [95-116]; A0A075B5P3 [96-117]	2	2549.23	High	4.97	High	0	0.0002457
	FALSE	High	[R].HEGLKNYYLK.[K]			FALSE	0.0913897	0	2	9	2	P01867; A0A075B5P3	P01867 [317-326]; A0A075B5P3 [318-327]	1	1264.67	High	3.61	High	0	0.05289
	FALSE	High	[R].HEGLKNYYLKK.[T]			FALSE	0.0220271	0	2	9	4	P01867; A0A075B5P3	P01867 [317-327]; A0A075B5P3 [318-328]	2	1392.76	High	4.33	High	0	0.009794
	FALSE	High	[K].CKVNNKDLPSPIER.[T]	1xCarbamidomethyl [C1]		FALSE	0.0171436	0	3	8	5	P01867; Q5R3X8; A0A075B5P3	P01867 [209-222]; Q5R3X8 [91-104]; A0A075B5P3 [210-223]	2	1669.87	High	5.49	High	0.001956	0.09693
	FALSE	High	[K].TDSFSCNVR.[H]	1xCarbamidomethyl [C6]		FALSE	0.0300146	0	2	9	12	P01867; A0A075B5P3	P01867 [308-316]; A0A075B5P3 [309-317]	0	1085.47	High	3.02	High	0	0.05713
	FALSE	High	[K].TDSFSCNVRHEGLK.[N]	1xCarbamidomethyl [C6]		FALSE	0.0105976	0	2	9	2	P01867; A0A075B5P3	P01867 [308-321]; A0A075B5P3 [309-322]	1	1649.77	High	3.2	High	0	0.004149
	FALSE	High	[K].TDSFSCNVRHEGLKNYYLK.[K]	1xCarbamidomethyl [C6]		FALSE	0.0293861	0	2	9	2	P01867; A0A075B5P3	P01867 [308-326]; A0A075B5P3 [309-327]	2	2331.12	High	3.83	High	0.001956	0.07881
	FALSE	High	[K].LEPSGPISTINPCPPCK.[E]	2xCarbamidomethyl [C13; C16]		FALSE	0.000117683	0	2	7	12	P01867; A0A075B5P3	P01867 [96-112]; A0A075B5P3 [97-113]	0	1866.91	High	3.99	High	0	0.0185
	FALSE	High	[K].KLEPSGPISTINPCPPCK.[E]	2xCarbamidomethyl [C14; C17]		FALSE	2.43311e-05	0	2	7	13	P01867; A0A075B5P3	P01867 [95-112]; A0A075B5P3 [96-113]	1	1995	High	4.57	High	0	2.634e-05
	FALSE	Medium	[K].DVLMISLTPK.[V]	1xOxidation [M4]		FALSE	0.260587	0.0101979	3	8	2	P01867; Q5R3X8; A0A075B5P3	P01867 [137-146]; Q5R3X8 [19-28]; A0A075B5P3 [138-147]	0	1132.63	High	3.24	High	0.0068	0.1867
FALSE	High	None	A0A0F7R1P3	MAb 106 heavy chain OS=Mus musculus GN=HC PE=2 SV=1	FALSE	0	100.586	33.6887	23	171	0	2	469	51.2	7.72	Not Found		562.52	23
	Checked	Confidence	Annotated Sequence	Modifications	Modifications in Master Proteins	Contaminant	Qvality PEP	Qvality q-value	# Protein Groups	# Proteins	# PSMs	Master Protein Accessions	Positions in Master Proteins	# Missed Cleavages	Theo. MH+ [Da]	Found in Sample: [S8] F8: Sample	XCorr Sequest HT	Confidence Sequest HT	Percolator q-Value Sequest HT	Percolator PEP Sequest HT
	FALSE	High	[R].APQVYILPPPAEQLSR.[KE]			FALSE	0.00172062	0	2	9	20	P01867; A0A075B5P3	P01867 [233-248]; A0A075B5P3 [234-249]	0	1778.98	High	3.37	High	0	0.0004876
	FALSE	High	[K].TTPPSVYPLAPGCGDTTGSSVTLGCLVK.[G]	2xCarbamidomethyl [C13; C25]		FALSE	0.000979138	0	2	8	30	P01867; A0A075B5P3	P01867 [2-29]; A0A075B5P3 [3-30]	0	2835.39	High	4.53	High	0	0.02476
	FALSE	High	[K].ECHKCPAPNLEGGPSVFIFPPNIK.[D]	2xCarbamidomethyl [C2; C5]		FALSE	0.0158129	0	2	7	2	P01867; A0A075B5P3	P01867 [113-136]; A0A075B5P3 [114-137]	1	2708.33	High	5.35	High	0	0.006643
	FALSE	High	[K].DTAPVLDSDGSYFIYSK.[L]			FALSE	0.00130354	0	2	9	6	P01867; A0A075B5P3	P01867 [281-297]; A0A075B5P3 [282-298]	0	1877.88	High	5.12	High	0	0.003483
	FALSE	High	[K-].GLVRAPQVYILPPPAEQLSR.[KE]			FALSE	0.0029721	0	2	8	1	P01867; A0A075B5P3	P01867 [229-248]; A0A075B5P3 [230-249]	1	2204.26	High	2.79	High	0	0.0009276
	FALSE	High	[K].DVLMISLTPK.[V]			FALSE	0.0157458	0	3	8	6	P01867; Q5R3X8; A0A075B5P3	P01867 [137-146]; Q5R3X8 [19-28]; A0A075B5P3 [138-147]	0	1116.63	High	3.13	High	0	0.01022
	FALSE	High	[R].APQVYILPPPAEQLSRK.[D]			FALSE	0.00671566	0	2	8	3	P01867; A0A075B5P3	P01867 [233-249]; A0A075B5P3 [234-250]	1	1907.07	High	3.5	High	0	0.01746
	FALSE	High	[K].CPAPNLEGGPSVFIFPPNIKDVLMISLTPK.[V]	1xCarbamidomethyl [C1]		FALSE	0.000219567	0	2	7	15	P01867; A0A075B5P3	P01867 [117-146]; A0A075B5P3 [118-147]	1	3251.72	High	6.41	High	0	4.327e-05
	FALSE	High	[K].CPAPNLEGGPSVFIFPPNIKDVLMISLTPK.[V]	1xCarbamidomethyl [C1]; 1xOxidation [M24]		FALSE	0.00619282	0	2	7	3	P01867; A0A075B5P3	P01867 [117-146]; A0A075B5P3 [118-147]	1	3267.72	High	6.11	High	0	0.02897
	FALSE	High	[K].CPAPNLEGGPSVFIFPPNIK.[D]	1xCarbamidomethyl [C1]		FALSE	0.000264967	0	2	7	10	P01867; A0A075B5P3	P01867 [117-136]; A0A075B5P3 [118-137]	0	2154.11	High	4.92	High	0	0.0001697
	FALSE	High	[K].TSKWEKTDSFSCNVR.[H]	1xCarbamidomethyl [C12]		FALSE	0.00153979	0	2	9	2	P01867; A0A075B5P3	P01867 [302-316]; A0A075B5P3 [303-317]	2	1844.86	High	4.07	High	0	0.0004293
	FALSE	High	[K].VNNKDLPSPIER.[T]			FALSE	0.0593546	0	3	8	9	P01867; Q5R3X8; A0A075B5P3	P01867 [211-222]; Q5R3X8 [93-104]; A0A075B5P3 [212-223]	1	1381.74	High	3.23	High	0.001956	0.07586
	FALSE	High	[K].LEPSGPISTINPCPPCKECHK.[C]	3xCarbamidomethyl [C13; C16; C19]		FALSE	0.0137413	0	2	7	3	P01867; A0A075B5P3	P01867 [96-116]; A0A075B5P3 [97-117]	1	2421.14	High	4.05	High	0	0.005638
	FALSE	High	[K].WEKTDSFSCNVR.[H]	1xCarbamidomethyl [C9]		FALSE	0.00718997	0	2	9	2	P01867; A0A075B5P3	P01867 [305-316]; A0A075B5P3 [306-317]	1	1528.68	High	3.86	High	0	0.002628
	FALSE	High	[K].WEKTDSFSCNVRHEGLK.[N]	1xCarbamidomethyl [C9]		FALSE	0.00185018	0	2	9	1	P01867; A0A075B5P3	P01867 [305-321]; A0A075B5P3 [306-322]	2	2092.99	High	4.73	High	0	0.0005308
	FALSE	High	[K].KLEPSGPISTINPCPPCKECHK.[C]	3xCarbamidomethyl [C14; C17; C20]		FALSE	0.00095845	0	2	7	4	P01867; A0A075B5P3	P01867 [95-116]; A0A075B5P3 [96-117]	2	2549.23	High	4.97	High	0	0.0002457
	FALSE	High	[R].HEGLKNYYLK.[K]			FALSE	0.0913897	0	2	9	2	P01867; A0A075B5P3	P01867 [317-326]; A0A075B5P3 [318-327]	1	1264.67	High	3.61	High	0	0.05289
	FALSE	High	[R].HEGLKNYYLKK.[T]			FALSE	0.0220271	0	2	9	4	P01867; A0A075B5P3	P01867 [317-327]; A0A075B5P3 [318-328]	2	1392.76	High	4.33	High	0	0.009794
	FALSE	High	[K].CKVNNKDLPSPIER.[T]	1xCarbamidomethyl [C1]		FALSE	0.0171436	0	3	8	5	P01867; Q5R3X8; A0A075B5P3	P01867 [209-222]; Q5R3X8 [91-104]; A0A075B5P3 [210-223]	2	1669.87	High	5.49	High	0.001956	0.09693
	FALSE	High	[K].TDSFSCNVR.[H]	1xCarbamidomethyl [C6]		FALSE	0.0300146	0	2	9	12	P01867; A0A075B5P3	P01867 [308-316]; A0A075B5P3 [309-317]	0	1085.47	High	3.02	High	0	0.05713
	FALSE	High	[K].TDSFSCNVRHEGLK.[N]	1xCarbamidomethyl [C6]		FALSE	0.0105976	0	2	9	2	P01867; A0A075B5P3	P01867 [308-321]; A0A075B5P3 [309-322]	1	1649.77	High	3.2	High	0	0.004149
	FALSE	High	[K].TDSFSCNVRHEGLKNYYLK.[K]	1xCarbamidomethyl [C6]		FALSE	0.0293861	0	2	9	2	P01867; A0A075B5P3	P01867 [308-326]; A0A075B5P3 [309-327]	2	2331.12	High	3.83	High	0.001956	0.07881
	FALSE	High	[K].LEPSGPISTINPCPPCK.[E]	2xCarbamidomethyl [C13; C16]		FALSE	0.000117683	0	2	7	12	P01867; A0A075B5P3	P01867 [96-112]; A0A075B5P3 [97-113]	0	1866.91	High	3.99	High	0	0.0185
	FALSE	High	[K].KLEPSGPISTINPCPPCK.[E]	2xCarbamidomethyl [C14; C17]		FALSE	2.43311e-05	0	2	7	13	P01867; A0A075B5P3	P01867 [95-112]; A0A075B5P3 [96-113]	1	1995	High	4.57	High	0	2.634e-05
	FALSE	Medium	[K].DVLMISLTPK.[V]	1xOxidation [M4]		FALSE	0.260587	0.0101979	3	8	2	P01867; Q5R3X8; A0A075B5P3	P01867 [137-146]; Q5R3X8 [19-28]; A0A075B5P3 [138-147]	0	1132.63	High	3.24	High	0.0068	0.1867
FALSE	High	None	A0A0F7QZE4	MAb 110 heavy chain OS=Mus musculus GN=HC PE=2 SV=1	FALSE	0	100.586	33.4746	23	171	0	2	472	51.7	7.53	Not Found		562.52	23
	Checked	Confidence	Annotated Sequence	Modifications	Modifications in Master Proteins	Contaminant	Qvality PEP	Qvality q-value	# Protein Groups	# Proteins	# PSMs	Master Protein Accessions	Positions in Master Proteins	# Missed Cleavages	Theo. MH+ [Da]	Found in Sample: [S8] F8: Sample	XCorr Sequest HT	Confidence Sequest HT	Percolator q-Value Sequest HT	Percolator PEP Sequest HT
	FALSE	High	[R].APQVYILPPPAEQLSR.[KE]			FALSE	0.00172062	0	2	9	20	P01867; A0A075B5P3	P01867 [233-248]; A0A075B5P3 [234-249]	0	1778.98	High	3.37	High	0	0.0004876
	FALSE	High	[K].TTPPSVYPLAPGCGDTTGSSVTLGCLVK.[G]	2xCarbamidomethyl [C13; C25]		FALSE	0.000979138	0	2	8	30	P01867; A0A075B5P3	P01867 [2-29]; A0A075B5P3 [3-30]	0	2835.39	High	4.53	High	0	0.02476
	FALSE	High	[K].ECHKCPAPNLEGGPSVFIFPPNIK.[D]	2xCarbamidomethyl [C2; C5]		FALSE	0.0158129	0	2	7	2	P01867; A0A075B5P3	P01867 [113-136]; A0A075B5P3 [114-137]	1	2708.33	High	5.35	High	0	0.006643
	FALSE	High	[K].DTAPVLDSDGSYFIYSK.[L]			FALSE	0.00130354	0	2	9	6	P01867; A0A075B5P3	P01867 [281-297]; A0A075B5P3 [282-298]	0	1877.88	High	5.12	High	0	0.003483
	FALSE	High	[K-].GLVRAPQVYILPPPAEQLSR.[KE]			FALSE	0.0029721	0	2	8	1	P01867; A0A075B5P3	P01867 [229-248]; A0A075B5P3 [230-249]	1	2204.26	High	2.79	High	0	0.0009276
	FALSE	High	[K].DVLMISLTPK.[V]			FALSE	0.0157458	0	3	8	6	P01867; Q5R3X8; A0A075B5P3	P01867 [137-146]; Q5R3X8 [19-28]; A0A075B5P3 [138-147]	0	1116.63	High	3.13	High	0	0.01022
	FALSE	High	[R].APQVYILPPPAEQLSRK.[D]			FALSE	0.00671566	0	2	8	3	P01867; A0A075B5P3	P01867 [233-249]; A0A075B5P3 [234-250]	1	1907.07	High	3.5	High	0	0.01746
	FALSE	High	[K].CPAPNLEGGPSVFIFPPNIKDVLMISLTPK.[V]	1xCarbamidomethyl [C1]		FALSE	0.000219567	0	2	7	15	P01867; A0A075B5P3	P01867 [117-146]; A0A075B5P3 [118-147]	1	3251.72	High	6.41	High	0	4.327e-05
	FALSE	High	[K].CPAPNLEGGPSVFIFPPNIKDVLMISLTPK.[V]	1xCarbamidomethyl [C1]; 1xOxidation [M24]		FALSE	0.00619282	0	2	7	3	P01867; A0A075B5P3	P01867 [117-146]; A0A075B5P3 [118-147]	1	3267.72	High	6.11	High	0	0.02897
	FALSE	High	[K].CPAPNLEGGPSVFIFPPNIK.[D]	1xCarbamidomethyl [C1]		FALSE	0.000264967	0	2	7	10	P01867; A0A075B5P3	P01867 [117-136]; A0A075B5P3 [118-137]	0	2154.11	High	4.92	High	0	0.0001697
	FALSE	High	[K].TSKWEKTDSFSCNVR.[H]	1xCarbamidomethyl [C12]		FALSE	0.00153979	0	2	9	2	P01867; A0A075B5P3	P01867 [302-316]; A0A075B5P3 [303-317]	2	1844.86	High	4.07	High	0	0.0004293
	FALSE	High	[K].VNNKDLPSPIER.[T]			FALSE	0.0593546	0	3	8	9	P01867; Q5R3X8; A0A075B5P3	P01867 [211-222]; Q5R3X8 [93-104]; A0A075B5P3 [212-223]	1	1381.74	High	3.23	High	0.001956	0.07586
	FALSE	High	[K].LEPSGPISTINPCPPCKECHK.[C]	3xCarbamidomethyl [C13; C16; C19]		FALSE	0.0137413	0	2	7	3	P01867; A0A075B5P3	P01867 [96-116]; A0A075B5P3 [97-117]	1	2421.14	High	4.05	High	0	0.005638
	FALSE	High	[K].WEKTDSFSCNVR.[H]	1xCarbamidomethyl [C9]		FALSE	0.00718997	0	2	9	2	P01867; A0A075B5P3	P01867 [305-316]; A0A075B5P3 [306-317]	1	1528.68	High	3.86	High	0	0.002628
	FALSE	High	[K].WEKTDSFSCNVRHEGLK.[N]	1xCarbamidomethyl [C9]		FALSE	0.00185018	0	2	9	1	P01867; A0A075B5P3	P01867 [305-321]; A0A075B5P3 [306-322]	2	2092.99	High	4.73	High	0	0.0005308
	FALSE	High	[K].KLEPSGPISTINPCPPCKECHK.[C]	3xCarbamidomethyl [C14; C17; C20]		FALSE	0.00095845	0	2	7	4	P01867; A0A075B5P3	P01867 [95-116]; A0A075B5P3 [96-117]	2	2549.23	High	4.97	High	0	0.0002457
	FALSE	High	[R].HEGLKNYYLK.[K]			FALSE	0.0913897	0	2	9	2	P01867; A0A075B5P3	P01867 [317-326]; A0A075B5P3 [318-327]	1	1264.67	High	3.61	High	0	0.05289
	FALSE	High	[R].HEGLKNYYLKK.[T]			FALSE	0.0220271	0	2	9	4	P01867; A0A075B5P3	P01867 [317-327]; A0A075B5P3 [318-328]	2	1392.76	High	4.33	High	0	0.009794
	FALSE	High	[K].CKVNNKDLPSPIER.[T]	1xCarbamidomethyl [C1]		FALSE	0.0171436	0	3	8	5	P01867; Q5R3X8; A0A075B5P3	P01867 [209-222]; Q5R3X8 [91-104]; A0A075B5P3 [210-223]	2	1669.87	High	5.49	High	0.001956	0.09693
	FALSE	High	[K].TDSFSCNVR.[H]	1xCarbamidomethyl [C6]		FALSE	0.0300146	0	2	9	12	P01867; A0A075B5P3	P01867 [308-316]; A0A075B5P3 [309-317]	0	1085.47	High	3.02	High	0	0.05713
	FALSE	High	[K].TDSFSCNVRHEGLK.[N]	1xCarbamidomethyl [C6]		FALSE	0.0105976	0	2	9	2	P01867; A0A075B5P3	P01867 [308-321]; A0A075B5P3 [309-322]	1	1649.77	High	3.2	High	0	0.004149
	FALSE	High	[K].TDSFSCNVRHEGLKNYYLK.[K]	1xCarbamidomethyl [C6]		FALSE	0.0293861	0	2	9	2	P01867; A0A075B5P3	P01867 [308-326]; A0A075B5P3 [309-327]	2	2331.12	High	3.83	High	0.001956	0.07881
	FALSE	High	[K].LEPSGPISTINPCPPCK.[E]	2xCarbamidomethyl [C13; C16]		FALSE	0.000117683	0	2	7	12	P01867; A0A075B5P3	P01867 [96-112]; A0A075B5P3 [97-113]	0	1866.91	High	3.99	High	0	0.0185
	FALSE	High	[K].KLEPSGPISTINPCPPCK.[E]	2xCarbamidomethyl [C14; C17]		FALSE	2.43311e-05	0	2	7	13	P01867; A0A075B5P3	P01867 [95-112]; A0A075B5P3 [96-113]	1	1995	High	4.57	High	0	2.634e-05
	FALSE	Medium	[K].DVLMISLTPK.[V]	1xOxidation [M4]		FALSE	0.260587	0.0101979	3	8	2	P01867; Q5R3X8; A0A075B5P3	P01867 [137-146]; Q5R3X8 [19-28]; A0A075B5P3 [138-147]	0	1132.63	High	3.24	High	0.0068	0.1867
FALSE	High	Master Protein	P11260	LINE-1 retrotransposable element ORF1 protein OS=Mus musculus PE=1 SV=2	FALSE	0	81.905	69.4678	28	39	20	1	357	41.2	9.48	High		122.67	28
	Checked	Confidence	Annotated Sequence	Modifications	Modifications in Master Proteins	Contaminant	Qvality PEP	Qvality q-value	# Protein Groups	# Proteins	# PSMs	Master Protein Accessions	Positions in Master Proteins	# Missed Cleavages	Theo. MH+ [Da]	Found in Sample: [S8] F8: Sample	XCorr Sequest HT	Confidence Sequest HT	Percolator q-Value Sequest HT	Percolator PEP Sequest HT
	FALSE	High	[K].EMPMIIQEAYR.[T]			FALSE	0.048542	0	1	4	1	P11260	P11260 [214-224]	0	1380.67	High	2.45	High	0	0.02495
	FALSE	High	[KR].SLKDLQESTAKELQALK.[E]			FALSE	0.00601061	0	1	7	1	P11260	P11260 [61-77]	2	1902.05	High	3.88	High	0	0.002126
	FALSE	High	[R].IIGIDENEDFQLK.[G]			FALSE	0.000524819	0	1	3	1	P11260	P11260 [182-194]	0	1533.78	High	3.6	High	0	0.000121
	FALSE	High	[R].RAWTDVIQTLR.[E]			FALSE	0.0222149	0	2	16	3	P11260; O08905	P11260 [284-294]; O08905 [311-321]	1	1358.75	High	4.45	High	0	0.009908
	FALSE	High	[R].ISGAEDSIENIDTTVK.[E]			FALSE	0.000757783	0	1	4	1	P11260	P11260 [140-155]	0	1691.83	High	3.97	High	0	0.0001864
	FALSE	High	[K].LSITIDGETK.[V]			FALSE	0.0110588	0	1	7	1	P11260	P11260 [308-317]	0	1076.58	High	2.85	High	0	0.004355
	FALSE	High	[K].TILELKGEVDTIKK.[T]			FALSE	0.00169147	0	1	4	2	P11260	P11260 [93-106]	2	1586.94	High	3.98	High	0	0.0004772
	FALSE	High	[K].TILELKGEVDTIK.[K]			FALSE	0.0035558	0	1	4	2	P11260	P11260 [93-105]	1	1458.84	High	4.75	High	0	0.001147
	FALSE	High	[K].TQSEATLEIETLGKR.[S]			FALSE	0.000380959	0	1	3	2	P11260	P11260 [107-121]	1	1675.89	High	4.22	High	0	8.284e-05
	FALSE	High	[R].ILTQNIQVIQDTMR.[R]			FALSE	0.000483909	0	1	4	2	P11260	P11260 [163-176]	0	1672.91	High	5.34	High	0	0.0001097
	FALSE	High	[R].ILTQNIQVIQDTMR.[R]	1xOxidation [M13]		FALSE	0.00385622	0	1	4	1	P11260	P11260 [163-176]	0	1688.9	High	3.97	High	0	0.00126
	FALSE	High	[R].ISGAEDSIENIDTTVKENTK.[C]			FALSE	0.00036816	0	1	4	2	P11260	P11260 [140-159]	1	2164.06	High	5.47	High	0	7.969e-05
	FALSE	High	[K].TFLMMMIEDIKK.[D]			FALSE	0.0373909	0	1	12	1	P11260	P11260 [45-56]	1	1499.77	High	1.84	High	0	0.01835
	FALSE	High	[R].IIGIDENEDFQLKGPANIFNK.[I]			FALSE	4.3312e-05	0	1	3	2	P11260	P11260 [182-202]	1	2375.22	High	5.78	High	0	3.041e-05
	FALSE	High	[KR].SGTIDASISNR.[I]			FALSE	0.0245959	0	2	9	1	P11260; C6EQK5	P11260 [122-132]; C6EQK5 [89-99]	0	1120.56	High	3.08	High	0	0.01117
	FALSE	High	[RK].IQEMEER.[IRM]			FALSE	0.0555124	0	3	29	1	P11260; O08905; C6EQK5	P11260 [133-139]; O08905 [160-166]; C6EQK5 [100-106]	0	934.43	High	2.56	High	0	0.02931
	FALSE	High	[KR].SLKDLQESTAK.[E]			FALSE	0.0071289	0	1	7	1	P11260	P11260 [61-71]	1	1219.65	High	3.73	High	0	0.002594
	FALSE	High	[K].IIEENFPNIKK.[E]			FALSE	0.0285281	0	3	7	4	C6EQK4; P11260; C6EQK5	C6EQK4 [203-213]; P11260 [203-213]; C6EQK5 [170-180]	1	1344.75	High	4.07	High	0.0068	0.1893
	FALSE	High	[K].GPANIFNK.[I]			FALSE	0.069545	0	3	19	1	P11260; O08905; C6EQK5	P11260 [195-202]; O08905 [222-229]; C6EQK5 [162-169]	0	860.462	High	3.08	High	0	0.03826
	FALSE	High	[K].KTQSEATLEIETLGKR.[S]			FALSE	0.000294829	0	1	3	1	P11260	P11260 [106-121]	2	1803.98	High	4.71	High	0	6.128e-05
	FALSE	High	[K].ELQALKEKQENTAK.[Q]			FALSE	0.101684	0.00191002	1	5	1	P11260	P11260 [72-85]	2	1629.88	High	2.94	High	0.001115	0.06002
	FALSE	High	[K].TKFTQYLSTNPALQR.[I]			FALSE	0.104211	0.00191002	1	6	2	P11260	P11260 [323-337]	1	1767.94	High	3.59	High	0.001956	0.06743
	FALSE	High	[K].DGNHALEQPRK.[-]			FALSE	0.114926	0.00336287	1	7	1	P11260	P11260 [347-357]	1	1264.64	High	2.3	High	0.001956	0.06979
	FALSE	High	[R].NQDHSPSSER.[S]			FALSE	0.233743	0.00910931	1	11	1	P11260	P11260 [13-22]	0	1156.5	High	2.59	High	0.006201	0.1631
	FALSE	Medium	[R].AWTDVIQTLR.[E]			FALSE	0.260587	0.0101979	2	16	1	P11260; O08905	P11260 [285-294]; O08905 [312-321]	0	1202.65	High	3.32	High	0.0068	0.1862
	FALSE	Medium	[R].KNPTNRNQDHSPSSER.[S]	1xPhospho [S11]		FALSE	0.339132	0.0217786	1	10	1	P11260	P11260 [7-22]	2	1946.85	Medium	2.81	Medium	0.01589	0.2568
	FALSE	Medium	[R].TPNRLDQKR.[N]			FALSE	0.347499	0.0228768	3	18	1	C6EQK4; P11260; O08905	C6EQK4 [225-233]; P11260 [225-233]; O08905 [252-260]	2	1127.63	Medium	2.33	Medium	0.01645	0.2641
	FALSE	Medium	[R].TTNALNKDR.[I]			FALSE	0.360939	0.0278973	1	4	1	P11260	P11260 [243-251]	1	1032.54	Medium	3.15	Medium	0.02012	0.2775
	FALSE	Medium	[R].LLYPAK.[L]			FALSE	0.400683	0.0400895	2	23	2	P11260; O08905	P11260 [302-307]; O08905 [329-334]	0	704.434	Medium	1.42	Medium	0.03007	0.315
FALSE	High	None	Q60712	ORF 1 protein OS=Mus musculus GN=ORF 1 PE=2 SV=1	FALSE	0	80.527	64.986	26	37	18	1	357	41.1	9.36	High		117.27	26
	Checked	Confidence	Annotated Sequence	Modifications	Modifications in Master Proteins	Contaminant	Qvality PEP	Qvality q-value	# Protein Groups	# Proteins	# PSMs	Master Protein Accessions	Positions in Master Proteins	# Missed Cleavages	Theo. MH+ [Da]	Found in Sample: [S8] F8: Sample	XCorr Sequest HT	Confidence Sequest HT	Percolator q-Value Sequest HT	Percolator PEP Sequest HT
	FALSE	High	[K].EMPMIIQEAYR.[T]			FALSE	0.048542	0	1	4	1	P11260	P11260 [214-224]	0	1380.67	High	2.45	High	0	0.02495
	FALSE	High	[KR].SLKDLQESTAKELQALK.[E]			FALSE	0.00601061	0	1	7	1	P11260	P11260 [61-77]	2	1902.05	High	3.88	High	0	0.002126
	FALSE	High	[R].IIGIDENEDFQLK.[G]			FALSE	0.000524819	0	1	3	1	P11260	P11260 [182-194]	0	1533.78	High	3.6	High	0	0.000121
	FALSE	High	[R].RAWTDVIQTLR.[E]			FALSE	0.0222149	0	2	16	3	P11260; O08905	P11260 [284-294]; O08905 [311-321]	1	1358.75	High	4.45	High	0	0.009908
	FALSE	High	[R].ISGAEDSIENIDTTVK.[E]			FALSE	0.000757783	0	1	4	1	P11260	P11260 [140-155]	0	1691.83	High	3.97	High	0	0.0001864
	FALSE	High	[K].LSITIDGETK.[V]			FALSE	0.0110588	0	1	7	1	P11260	P11260 [308-317]	0	1076.58	High	2.85	High	0	0.004355
	FALSE	High	[K].TILELKGEVDTIKK.[T]			FALSE	0.00169147	0	1	4	2	P11260	P11260 [93-106]	2	1586.94	High	3.98	High	0	0.0004772
	FALSE	High	[K].TILELKGEVDTIK.[K]			FALSE	0.0035558	0	1	4	2	P11260	P11260 [93-105]	1	1458.84	High	4.75	High	0	0.001147
	FALSE	High	[K].TQSEATLEIETLGKR.[S]			FALSE	0.000380959	0	1	3	2	P11260	P11260 [107-121]	1	1675.89	High	4.22	High	0	8.284e-05
	FALSE	High	[R].ILTQNIQVIQDTMR.[R]			FALSE	0.000483909	0	1	4	2	P11260	P11260 [163-176]	0	1672.91	High	5.34	High	0	0.0001097
	FALSE	High	[R].ILTQNIQVIQDTMR.[R]	1xOxidation [M13]		FALSE	0.00385622	0	1	4	1	P11260	P11260 [163-176]	0	1688.9	High	3.97	High	0	0.00126
	FALSE	High	[R].ISGAEDSIENIDTTVKENTK.[C]			FALSE	0.00036816	0	1	4	2	P11260	P11260 [140-159]	1	2164.06	High	5.47	High	0	7.969e-05
	FALSE	High	[K].TFLMMMIEDIKK.[D]			FALSE	0.0373909	0	1	12	1	P11260	P11260 [45-56]	1	1499.77	High	1.84	High	0	0.01835
	FALSE	High	[R].IIGIDENEDFQLKGPANIFNK.[I]			FALSE	4.3312e-05	0	1	3	2	P11260	P11260 [182-202]	1	2375.22	High	5.78	High	0	3.041e-05
	FALSE	High	[KR].SGTIDASISNR.[I]			FALSE	0.0245959	0	2	9	1	P11260; C6EQK5	P11260 [122-132]; C6EQK5 [89-99]	0	1120.56	High	3.08	High	0	0.01117
	FALSE	High	[RK].IQEMEER.[IRM]			FALSE	0.0555124	0	3	29	1	P11260; O08905; C6EQK5	P11260 [133-139]; O08905 [160-166]; C6EQK5 [100-106]	0	934.43	High	2.56	High	0	0.02931
	FALSE	High	[KR].SLKDLQESTAK.[E]			FALSE	0.0071289	0	1	7	1	P11260	P11260 [61-71]	1	1219.65	High	3.73	High	0	0.002594
	FALSE	High	[K].IIEENFPNIKK.[E]			FALSE	0.0285281	0	3	7	4	C6EQK4; P11260; C6EQK5	C6EQK4 [203-213]; P11260 [203-213]; C6EQK5 [170-180]	1	1344.75	High	4.07	High	0.0068	0.1893
	FALSE	High	[K].GPANIFNK.[I]			FALSE	0.069545	0	3	19	1	P11260; O08905; C6EQK5	P11260 [195-202]; O08905 [222-229]; C6EQK5 [162-169]	0	860.462	High	3.08	High	0	0.03826
	FALSE	High	[K].KTQSEATLEIETLGKR.[S]			FALSE	0.000294829	0	1	3	1	P11260	P11260 [106-121]	2	1803.98	High	4.71	High	0	6.128e-05
	FALSE	High	[K].ELQALKEKQENTAK.[Q]			FALSE	0.101684	0.00191002	1	5	1	P11260	P11260 [72-85]	2	1629.88	High	2.94	High	0.001115	0.06002
	FALSE	High	[K].TKFTQYLSTNPALQR.[I]			FALSE	0.104211	0.00191002	1	6	2	P11260	P11260 [323-337]	1	1767.94	High	3.59	High	0.001956	0.06743
	FALSE	High	[K].DGNHALEQPRK.[-]			FALSE	0.114926	0.00336287	1	7	1	P11260	P11260 [347-357]	1	1264.64	High	2.3	High	0.001956	0.06979
	FALSE	Medium	[R].AWTDVIQTLR.[E]			FALSE	0.260587	0.0101979	2	16	1	P11260; O08905	P11260 [285-294]; O08905 [312-321]	0	1202.65	High	3.32	High	0.0068	0.1862
	FALSE	Medium	[R].TPNRLDQKR.[N]			FALSE	0.347499	0.0228768	3	18	1	C6EQK4; P11260; O08905	C6EQK4 [225-233]; P11260 [225-233]; O08905 [252-260]	2	1127.63	Medium	2.33	Medium	0.01645	0.2641
	FALSE	Medium	[R].TTNALNKDR.[I]			FALSE	0.360939	0.0278973	1	4	1	P11260	P11260 [243-251]	1	1032.54	Medium	3.15	Medium	0.02012	0.2775
	FALSE	Medium	[R].LLYPAK.[L]			FALSE	0.400683	0.0400895	2	23	2	P11260; O08905	P11260 [302-307]; O08905 [329-334]	0	704.434	Medium	1.42	Medium	0.03007	0.315
FALSE	High	None	Q61784	ORF1 OS=Mus musculus domesticus PE=4 SV=1	FALSE	0	80.527	64.986	26	37	18	1	357	41.2	9.52	High		117.27	26
	Checked	Confidence	Annotated Sequence	Modifications	Modifications in Master Proteins	Contaminant	Qvality PEP	Qvality q-value	# Protein Groups	# Proteins	# PSMs	Master Protein Accessions	Positions in Master Proteins	# Missed Cleavages	Theo. MH+ [Da]	Found in Sample: [S8] F8: Sample	XCorr Sequest HT	Confidence Sequest HT	Percolator q-Value Sequest HT	Percolator PEP Sequest HT
	FALSE	High	[K].EMPMIIQEAYR.[T]			FALSE	0.048542	0	1	4	1	P11260	P11260 [214-224]	0	1380.67	High	2.45	High	0	0.02495
	FALSE	High	[KR].SLKDLQESTAKELQALK.[E]			FALSE	0.00601061	0	1	7	1	P11260	P11260 [61-77]	2	1902.05	High	3.88	High	0	0.002126
	FALSE	High	[R].IIGIDENEDFQLK.[G]			FALSE	0.000524819	0	1	3	1	P11260	P11260 [182-194]	0	1533.78	High	3.6	High	0	0.000121
	FALSE	High	[R].RAWTDVIQTLR.[E]			FALSE	0.0222149	0	2	16	3	P11260; O08905	P11260 [284-294]; O08905 [311-321]	1	1358.75	High	4.45	High	0	0.009908
	FALSE	High	[R].ISGAEDSIENIDTTVK.[E]			FALSE	0.000757783	0	1	4	1	P11260	P11260 [140-155]	0	1691.83	High	3.97	High	0	0.0001864
	FALSE	High	[K].LSITIDGETK.[V]			FALSE	0.0110588	0	1	7	1	P11260	P11260 [308-317]	0	1076.58	High	2.85	High	0	0.004355
	FALSE	High	[K].TILELKGEVDTIKK.[T]			FALSE	0.00169147	0	1	4	2	P11260	P11260 [93-106]	2	1586.94	High	3.98	High	0	0.0004772
	FALSE	High	[K].TILELKGEVDTIK.[K]			FALSE	0.0035558	0	1	4	2	P11260	P11260 [93-105]	1	1458.84	High	4.75	High	0	0.001147
	FALSE	High	[K].TQSEATLEIETLGKR.[S]			FALSE	0.000380959	0	1	3	2	P11260	P11260 [107-121]	1	1675.89	High	4.22	High	0	8.284e-05
	FALSE	High	[R].ILTQNIQVIQDTMR.[R]			FALSE	0.000483909	0	1	4	2	P11260	P11260 [163-176]	0	1672.91	High	5.34	High	0	0.0001097
	FALSE	High	[R].ILTQNIQVIQDTMR.[R]	1xOxidation [M13]		FALSE	0.00385622	0	1	4	1	P11260	P11260 [163-176]	0	1688.9	High	3.97	High	0	0.00126
	FALSE	High	[R].ISGAEDSIENIDTTVKENTK.[C]			FALSE	0.00036816	0	1	4	2	P11260	P11260 [140-159]	1	2164.06	High	5.47	High	0	7.969e-05
	FALSE	High	[K].TFLMMMIEDIKK.[D]			FALSE	0.0373909	0	1	12	1	P11260	P11260 [45-56]	1	1499.77	High	1.84	High	0	0.01835
	FALSE	High	[R].IIGIDENEDFQLKGPANIFNK.[I]			FALSE	4.3312e-05	0	1	3	2	P11260	P11260 [182-202]	1	2375.22	High	5.78	High	0	3.041e-05
	FALSE	High	[KR].SGTIDASISNR.[I]			FALSE	0.0245959	0	2	9	1	P11260; C6EQK5	P11260 [122-132]; C6EQK5 [89-99]	0	1120.56	High	3.08	High	0	0.01117
	FALSE	High	[RK].IQEMEER.[IRM]			FALSE	0.0555124	0	3	29	1	P11260; O08905; C6EQK5	P11260 [133-139]; O08905 [160-166]; C6EQK5 [100-106]	0	934.43	High	2.56	High	0	0.02931
	FALSE	High	[KR].SLKDLQESTAK.[E]			FALSE	0.0071289	0	1	7	1	P11260	P11260 [61-71]	1	1219.65	High	3.73	High	0	0.002594
	FALSE	High	[K].IIEENFPNIKK.[E]			FALSE	0.0285281	0	3	7	4	C6EQK4; P11260; C6EQK5	C6EQK4 [203-213]; P11260 [203-213]; C6EQK5 [170-180]	1	1344.75	High	4.07	High	0.0068	0.1893
	FALSE	High	[K].GPANIFNK.[I]			FALSE	0.069545	0	3	19	1	P11260; O08905; C6EQK5	P11260 [195-202]; O08905 [222-229]; C6EQK5 [162-169]	0	860.462	High	3.08	High	0	0.03826
	FALSE	High	[K].KTQSEATLEIETLGKR.[S]			FALSE	0.000294829	0	1	3	1	P11260	P11260 [106-121]	2	1803.98	High	4.71	High	0	6.128e-05
	FALSE	High	[K].ELQALKEKQENTAK.[Q]			FALSE	0.101684	0.00191002	1	5	1	P11260	P11260 [72-85]	2	1629.88	High	2.94	High	0.001115	0.06002
	FALSE	High	[K].TKFTQYLSTNPALQR.[I]			FALSE	0.104211	0.00191002	1	6	2	P11260	P11260 [323-337]	1	1767.94	High	3.59	High	0.001956	0.06743
	FALSE	High	[K].DGNHALEQPRK.[-]			FALSE	0.114926	0.00336287	1	7	1	P11260	P11260 [347-357]	1	1264.64	High	2.3	High	0.001956	0.06979
	FALSE	Medium	[R].AWTDVIQTLR.[E]			FALSE	0.260587	0.0101979	2	16	1	P11260; O08905	P11260 [285-294]; O08905 [312-321]	0	1202.65	High	3.32	High	0.0068	0.1862
	FALSE	Medium	[R].TPNRLDQKR.[N]			FALSE	0.347499	0.0228768	3	18	1	C6EQK4; P11260; O08905	C6EQK4 [225-233]; P11260 [225-233]; O08905 [252-260]	2	1127.63	Medium	2.33	Medium	0.01645	0.2641
	FALSE	Medium	[R].TTNALNKDR.[I]			FALSE	0.360939	0.0278973	1	4	1	P11260	P11260 [243-251]	1	1032.54	Medium	3.15	Medium	0.02012	0.2775
	FALSE	Medium	[R].LLYPAK.[L]			FALSE	0.400683	0.0400895	2	23	2	P11260; O08905	P11260 [302-307]; O08905 [329-334]	0	704.434	Medium	1.42	Medium	0.03007	0.315
FALSE	High	Master Protein	V9H0W7	Pro-Pol-dUTPase polyprotein (Fragment) OS=Mus musculus GN=pro-pol-dUTPase PE=4 SV=1	FALSE	0	79.037	31.8951	29	41	26	1	1182	131	9.17	High		136.46	29
	Checked	Confidence	Annotated Sequence	Modifications	Modifications in Master Proteins	Contaminant	Qvality PEP	Qvality q-value	# Protein Groups	# Proteins	# PSMs	Master Protein Accessions	Positions in Master Proteins	# Missed Cleavages	Theo. MH+ [Da]	Found in Sample: [S8] F8: Sample	XCorr Sequest HT	Confidence Sequest HT	Percolator q-Value Sequest HT	Percolator PEP Sequest HT
	FALSE	High	[R].AVHMVLQFVCK.[K]	1xCarbamidomethyl [C10]		FALSE	0.043516	0	1	1	2	V9H0W7	V9H0W7 [662-672]	0	1331.7	High	3.27	High	0	0.02195
	FALSE	High	[K].TTIHGLTECLIYR.[H]	1xCarbamidomethyl [C9]		FALSE	0.00624588	0	1	1	2	V9H0W7	V9H0W7 [875-887]	0	1576.82	High	4.26	High	0	0.002225
	FALSE	High	[R].KAASFVWGLEQEK.[A]			FALSE	0.00598502	0	1	1	2	V9H0W7	V9H0W7 [420-432]	1	1492.78	High	3.84	High	0	0.002119
	FALSE	High	[R].SMWIDLSK.[W]			FALSE	0.0339305	0	2	2	2	V9H0W7; Q78QS6	V9H0W7 [714-721]; Q78QS6 [50-57]	0	979.492	High	1.99	High	0	0.01637
	FALSE	High	[K].LRLPPGHFGLLMPLNQQAK.[K]			FALSE	0.0917666	0	1	1	1	V9H0W7	V9H0W7 [1044-1062]	1	2130.2	High	3.66	High	0	0.05315
	FALSE	High	[K].WTAAALQPLSGTTLK.[D]			FALSE	0.000463674	0	1	1	1	V9H0W7	V9H0W7 [633-647]	0	1557.86	High	4.32	High	0	0.0001042
	FALSE	High	[K].VWVNPPGKEPRPAEVLAEGEGNTEWVVEEGSYK.[Y]			FALSE	0.000322499	0	1	1	2	V9H0W7	V9H0W7 [1136-1168]	1	3652.79	High	5.1	High	0.006201	0.1462
	FALSE	High	[K].HAPIASWGVPYDQLTEEEKTR.[A]			FALSE	0.000181169	0	1	1	2	V9H0W7	V9H0W7 [596-616]	1	2427.19	High	4.22	High	0	3.453e-05
	FALSE	High	[K].LHEEVAQMPMVSTPVTMPSAAK.[H]			FALSE	0.0171436	0	1	1	1	V9H0W7	V9H0W7 [574-595]	0	2354.16	High	4.41	High	0	0.0073
	FALSE	High	[R].SIYGTVSPIAR.[I]			FALSE	0.0112969	0	1	1	1	V9H0W7	V9H0W7 [970-980]	0	1163.64	High	3.04	High	0	0.004469
	FALSE	High	[K].ALPSSADNYSPFEK.[Q]			FALSE	0.0436995	0	1	1	1	V9H0W7	V9H0W7 [490-503]	0	1525.72	High	2.96	High	0	0.0221
	FALSE	High	[K].QLLACYWALVETER.[L]	1xCarbamidomethyl [C5]		FALSE	0.00168427	0	1	1	1	V9H0W7	V9H0W7 [504-517]	0	1751.88	High	3.99	High	0	0.000477
	FALSE	High	[R].LVGLFGFWR.[Q]			FALSE	0.0114422	0	1	1	1	V9H0W7	V9H0W7 [393-401]	0	1094.61	High	3.07	High	0	0.004532
	FALSE	High	[R].LPPGHFGLLMPLNQQAK.[K]			FALSE	0.00336383	0	1	1	1	V9H0W7	V9H0W7 [1046-1062]	0	1861.02	High	3.23	High	0	0.001074
	FALSE	High	[R].FVLTGVDTYSGYGFAFPAR.[N]			FALSE	0.000239149	0	1	1	3	V9H0W7	V9H0W7 [851-869]	0	2068.02	High	4.6	High	0	0.001044
	FALSE	High	[K].IFVSHVNAHQK.[V]			FALSE	0.00411121	0	2	2	2	V9H0W7; Q78QS6	V9H0W7 [728-738]; Q78QS6 [64-74]	0	1279.69	High	4.03	High	0	0.001362
	FALSE	High	[R].HGIPHSIASDQGTHFTAR.[E]			FALSE	3.28113e-05	0	1	1	2	V9H0W7	V9H0W7 [888-905]	0	1931.95	High	4.93	High	0	0.0007946
	FALSE	High	[K].IGEKDIWGR.[S]			FALSE	0.0185068	0	2	2	2	V9H0W7; Q78QS6	V9H0W7 [705-713]; Q78QS6 [41-49]	1	1073.57	High	3.45	High	0	0.007981
	FALSE	High	[K].ADLATAAADCQICQQQKPTLSPR.[Y]	2xCarbamidomethyl [C10; C13]		FALSE	0.000477747	0	1	1	3	V9H0W7	V9H0W7 [799-821]	0	2543.23	High	6.15	High	0	0.0001084
	FALSE	High	[K].VTSAEEEFNNQVDK.[M]			FALSE	0.0426097	0	1	1	1	V9H0W7	V9H0W7 [739-752]	0	1609.73	High	4.25	High	0	0.02143
	FALSE	High	[R].LLVLPCPVIK.[V]	1xCarbamidomethyl [C6]		FALSE	0.131884	0.00336287	1	1	1	V9H0W7	V9H0W7 [1103-1112]	0	1151.72	High	1.71	High	0.001956	0.0823
	FALSE	High	[R].IRGWEINPTK.[I]			FALSE	0.112154	0.00336287	1	1	1	V9H0W7	V9H0W7 [339-348]	1	1213.67	High	3.43	High	0.001956	0.06778
	FALSE	High	[K].AVYALNQR.[S]			FALSE	0.109445	0.00336287	1	1	1	V9H0W7	V9H0W7 [962-969]	0	934.51	High	2.07	High	0.001956	0.06568
	FALSE	High	[R].YAGTTQK.[W]			FALSE	0.162345	0.00336287	1	1	1	V9H0W7	V9H0W7 [626-632]	0	768.389	High	1.5	High	0.001956	0.1051
	FALSE	High	[K].FLGVQWCGACR.[D]	2xCarbamidomethyl [C7; C10]		FALSE	0.134566	0.00336287	1	1	1	V9H0W7	V9H0W7 [358-368]	0	1353.62	High	2.63	High	0.001956	0.08411
	FALSE	High	[K].RPLGFWSK.[A]			FALSE	0.126158	0.00336287	1	1	1	V9H0W7	V9H0W7 [482-489]	0	990.552	High	2.13	High	0.001956	0.078
	FALSE	Medium	[K].IQGPSTSVK.[F]			FALSE	0.28674	0.0184211	1	1	1	V9H0W7	V9H0W7 [349-357]	0	916.51	Medium	2.03	Medium	0.0141	0.2094
	FALSE	Medium	[R].AWFTDGSAR.[Y]			FALSE	0.302742	0.0195375	1	1	1	V9H0W7	V9H0W7 [617-625]	0	1010.47	Medium	1.99	Medium	0.01469	0.2239
	FALSE	Medium	[K].LQQPNPSR.[M]			FALSE	0.410026	0.0422802	1	1	1	V9H0W7	V9H0W7 [1117-1124]	0	939.501	Medium	2.05	Medium	0.03203	0.3245
FALSE	High	Master Protein	A0A0D5ZY64	IgE L chain kappa OS=Mus musculus PE=2 SV=1	FALSE	0	72.068	53.3613	20	148	20	1	238	26.3	7.74	High		448.95	20
	Checked	Confidence	Annotated Sequence	Modifications	Modifications in Master Proteins	Contaminant	Qvality PEP	Qvality q-value	# Protein Groups	# Proteins	# PSMs	Master Protein Accessions	Positions in Master Proteins	# Missed Cleavages	Theo. MH+ [Da]	Found in Sample: [S8] F8: Sample	XCorr Sequest HT	Confidence Sequest HT	Percolator q-Value Sequest HT	Percolator PEP Sequest HT
	FALSE	High	[R].HNSYTCEATHK.[T]	1xCarbamidomethyl [C6]		FALSE	0.00119681	0	1	28	21	A0A0D5ZY64	A0A0D5ZY64 [213-223]	0	1347.57	High	4.9	High	0	0.0003179
	FALSE	High	[R].QNGVLNSWTDQDSKDSTYSMSSTLTLTK.[D]			FALSE	0.00624588	0	1	28	2	A0A0D5ZY64	A0A0D5ZY64 [180-207]	1	3107.45	High	5.46	High	0	0.02402
	FALSE	High	[R].QNGVLNSWTDQDSK.[D]			FALSE	0.00235002	0	1	28	2	A0A0D5ZY64	A0A0D5ZY64 [180-193]	0	1591.73	High	4.39	High	0	0.0007058
	FALSE	High	[R].FSGSGSGTDFTLK.[I]			FALSE	0.00106646	0	1	28	33	A0A0D5ZY64	A0A0D5ZY64 [86-98]	0	1303.62	High	3.65	High	0	0.03028
	FALSE	High	[R].FSGVPDRFSGSGSGTDFTLK.[I]			FALSE	5.07282e-05	0	1	24	24	A0A0D5ZY64	A0A0D5ZY64 [79-98]	1	2061.99	High	3.91	High	0	0.0318
	FALSE	High	[K].DSTYSMSSTLTLTK.[D]			FALSE	0.0223093	0	1	28	2	A0A0D5ZY64	A0A0D5ZY64 [194-207]	0	1534.73	High	3.56	High	0	0.009953
	FALSE	High	[R].QNGVLNSWTDQDSKDSTYSMSSTLTLTKDEYER.[H]			FALSE	0.00416419	0	1	28	2	A0A0D5ZY64	A0A0D5ZY64 [180-212]	2	3799.72	High	4.89	High	0	0.001382
	FALSE	High	[R].QNGVLNSWTDQDSKDSTYSMSSTLTLTKDEYER.[H]	1xOxidation [M20]		FALSE	0.0545904	0	1	28	2	A0A0D5ZY64	A0A0D5ZY64 [180-212]	2	3815.72	High	4.34	High	0	0.02865
	FALSE	High	[KR].RADAAPTVSIFPPSSEQLTSGGASVVCFLNNFYPK.[D]	1xCarbamidomethyl [C27]		FALSE	0.000105313	0	1	25	20	A0A0D5ZY64	A0A0D5ZY64 [132-166]	1	3727.84	High	5.15	High	0	0.0004644
	FALSE	High	[R-].ADAAPTVSIFPPSSEQLTSGGASVVCFLNNFYPKDINVK.[W]	1xCarbamidomethyl [C26]		FALSE	0.00367933	0	1	26	2	A0A0D5ZY64	A0A0D5ZY64 [133-171]	1	4141.06	High	4.36	High	0	0.007434
	FALSE	High	[R-].ADAAPTVSIFPPSSEQLTSGGASVVCFLNNFYPK.[D]	1xCarbamidomethyl [C26]		FALSE	0.0698349	0	1	26	3	A0A0D5ZY64	A0A0D5ZY64 [133-166]	0	3571.74	High	2.88	High	0.002882	0.109
	FALSE	High	[K].WKIDGSER.[Q]			FALSE	0.0948354	0	1	28	2	A0A0D5ZY64	A0A0D5ZY64 [172-179]	1	990.5	High	2.26	High	0	0.05526
	FALSE	High	[K].DEYERHNSYTCEATHK.[T]	1xCarbamidomethyl [C11]		FALSE	0.000423892	0	1	28	3	A0A0D5ZY64	A0A0D5ZY64 [208-223]	1	2039.85	High	4.92	High	0	0.0003825
	FALSE	High	[K].DEYERHNSYTCEATHKTSTSPIVK.[S]	1xCarbamidomethyl [C11]		FALSE	0.000248522	0	1	28	1	A0A0D5ZY64	A0A0D5ZY64 [208-231]	2	2853.31	High	5.95	High	0	5.018e-05
	FALSE	High	[R].HNSYTCEATHKTSTSPIVK.[S]	1xCarbamidomethyl [C6]		FALSE	0.00264848	0	1	28	3	A0A0D5ZY64	A0A0D5ZY64 [213-231]	1	2161.03	High	5.07	High	0	0.02523
	FALSE	High	[K].DSTYSMSSTLTLTKDEYER.[H]			FALSE	0.00166283	0	1	28	12	A0A0D5ZY64	A0A0D5ZY64 [194-212]	1	2227.01	High	4.65	High	0	0.03107
	FALSE	High	[K].DSTYSMSSTLTLTKDEYERHNSYTCEATHK.[T]	1xCarbamidomethyl [C25]; 1xOxidation [M6]		FALSE	0.0325263	0	1	28	1	A0A0D5ZY64	A0A0D5ZY64 [194-223]	2	3571.56	High	4.32	High	0	0.01552
	FALSE	High	[K].DSTYSMSSTLTLTKDEYER.[H]	1xOxidation [M6]		FALSE	0.00508917	0	1	28	2	A0A0D5ZY64	A0A0D5ZY64 [194-212]	1	2243	High	3.19	High	0	0.001744
	FALSE	High	[K].SFNRNEC.[-]	1xCarbamidomethyl [C7]		FALSE	0.112611	0.00336287	1	26	3	A0A0D5ZY64	A0A0D5ZY64 [232-238]	1	926.378	High	2.33	High	0.001956	0.06802
	FALSE	Medium	[R].FSGVPDR.[F]			FALSE	0.287785	0.0184211	1	24	3	A0A0D5ZY64	A0A0D5ZY64 [79-85]	0	777.389	Medium	2.01	Medium	0.04828	0.404
	FALSE	Medium	[K].TSTSPIVK.[S]			FALSE	0.334416	0.0217786	1	28	4	A0A0D5ZY64	A0A0D5ZY64 [224-231]	0	832.477	Medium	2.36	Medium	0.01589	0.2529
	FALSE	Medium	[KR].RADAAPTVSIFPPSSEQLTSGGASVVCFLNNFYPKDINVK.[W]	1xCarbamidomethyl [C27]		FALSE	0.384977	0.0351912	1	25	1	A0A0D5ZY64	A0A0D5ZY64 [132-171]	2	4297.16	Medium	4.22	Medium	0.02511	0.3002
FALSE	High	Master Protein Candidate	A0A125T908	Light chain kappa OS=Mus musculus GN=Igk PE=2 SV=1	FALSE	0	72.068	53.3613	20	148	20	1	238	26.3	7.74	High		448.95	20
	Checked	Confidence	Annotated Sequence	Modifications	Modifications in Master Proteins	Contaminant	Qvality PEP	Qvality q-value	# Protein Groups	# Proteins	# PSMs	Master Protein Accessions	Positions in Master Proteins	# Missed Cleavages	Theo. MH+ [Da]	Found in Sample: [S8] F8: Sample	XCorr Sequest HT	Confidence Sequest HT	Percolator q-Value Sequest HT	Percolator PEP Sequest HT
	FALSE	High	[R].HNSYTCEATHK.[T]	1xCarbamidomethyl [C6]		FALSE	0.00119681	0	1	28	21	A0A0D5ZY64	A0A0D5ZY64 [213-223]	0	1347.57	High	4.9	High	0	0.0003179
	FALSE	High	[R].QNGVLNSWTDQDSKDSTYSMSSTLTLTK.[D]			FALSE	0.00624588	0	1	28	2	A0A0D5ZY64	A0A0D5ZY64 [180-207]	1	3107.45	High	5.46	High	0	0.02402
	FALSE	High	[R].QNGVLNSWTDQDSK.[D]			FALSE	0.00235002	0	1	28	2	A0A0D5ZY64	A0A0D5ZY64 [180-193]	0	1591.73	High	4.39	High	0	0.0007058
	FALSE	High	[R].FSGSGSGTDFTLK.[I]			FALSE	0.00106646	0	1	28	33	A0A0D5ZY64	A0A0D5ZY64 [86-98]	0	1303.62	High	3.65	High	0	0.03028
	FALSE	High	[R].FSGVPDRFSGSGSGTDFTLK.[I]			FALSE	5.07282e-05	0	1	24	24	A0A0D5ZY64	A0A0D5ZY64 [79-98]	1	2061.99	High	3.91	High	0	0.0318
	FALSE	High	[K].DSTYSMSSTLTLTK.[D]			FALSE	0.0223093	0	1	28	2	A0A0D5ZY64	A0A0D5ZY64 [194-207]	0	1534.73	High	3.56	High	0	0.009953
	FALSE	High	[R].QNGVLNSWTDQDSKDSTYSMSSTLTLTKDEYER.[H]			FALSE	0.00416419	0	1	28	2	A0A0D5ZY64	A0A0D5ZY64 [180-212]	2	3799.72	High	4.89	High	0	0.001382
	FALSE	High	[R].QNGVLNSWTDQDSKDSTYSMSSTLTLTKDEYER.[H]	1xOxidation [M20]		FALSE	0.0545904	0	1	28	2	A0A0D5ZY64	A0A0D5ZY64 [180-212]	2	3815.72	High	4.34	High	0	0.02865
	FALSE	High	[KR].RADAAPTVSIFPPSSEQLTSGGASVVCFLNNFYPK.[D]	1xCarbamidomethyl [C27]		FALSE	0.000105313	0	1	25	20	A0A0D5ZY64	A0A0D5ZY64 [132-166]	1	3727.84	High	5.15	High	0	0.0004644
	FALSE	High	[R-].ADAAPTVSIFPPSSEQLTSGGASVVCFLNNFYPKDINVK.[W]	1xCarbamidomethyl [C26]		FALSE	0.00367933	0	1	26	2	A0A0D5ZY64	A0A0D5ZY64 [133-171]	1	4141.06	High	4.36	High	0	0.007434
	FALSE	High	[R-].ADAAPTVSIFPPSSEQLTSGGASVVCFLNNFYPK.[D]	1xCarbamidomethyl [C26]		FALSE	0.0698349	0	1	26	3	A0A0D5ZY64	A0A0D5ZY64 [133-166]	0	3571.74	High	2.88	High	0.002882	0.109
	FALSE	High	[K].WKIDGSER.[Q]			FALSE	0.0948354	0	1	28	2	A0A0D5ZY64	A0A0D5ZY64 [172-179]	1	990.5	High	2.26	High	0	0.05526
	FALSE	High	[K].DEYERHNSYTCEATHK.[T]	1xCarbamidomethyl [C11]		FALSE	0.000423892	0	1	28	3	A0A0D5ZY64	A0A0D5ZY64 [208-223]	1	2039.85	High	4.92	High	0	0.0003825
	FALSE	High	[K].DEYERHNSYTCEATHKTSTSPIVK.[S]	1xCarbamidomethyl [C11]		FALSE	0.000248522	0	1	28	1	A0A0D5ZY64	A0A0D5ZY64 [208-231]	2	2853.31	High	5.95	High	0	5.018e-05
	FALSE	High	[R].HNSYTCEATHKTSTSPIVK.[S]	1xCarbamidomethyl [C6]		FALSE	0.00264848	0	1	28	3	A0A0D5ZY64	A0A0D5ZY64 [213-231]	1	2161.03	High	5.07	High	0	0.02523
	FALSE	High	[K].DSTYSMSSTLTLTKDEYER.[H]			FALSE	0.00166283	0	1	28	12	A0A0D5ZY64	A0A0D5ZY64 [194-212]	1	2227.01	High	4.65	High	0	0.03107
	FALSE	High	[K].DSTYSMSSTLTLTKDEYERHNSYTCEATHK.[T]	1xCarbamidomethyl [C25]; 1xOxidation [M6]		FALSE	0.0325263	0	1	28	1	A0A0D5ZY64	A0A0D5ZY64 [194-223]	2	3571.56	High	4.32	High	0	0.01552
	FALSE	High	[K].DSTYSMSSTLTLTKDEYER.[H]	1xOxidation [M6]		FALSE	0.00508917	0	1	28	2	A0A0D5ZY64	A0A0D5ZY64 [194-212]	1	2243	High	3.19	High	0	0.001744
	FALSE	High	[K].SFNRNEC.[-]	1xCarbamidomethyl [C7]		FALSE	0.112611	0.00336287	1	26	3	A0A0D5ZY64	A0A0D5ZY64 [232-238]	1	926.378	High	2.33	High	0.001956	0.06802
	FALSE	Medium	[R].FSGVPDR.[F]			FALSE	0.287785	0.0184211	1	24	3	A0A0D5ZY64	A0A0D5ZY64 [79-85]	0	777.389	Medium	2.01	Medium	0.04828	0.404
	FALSE	Medium	[K].TSTSPIVK.[S]			FALSE	0.334416	0.0217786	1	28	4	A0A0D5ZY64	A0A0D5ZY64 [224-231]	0	832.477	Medium	2.36	Medium	0.01589	0.2529
	FALSE	Medium	[KR].RADAAPTVSIFPPSSEQLTSGGASVVCFLNNFYPKDINVK.[W]	1xCarbamidomethyl [C27]		FALSE	0.384977	0.0351912	1	25	1	A0A0D5ZY64	A0A0D5ZY64 [132-171]	2	4297.16	Medium	4.22	Medium	0.02511	0.3002
FALSE	High	Master Protein Candidate	A2NHM3	If kappa light chain (Fragment) OS=Mus musculus GN=Igkc PE=1 SV=1	FALSE	0	72.068	57.9909	20	148	20	1	219	24.2	7.33	High		448.95	20
	Checked	Confidence	Annotated Sequence	Modifications	Modifications in Master Proteins	Contaminant	Qvality PEP	Qvality q-value	# Protein Groups	# Proteins	# PSMs	Master Protein Accessions	Positions in Master Proteins	# Missed Cleavages	Theo. MH+ [Da]	Found in Sample: [S8] F8: Sample	XCorr Sequest HT	Confidence Sequest HT	Percolator q-Value Sequest HT	Percolator PEP Sequest HT
	FALSE	High	[R].HNSYTCEATHK.[T]	1xCarbamidomethyl [C6]		FALSE	0.00119681	0	1	28	21	A0A0D5ZY64	A0A0D5ZY64 [213-223]	0	1347.57	High	4.9	High	0	0.0003179
	FALSE	High	[R].QNGVLNSWTDQDSKDSTYSMSSTLTLTK.[D]			FALSE	0.00624588	0	1	28	2	A0A0D5ZY64	A0A0D5ZY64 [180-207]	1	3107.45	High	5.46	High	0	0.02402
	FALSE	High	[R].QNGVLNSWTDQDSK.[D]			FALSE	0.00235002	0	1	28	2	A0A0D5ZY64	A0A0D5ZY64 [180-193]	0	1591.73	High	4.39	High	0	0.0007058
	FALSE	High	[R].FSGSGSGTDFTLK.[I]			FALSE	0.00106646	0	1	28	33	A0A0D5ZY64	A0A0D5ZY64 [86-98]	0	1303.62	High	3.65	High	0	0.03028
	FALSE	High	[R].FSGVPDRFSGSGSGTDFTLK.[I]			FALSE	5.07282e-05	0	1	24	24	A0A0D5ZY64	A0A0D5ZY64 [79-98]	1	2061.99	High	3.91	High	0	0.0318
	FALSE	High	[K].DSTYSMSSTLTLTK.[D]			FALSE	0.0223093	0	1	28	2	A0A0D5ZY64	A0A0D5ZY64 [194-207]	0	1534.73	High	3.56	High	0	0.009953
	FALSE	High	[R].QNGVLNSWTDQDSKDSTYSMSSTLTLTKDEYER.[H]			FALSE	0.00416419	0	1	28	2	A0A0D5ZY64	A0A0D5ZY64 [180-212]	2	3799.72	High	4.89	High	0	0.001382
	FALSE	High	[R].QNGVLNSWTDQDSKDSTYSMSSTLTLTKDEYER.[H]	1xOxidation [M20]		FALSE	0.0545904	0	1	28	2	A0A0D5ZY64	A0A0D5ZY64 [180-212]	2	3815.72	High	4.34	High	0	0.02865
	FALSE	High	[KR].RADAAPTVSIFPPSSEQLTSGGASVVCFLNNFYPK.[D]	1xCarbamidomethyl [C27]		FALSE	0.000105313	0	1	25	20	A0A0D5ZY64	A0A0D5ZY64 [132-166]	1	3727.84	High	5.15	High	0	0.0004644
	FALSE	High	[R-].ADAAPTVSIFPPSSEQLTSGGASVVCFLNNFYPKDINVK.[W]	1xCarbamidomethyl [C26]		FALSE	0.00367933	0	1	26	2	A0A0D5ZY64	A0A0D5ZY64 [133-171]	1	4141.06	High	4.36	High	0	0.007434
	FALSE	High	[R-].ADAAPTVSIFPPSSEQLTSGGASVVCFLNNFYPK.[D]	1xCarbamidomethyl [C26]		FALSE	0.0698349	0	1	26	3	A0A0D5ZY64	A0A0D5ZY64 [133-166]	0	3571.74	High	2.88	High	0.002882	0.109
	FALSE	High	[K].WKIDGSER.[Q]			FALSE	0.0948354	0	1	28	2	A0A0D5ZY64	A0A0D5ZY64 [172-179]	1	990.5	High	2.26	High	0	0.05526
	FALSE	High	[K].DEYERHNSYTCEATHK.[T]	1xCarbamidomethyl [C11]		FALSE	0.000423892	0	1	28	3	A0A0D5ZY64	A0A0D5ZY64 [208-223]	1	2039.85	High	4.92	High	0	0.0003825
	FALSE	High	[K].DEYERHNSYTCEATHKTSTSPIVK.[S]	1xCarbamidomethyl [C11]		FALSE	0.000248522	0	1	28	1	A0A0D5ZY64	A0A0D5ZY64 [208-231]	2	2853.31	High	5.95	High	0	5.018e-05
	FALSE	High	[R].HNSYTCEATHKTSTSPIVK.[S]	1xCarbamidomethyl [C6]		FALSE	0.00264848	0	1	28	3	A0A0D5ZY64	A0A0D5ZY64 [213-231]	1	2161.03	High	5.07	High	0	0.02523
	FALSE	High	[K].DSTYSMSSTLTLTKDEYER.[H]			FALSE	0.00166283	0	1	28	12	A0A0D5ZY64	A0A0D5ZY64 [194-212]	1	2227.01	High	4.65	High	0	0.03107
	FALSE	High	[K].DSTYSMSSTLTLTKDEYERHNSYTCEATHK.[T]	1xCarbamidomethyl [C25]; 1xOxidation [M6]		FALSE	0.0325263	0	1	28	1	A0A0D5ZY64	A0A0D5ZY64 [194-223]	2	3571.56	High	4.32	High	0	0.01552
	FALSE	High	[K].DSTYSMSSTLTLTKDEYER.[H]	1xOxidation [M6]		FALSE	0.00508917	0	1	28	2	A0A0D5ZY64	A0A0D5ZY64 [194-212]	1	2243	High	3.19	High	0	0.001744
	FALSE	High	[K].SFNRNEC.[-]	1xCarbamidomethyl [C7]		FALSE	0.112611	0.00336287	1	26	3	A0A0D5ZY64	A0A0D5ZY64 [232-238]	1	926.378	High	2.33	High	0.001956	0.06802
	FALSE	Medium	[R].FSGVPDR.[F]			FALSE	0.287785	0.0184211	1	24	3	A0A0D5ZY64	A0A0D5ZY64 [79-85]	0	777.389	Medium	2.01	Medium	0.04828	0.404
	FALSE	Medium	[K].TSTSPIVK.[S]			FALSE	0.334416	0.0217786	1	28	4	A0A0D5ZY64	A0A0D5ZY64 [224-231]	0	832.477	Medium	2.36	Medium	0.01589	0.2529
	FALSE	Medium	[KR].RADAAPTVSIFPPSSEQLTSGGASVVCFLNNFYPKDINVK.[W]	1xCarbamidomethyl [C27]		FALSE	0.384977	0.0351912	1	25	1	A0A0D5ZY64	A0A0D5ZY64 [132-171]	2	4297.16	Medium	4.22	Medium	0.02511	0.3002
FALSE	High	None	A2P1G9	Kappa light chain (Fragment) OS=Mus musculus GN=Igkc PE=1 SV=1	FALSE	0	70.901	54.7945	19	145	19	1	219	24.1	6.99	High		442	19
	Checked	Confidence	Annotated Sequence	Modifications	Modifications in Master Proteins	Contaminant	Qvality PEP	Qvality q-value	# Protein Groups	# Proteins	# PSMs	Master Protein Accessions	Positions in Master Proteins	# Missed Cleavages	Theo. MH+ [Da]	Found in Sample: [S8] F8: Sample	XCorr Sequest HT	Confidence Sequest HT	Percolator q-Value Sequest HT	Percolator PEP Sequest HT
	FALSE	High	[R].HNSYTCEATHK.[T]	1xCarbamidomethyl [C6]		FALSE	0.00119681	0	1	28	21	A0A0D5ZY64	A0A0D5ZY64 [213-223]	0	1347.57	High	4.9	High	0	0.0003179
	FALSE	High	[R].QNGVLNSWTDQDSKDSTYSMSSTLTLTK.[D]			FALSE	0.00624588	0	1	28	2	A0A0D5ZY64	A0A0D5ZY64 [180-207]	1	3107.45	High	5.46	High	0	0.02402
	FALSE	High	[R].QNGVLNSWTDQDSK.[D]			FALSE	0.00235002	0	1	28	2	A0A0D5ZY64	A0A0D5ZY64 [180-193]	0	1591.73	High	4.39	High	0	0.0007058
	FALSE	High	[R].FSGSGSGTDFTLK.[I]			FALSE	0.00106646	0	1	28	33	A0A0D5ZY64	A0A0D5ZY64 [86-98]	0	1303.62	High	3.65	High	0	0.03028
	FALSE	High	[R].FSGVPDRFSGSGSGTDFTLK.[I]			FALSE	5.07282e-05	0	1	24	24	A0A0D5ZY64	A0A0D5ZY64 [79-98]	1	2061.99	High	3.91	High	0	0.0318
	FALSE	High	[K].DSTYSMSSTLTLTK.[D]			FALSE	0.0223093	0	1	28	2	A0A0D5ZY64	A0A0D5ZY64 [194-207]	0	1534.73	High	3.56	High	0	0.009953
	FALSE	High	[R].QNGVLNSWTDQDSKDSTYSMSSTLTLTKDEYER.[H]			FALSE	0.00416419	0	1	28	2	A0A0D5ZY64	A0A0D5ZY64 [180-212]	2	3799.72	High	4.89	High	0	0.001382
	FALSE	High	[R].QNGVLNSWTDQDSKDSTYSMSSTLTLTKDEYER.[H]	1xOxidation [M20]		FALSE	0.0545904	0	1	28	2	A0A0D5ZY64	A0A0D5ZY64 [180-212]	2	3815.72	High	4.34	High	0	0.02865
	FALSE	High	[KR].RADAAPTVSIFPPSSEQLTSGGASVVCFLNNFYPK.[D]	1xCarbamidomethyl [C27]		FALSE	0.000105313	0	1	25	20	A0A0D5ZY64	A0A0D5ZY64 [132-166]	1	3727.84	High	5.15	High	0	0.0004644
	FALSE	High	[R-].ADAAPTVSIFPPSSEQLTSGGASVVCFLNNFYPKDINVK.[W]	1xCarbamidomethyl [C26]		FALSE	0.00367933	0	1	26	2	A0A0D5ZY64	A0A0D5ZY64 [133-171]	1	4141.06	High	4.36	High	0	0.007434
	FALSE	High	[R-].ADAAPTVSIFPPSSEQLTSGGASVVCFLNNFYPK.[D]	1xCarbamidomethyl [C26]		FALSE	0.0698349	0	1	26	3	A0A0D5ZY64	A0A0D5ZY64 [133-166]	0	3571.74	High	2.88	High	0.002882	0.109
	FALSE	High	[K].WKIDGSER.[Q]			FALSE	0.0948354	0	1	28	2	A0A0D5ZY64	A0A0D5ZY64 [172-179]	1	990.5	High	2.26	High	0	0.05526
	FALSE	High	[K].DEYERHNSYTCEATHK.[T]	1xCarbamidomethyl [C11]		FALSE	0.000423892	0	1	28	3	A0A0D5ZY64	A0A0D5ZY64 [208-223]	1	2039.85	High	4.92	High	0	0.0003825
	FALSE	High	[K].DEYERHNSYTCEATHKTSTSPIVK.[S]	1xCarbamidomethyl [C11]		FALSE	0.000248522	0	1	28	1	A0A0D5ZY64	A0A0D5ZY64 [208-231]	2	2853.31	High	5.95	High	0	5.018e-05
	FALSE	High	[R].HNSYTCEATHKTSTSPIVK.[S]	1xCarbamidomethyl [C6]		FALSE	0.00264848	0	1	28	3	A0A0D5ZY64	A0A0D5ZY64 [213-231]	1	2161.03	High	5.07	High	0	0.02523
	FALSE	High	[K].DSTYSMSSTLTLTKDEYER.[H]			FALSE	0.00166283	0	1	28	12	A0A0D5ZY64	A0A0D5ZY64 [194-212]	1	2227.01	High	4.65	High	0	0.03107
	FALSE	High	[K].DSTYSMSSTLTLTKDEYERHNSYTCEATHK.[T]	1xCarbamidomethyl [C25]; 1xOxidation [M6]		FALSE	0.0325263	0	1	28	1	A0A0D5ZY64	A0A0D5ZY64 [194-223]	2	3571.56	High	4.32	High	0	0.01552
[truncated: 6,639 more rows]

## Sheet: Anti_Orf1p_rep3
Checked	Protein FDR Confidence	Master	Accession	Description	Contaminant	Exp. q-value	Sum PEP Score	Coverage	# Peptides	# PSMs	# Unique Peptides	# Protein Groups	# AAs	MW [kDa]	calc. pI	Found in Sample: [S10] F10: Sample	Modifications	Score Sequest HT	# Peptides Sequest HT
[truncated: 10,439 more rows]

[truncated: 3 more sheets: Non_immune_rep1, Non_immune_rep2, Non_immune_rep3]
