# Supplementary material for: TDP-43 safeguards the embryo genome from L1 retrotransposition
Source: Sci Adv. 2022 Nov 23;8(47):eabq3806. doi: 10.1126/sciadv.abq3806 (PMC9683724; doi:10.1126/sciadv.abq3806)
Supplement: Supplementary file 2 — Tables S1 to S6 [file sciadv.abq3806_tables_s1_to_s6.zip › sciadv.abq3806_table_s2.xlsx]

## Sheet: Genes
ENSEMBL	baseMean	log2FoldChange	lfcSE	pvalue	padj	symbol
ENSMUSG00000051951.5	2.55017	-0.0117109	0.152998	0.443018	NA	Xkr4
ENSMUSG00000102343.1	3.2181	0.010719	0.152743	0.520273	NA	RP23-333I7.1
ENSMUSG00000025900.13	13.0404	-0.0278703	0.152691	0.414428	NA	Rp1
ENSMUSG00000025902.13	39.4588	-0.0248377	0.154584	0.249765	0.508681	Sox17
ENSMUSG00000098104.1	2.49344	0.0134079	0.153167	0.394184	NA	Gm6085
ENSMUSG00000103922.1	12.5189	0.0421174	0.157902	0.203781	NA	RP23-34E15.4
ENSMUSG00000033845.13	6680.02	-0.0360691	0.0615188	0.521505	0.758446	Mrpl15
ENSMUSG00000102275.1	9.47602	0.0241455	0.152718	0.427641	NA	RP23-34E15.5
ENSMUSG00000025903.14	3261.65	0.331314	0.0809386	6.88327e-06	0.000229557	Lypla1
ENSMUSG00000033813.15	5677.29	0.261214	0.0623185	6.90151e-06	0.000229644	Tcea1
ENSMUSG00000062588.4	45.7476	-0.0180867	0.141489	0.747587	0.892017	Gm6104
ENSMUSG00000103280.1	4.04927	0.0121926	0.152517	0.541738	NA	RP24-426M1.4
ENSMUSG00000002459.17	4.84447	0.012479	0.152185	0.577812	NA	Rgs20
ENSMUSG00000085623.1	3.21026	0.000384593	0.15221	0.983741	NA	Gm16041
ENSMUSG00000033793.12	2281.68	0.324459	0.0864839	2.87792e-05	0.000762285	Atp6v1h
ENSMUSG00000104046.1	78.4918	-0.116816	0.180212	0.133	0.356334	RP23-267J18.1
ENSMUSG00000102907.1	2.16973	0.0146864	0.153526	0.300336	NA	RP23-335P21.1
ENSMUSG00000025907.14	18247.8	0.0571181	0.0678082	0.347848	0.611663	Rb1cc1
ENSMUSG00000090031.2	73.4137	0.00929494	0.134742	0.887329	0.957483	4732440D04Rik
ENSMUSG00000103355.1	2.19088	0.000559945	0.152521	0.967819	NA	RP23-76C20.3
ENSMUSG00000103845.1	5.38755	-0.00152422	0.151568	0.941048	NA	RP23-76C20.4
ENSMUSG00000033740.17	29.5153	0.0383359	0.151596	0.414425	0.673751	St18
ENSMUSG00000102135.1	11.073	0.0481081	0.160385	0.153992	NA	RP23-5K7.4
ENSMUSG00000102213.1	1.96508	-0.014431	0.153499	0.301586	NA	RP23-5K7.2
ENSMUSG00000103629.1	3.8158	0.0165334	0.153405	0.349561	NA	RP23-5K7.1
ENSMUSG00000051285.17	1335.3	0.065827	0.0869462	0.361755	0.626231	Pcmtd1
ENSMUSG00000098201.1	4.71569	0.0260631	0.155209	0.182674	NA	Gm26983
ENSMUSG00000103509.1	219.123	-0.0575861	0.127973	0.456061	0.708907	WI1-817D1.2
ENSMUSG00000048538.7	6.56601	0.0198872	0.152762	0.44119	NA	Gm9826
ENSMUSG00000097797.6	63.466	-0.0101137	0.138484	0.861124	0.94603	Gm26901
ENSMUSG00000103067.1	14.5726	-0.00336532	0.148643	0.922773	NA	RP24-181G14.2
ENSMUSG00000025909.16	6.3316	0.0247547	0.154261	0.287896	NA	Sntg1
ENSMUSG00000086235.1	2.10573	0.0090941	0.152851	0.522277	NA	Gm16284
ENSMUSG00000084353.1	30.2028	-0.0289358	0.148946	0.533952	0.766632	Gm15452
ENSMUSG00000061024.8	2465.89	0.137224	0.0797762	0.0454827	0.182353	Rrs1
ENSMUSG00000025911.14	11.3439	0.0186521	0.151219	0.562054	NA	Adhfe1
ENSMUSG00000079671.8	8.28395	-0.00650274	0.150562	0.81621	NA	2610203C22Rik
ENSMUSG00000081441.3	2.46631	-0.00745775	0.152553	0.633176	NA	Gm6161
ENSMUSG00000067879.3	4.7074	0.00367155	0.151777	0.859133	NA	3110035E14Rik
ENSMUSG00000025912.16	444.968	-0.069659	0.103094	0.372001	0.63644	Mybl1
ENSMUSG00000045210.8	1304.51	0.155724	0.0857106	0.0320789	0.145781	Vcpip1
ENSMUSG00000097893.8	15.7177	-0.00570019	0.14883	0.870554	NA	1700034P13Rik
ENSMUSG00000025915.14	5382.87	-0.324605	0.0742854	2.09381e-06	8.43666e-05	Sgk3
ENSMUSG00000046334.4	9.13232	0.0140747	0.151151	0.629984	NA	Gm6195
ENSMUSG00000046101.16	25.6188	0.0493306	0.15662	0.284066	0.547175	Mcmdc2
ENSMUSG00000098234.7	556.496	0.108451	0.106422	0.180158	0.422461	Snhg6
ENSMUSG00000093178.1	531.414	0.0615218	0.112828	0.439909	0.695457	Snord87
ENSMUSG00000099032.2	132.825	0.184822	0.202864	0.0655854	0.231112	Tcf24
ENSMUSG00000104025.1	2.803	-0.0246159	0.155552	0.0731379	NA	RP23-228G18.3
ENSMUSG00000025916.10	3.37312	0.00687451	0.152415	0.681231	NA	Ppp1r42
ENSMUSG00000025917.9	3266.75	0.0315914	0.0670876	0.60113	0.808448	Cops5
ENSMUSG00000056763.16	1194.83	-0.0817107	0.0785346	0.226031	0.481749	Cspp1
ENSMUSG00000102356.1	2.00296	0.00429899	0.152537	0.762631	NA	RP23-228G18.5
ENSMUSG00000067851.11	3342.25	-0.17613	0.0665432	0.00348234	0.0312036	Arfgef1
ENSMUSG00000088153.1	3.88618	-0.0217082	0.154166	0.261148	NA	Gm26348
ENSMUSG00000102556.1	17.9582	-0.0195922	0.149709	0.606086	NA	RP24-327F2.1
ENSMUSG00000042501.12	2.56419	0.0107162	0.15282	0.504986	NA	Cpa6
ENSMUSG00000083422.1	2.09122	0.00898037	0.152791	0.540918	NA	Gm15604
ENSMUSG00000100212.1	3.85009	0.00534548	0.152167	0.769243	NA	Gm5522
ENSMUSG00000048960.13	73.5567	-0.02113	0.14234	0.704236	0.869935	Prex2
ENSMUSG00000057715.13	14.3778	-0.0392875	0.155807	0.278819	NA	A830018L16Rik
ENSMUSG00000016918.15	23.6369	-0.0310476	0.151076	0.461053	NA	Sulf1
ENSMUSG00000025938.16	140.487	0.0313296	0.124565	0.674086	0.852718	Slco5a1
ENSMUSG00000069620.6	3.57357	-0.00681836	0.152302	0.697672	NA	Gm5250
ENSMUSG00000099498.1	5.37294	0.027696	0.155083	0.228253	NA	Gm29283
ENSMUSG00000042414.7	79.6011	-0.0278248	0.137164	0.667154	0.848117	Prdm14
ENSMUSG00000005886.14	1841.51	0.140745	0.0835477	0.0478941	0.189382	Ncoa2
ENSMUSG00000103506.1	15.6657	-0.0222753	0.150446	0.55029	NA	RP23-93D12.2
ENSMUSG00000103495.1	11.9775	0.0046275	0.149691	0.886643	NA	RP23-93D12.1
ENSMUSG00000099183.1	4.10044	-0.0221667	0.154122	0.276503	NA	Gm27881
ENSMUSG00000102639.1	1.48269	0.0054696	0.152872	0.616169	NA	RP23-125I14.4
ENSMUSG00000104170.1	7.59378	-0.0160285	0.152361	0.507002	NA	RP23-125I14.3
ENSMUSG00000087782.1	4.32165	0.000586103	0.152077	0.975732	NA	Gm23169
ENSMUSG00000103085.1	31.0798	0.091932	0.183187	0.0854442	0.272035	RP23-125I14.2
ENSMUSG00000102664.1	12.4986	0.0305997	0.155077	0.269561	NA	RP23-125I14.1
ENSMUSG00000101476.1	4.22063	-0.0170812	0.153261	0.381871	NA	Gm29570
ENSMUSG00000025935.10	4469.17	0.081381	0.0752135	0.214497	0.46727	Tram1
ENSMUSG00000025937.6	4215.86	-0.192193	0.084821	0.00842629	0.0591614	Lactb2
ENSMUSG00000102982.1	36.0326	0.00120179	0.143296	0.982973	0.993051	RP23-70F22.2
ENSMUSG00000067813.3	1318.07	-0.405337	0.114013	4.12508e-05	0.00101393	Xkr9
ENSMUSG00000025932.14	67.6997	-0.14578	0.211411	0.0776848	0.257092	Eya1
ENSMUSG00000054493.2	37.7759	0.0429472	0.151311	0.403878	0.664033	Gm9947
ENSMUSG00000025930.6	207.806	0.191613	0.182344	0.0607965	0.219898	Msc
ENSMUSG00000082193.1	27.2791	0.0512666	0.156421	0.28705	0.550171	Rpl5-ps1
ENSMUSG00000032769.5	56.2527	-0.033353	0.143866	0.566	0.788203	Trpa1
ENSMUSG00000092083.4	15.6292	-0.0461272	0.158269	0.219867	NA	Kcnb2
ENSMUSG00000102937.1	4.41911	-0.0192461	0.154024	0.24721	NA	RP23-445B17.1
ENSMUSG00000025925.14	3080.85	-0.177432	0.074354	0.00701275	0.0518153	Terf1
ENSMUSG00000104379.1	4.05413	-0.0282876	0.15631	0.0728774	NA	RP23-325F17.4
ENSMUSG00000032719.4	5.17934	0.0272722	0.155337	0.18961	NA	Sbspon
ENSMUSG00000100652.1	5.45371	0.0320172	0.156586	0.142097	NA	Gm7634
ENSMUSG00000067795.13	158.642	-0.0568443	0.125845	0.465185	0.716538	4930444P10Rik
ENSMUSG00000043716.13	36971.4	0.0347207	0.0555567	0.43469	0.692031	Rpl7
ENSMUSG00000025921.7	1052.26	-0.186986	0.0986874	0.0202456	0.107484	Rdh10
ENSMUSG00000104165.1	4.36526	0.0100843	0.152114	0.633278	NA	RP24-178O17.2
ENSMUSG00000025920.19	634.681	-0.0413587	0.0943309	0.578021	0.795898	Stau2
ENSMUSG00000025939.19	632.246	-0.311598	0.118972	0.00126836	0.0148539	Ube2w
ENSMUSG00000102457.1	22.1968	-0.0219663	0.148295	0.614209	NA	RP23-382H8.2
ENSMUSG00000079658.9	18709.6	0.0209699	0.0611725	0.711327	0.873054	Tceb1
ENSMUSG00000097744.1	24.1153	-0.00272905	0.145865	0.949088	0.982776	D030040B21Rik
ENSMUSG00000100959.1	2.63882	-0.0184382	0.153986	0.238596	NA	Gm7654
ENSMUSG00000025940.6	2584.78	-0.144691	0.0707126	0.0215209	0.112264	Tmem70
ENSMUSG00000025779.10	272.104	0.0751123	0.129139	0.353068	0.616997	Ly96
ENSMUSG00000091020.3	4.82796	-0.00384802	0.1515	0.861436	NA	Gm5828
ENSMUSG00000101640.1	13.7493	0.00731348	0.1498	0.822289	NA	Gm28376
ENSMUSG00000104133.1	3.33589	-0.0116997	0.152782	0.500099	NA	RP24-254D14.1
ENSMUSG00000042686.5	478.695	-0.174432	0.115502	0.0458255	0.183058	Jph1
ENSMUSG00000025777.8	88.9436	-0.801166	0.361276	0.00102177	0.0126314	Gdap1
ENSMUSG00000101589.1	13.7314	-0.00711233	0.149727	0.823596	NA	Rbm6-ps1
ENSMUSG00000102048.1	2.80913	0.0209937	0.154594	0.158986	NA	Gm6075
ENSMUSG00000067780.3	5.08204	0.0344739	0.157661	0.0877839	NA	Pi15
ENSMUSG00000085125.7	1.67101	0.00358615	0.152697	0.764664	NA	Gm16070
ENSMUSG00000100720.1	6.4671	0.0037676	0.151076	0.881915	NA	AC098736.2
ENSMUSG00000025927.13	17.8337	0.0430934	0.155786	0.295023	NA	Tfap2b
ENSMUSG00000100204.1	2.9162	-0.011453	0.152889	0.473202	NA	Gm4849
ENSMUSG00000043760.16	85.9604	0.0646917	0.148281	0.347755	0.611646	Pkhd1
ENSMUSG00000041872.9	14.3581	0.00206306	0.148811	0.955611	NA	Il17f
ENSMUSG00000041859.10	6942.17	0.0140773	0.057475	0.790738	0.914588	Mcm3
ENSMUSG00000099714.1	1.85595	-0.00968608	0.153168	0.389994	NA	Gm20587
ENSMUSG00000025931.15	33.6897	-0.155912	0.266719	0.0227025	0.116481	Paqr8
ENSMUSG00000041809.5	2.48181	0.0121625	0.153132	0.406847	NA	Efhc1
ENSMUSG00000041779.5	278.809	0.374847	0.169089	0.0026135	0.0253306	Tram2
ENSMUSG00000100819.1	13.2278	-0.030984	0.153991	0.340608	NA	Gm2693
ENSMUSG00000025933.15	7.69425	0.0124101	0.151595	0.632015	NA	Tmem14a
ENSMUSG00000102633.1	26.0608	0.134713	0.235876	0.0246008	0.122412	RP23-278E1.4
ENSMUSG00000025934.15	65.5947	0.0561219	0.147146	0.393668	0.655324	Gsta3
ENSMUSG00000099343.1	15.749	0.0335255	0.154816	0.306252	NA	Gm28836
ENSMUSG00000025936.15	36.3177	0.453793	0.987917	0.0101475	0.0673168	Gm4956
ENSMUSG00000093963.1	41.0504	0.0846359	0.174114	0.132474	0.355573	Gm21909
ENSMUSG00000067750.3	4079.9	0.0898267	0.0761485	0.174907	0.416458	Khdc1a
ENSMUSG00000086194.1	31.4966	0.00859286	0.146797	0.842599	0.938965	Gm16329
ENSMUSG00000094436.1	12.5341	0.0243092	0.152454	0.445518	NA	Gm16327
ENSMUSG00000041722.7	3401.47	0.0522281	0.0765062	0.4317	0.689085	Khdc1c
ENSMUSG00000085507.1	8.68009	-0.00798687	0.151087	0.75875	NA	Gm2709
ENSMUSG00000094926.1	2.90381	1.31164e-05	0.152283	0.998687	NA	Gm16533
ENSMUSG00000085079.3	632.381	-0.248679	0.122773	0.00887153	0.0613771	Khdc1b
ENSMUSG00000028033.16	11.649	-0.0661773	0.17147	0.0403584	NA	Kcnq5
ENSMUSG00000082935.3	122.256	0.608108	0.250693	0.000816888	0.0106551	Gm7658
ENSMUSG00000041670.17	30.2665	-0.00141719	0.144082	0.975225	0.991498	Rims1
ENSMUSG00000102766.1	36.6776	-0.0451084	0.152451	0.373117	0.637382	RP23-28L24.5
ENSMUSG00000065405.3	4.71304	0.00826808	0.151913	0.700994	NA	Mir30a
ENSMUSG00000097970.1	14.0503	-0.115255	0.219536	0.00674229	NA	Gm27028
ENSMUSG00000026158.11	531.939	0.109701	0.111813	0.183355	0.425885	Ogfrl1
ENSMUSG00000026156.8	40.7415	-0.064659	0.159567	0.247113	0.504964	B3gat2
ENSMUSG00000026155.13	2004.5	0.0238701	0.0685036	0.697154	0.866596	Smap1
ENSMUSG00000026154.4	83.7699	-0.0455573	0.141843	0.488565	0.735302	1110058L19Rik
ENSMUSG00000102495.1	1.58401	-0.0100098	0.153281	0.326819	NA	RP24-287C19.1
ENSMUSG00000026153.15	1011.15	-0.21286	0.104443	0.0117696	0.0741553	Fam135a
ENSMUSG00000102398.1	4.54187	0.0418919	0.160724	0.0274952	NA	RP23-255J24.2
ENSMUSG00000026147.16	2.75955	0.0124666	0.153318	0.345873	NA	Col9a1
ENSMUSG00000026141.13	9.81942	0.00723239	0.151218	0.776547	NA	Col19a1
ENSMUSG00000099997.1	3.33178	-0.00427313	0.152351	0.787045	NA	Tubb4b-ps2
ENSMUSG00000100131.1	127.905	-0.34198	0.251346	0.0130972	0.0799292	Gm28439
ENSMUSG00000067736.2	1591.65	-0.469411	0.13544	4.60623e-05	0.0011077	Gm10222
ENSMUSG00000101939.1	12234.9	-0.568978	0.0735069	8.38463e-16	2.12131e-13	Gm28438
ENSMUSG00000101111.1	562.801	-0.404772	0.113974	4.1931e-05	0.00102549	Gm28437
ENSMUSG00000100862.1	431.261	-0.525284	0.144512	2.14493e-05	0.000598379	Gm10925
ENSMUSG00000102070.1	107.363	-0.204067	0.23187	0.0500276	0.194066	Gm28661
ENSMUSG00000101249.1	86.2241	-0.107564	0.171884	0.159292	0.393709	Gm29216
ENSMUSG00000073725.8	1075.95	-0.0247812	0.0786639	0.712824	0.873525	Lmbrd1
ENSMUSG00000100450.1	2.4857	0.00841849	0.152831	0.544263	NA	Gm9443
ENSMUSG00000033569.17	33.4023	-0.0424735	0.154838	0.321014	0.585017	Bai3
ENSMUSG00000103563.1	1.83763	0.0177165	0.154264	0.113547	NA	RP23-478K4.3
ENSMUSG00000104132.1	2.09673	-0.00938684	0.153132	0.402962	NA	RP23-184I13.5
ENSMUSG00000073722.3	3.75807	0.016042	0.153538	0.310794	NA	4931408C20Rik
ENSMUSG00000095256.1	14.6064	0.0324638	0.153559	0.36624	NA	n-R5s209
ENSMUSG00000086240.4	176.081	0.0384238	0.129299	0.6019	0.80889	Gm7846
ENSMUSG00000048411.4	1.63666	0.0118909	0.153521	0.193713	NA	Gm597
ENSMUSG00000099492.1	179.313	0.11166	0.140752	0.193931	0.440209	Gm5525
ENSMUSG00000048874.15	14093.8	0.388519	0.057335	1.70006e-12	2.42201e-10	Phf3
ENSMUSG00000103783.1	90.1458	-0.0753381	0.147792	0.30781	0.571893	RP24-172B22.6
ENSMUSG00000104315.1	93.6936	-0.0290698	0.133796	0.669912	0.849635	RP23-471J16.2
ENSMUSG00000026064.16	202.108	-0.0247604	0.114664	0.745761	0.891256	Ptp4a1
ENSMUSG00000117310.2	1345.28	-0.32503	0.0936778	8.24663e-05	0.0017312	ENSMUSG00000117310.2
ENSMUSG00000117091.1	5.93938	0.0109767	0.151894	0.637254	NA	ENSMUSG00000117091.1
ENSMUSG00000086726.3	58.9014	0.0641054	0.155808	0.290894	0.553676	Gm9458
ENSMUSG00000086727.8	3.65969	0.0217107	0.154427	0.214721	NA	4931428L18Rik
ENSMUSG00000100237.1	4.73128	0.0074499	0.151935	0.721996	NA	Gm28644
ENSMUSG00000100910.1	2.23098	0.00961026	0.15287	0.507017	NA	Gm29128
ENSMUSG00000100205.1	5.21706	-0.037704	0.158708	0.0723559	NA	Gm4850
ENSMUSG00000100592.1	1.74375	-0.00275563	0.15271	0.808515	NA	Gm28645
ENSMUSG00000094215.2	1.86089	0.00490194	0.152643	0.711035	NA	Gm6489
ENSMUSG00000026058.11	2.12971	-0.0103313	0.153012	0.45136	NA	Khdrbs2
ENSMUSG00000104498.1	20.1091	-0.0891588	0.184881	0.0531886	NA	RP23-109J14.3
ENSMUSG00000102917.1	1.67061	-0.00663979	0.153013	0.501798	NA	RP23-75G11.4
ENSMUSG00000100481.1	4.34127	-0.00384567	0.151858	0.844548	NA	Gm7114
ENSMUSG00000026134.11	1036.44	0.0419373	0.0803597	0.540513	0.771395	Prim2
ENSMUSG00000101682.1	4.69627	-0.0102236	0.15213	0.625744	NA	Gm29228
ENSMUSG00000102714.1	72.0783	0.0357472	0.142476	0.561123	0.785224	RP24-423J19.3
ENSMUSG00000103746.1	3.95169	-0.0213327	0.154434	0.203114	NA	RP24-423J19.1
ENSMUSG00000004768.14	546.084	0.0626684	0.109448	0.430468	0.687735	Rab23
ENSMUSG00000042215.8	34.8544	-0.0272705	0.14562	0.601703	0.808791	Bag2
ENSMUSG00000042197.13	2197.17	0.225624	0.0750689	0.000787696	0.0103294	Zfp451
ENSMUSG00000081402.4	445.666	0.0987989	0.129574	0.225256	0.480507	Gm15455
ENSMUSG00000042182.16	9.34023	-0.00439104	0.150772	0.866251	NA	Bend6
ENSMUSG00000026131.20	10384.2	0.0486173	0.0826972	0.487676	0.734795	Dst
ENSMUSG00000103596.1	31.7433	-0.0714202	0.165512	0.182571	0.424834	RP23-87D8.2
ENSMUSG00000099382.1	2.28958	0.00602103	0.1526	0.675358	NA	Gm28631
ENSMUSG00000084506.1	1.76292	-0.00981543	0.153048	0.438276	NA	Gm23792
ENSMUSG00000103364.1	40.7444	-0.0515785	0.153449	0.340156	0.603165	RP23-87D8.4
ENSMUSG00000096992.3	136.49	0.192634	0.243088	0.0522467	0.199353	Gm26788
ENSMUSG00000103001.1	3.17305	0.000975298	0.151999	0.959313	NA	RP24-422C24.3
ENSMUSG00000101206.1	3.58365	0.0135964	0.152824	0.47157	NA	Gm5266
ENSMUSG00000101462.2	1.54578	-0.00367726	0.15273	0.750097	NA	Gm3052
ENSMUSG00000102336.1	26.3511	0.097609	0.194182	0.0326553	0.147714	mmu-mir-5103
ENSMUSG00000042111.9	1190.07	0.0465122	0.0772017	0.48603	0.733217	Ccdc115
ENSMUSG00000101711.1	2.03732	-0.0128342	0.153423	0.306033	NA	Gm28306
ENSMUSG00000026127.13	1783.32	0.0794326	0.070772	0.2057	0.455888	Imp4
ENSMUSG00000026126.15	87.3301	-0.0518039	0.139176	0.462247	0.713926	Ptpn18
ENSMUSG00000100280.2	63.4307	-0.0139783	0.14122	0.801326	0.91843	Gm28417
ENSMUSG00000026124.4	3.78456	0.0262233	0.155301	0.168024	NA	Cfc1
ENSMUSG00000037529.13	2.35406	-0.00862648	0.152794	0.543509	NA	Prss40
ENSMUSG00000045174.10	1.60852	-0.00476053	0.152748	0.688781	NA	Amer3
ENSMUSG00000104098.1	5.43446	-0.0188108	0.153057	0.41063	NA	RP24-70I14.4
ENSMUSG00000037509.21	143.44	0.0729548	0.137709	0.350803	0.614722	Arhgef4
ENSMUSG00000104002.2	13.1831	0.0158853	0.151072	0.605554	NA	RP23-348C6.3
ENSMUSG00000037503.12	2228.29	0.18213	0.0769339	0.00711045	0.0524052	Fam168b
ENSMUSG00000104358.1	33.1177	-0.0222086	0.146915	0.637921	0.830526	RP23-348C6.1
ENSMUSG00000026123.11	433.689	0.570822	0.183513	0.000123112	0.00236459	Plekhb2
ENSMUSG00000103716.1	3.59128	-0.00360827	0.152111	0.838023	NA	RP23-348C6.4
ENSMUSG00000102531.1	2.34964	-0.00199119	0.152256	0.900551	NA	RP24-72B22.1
ENSMUSG00000102279.1	10.1828	-0.00412795	0.15112	0.864224	NA	RP24-424K5.3
ENSMUSG00000103708.1	10.6431	0.00451069	0.150013	0.88405	NA	RP24-424K5.4
ENSMUSG00000104201.1	7.98229	-0.0794851	0.184564	0.00110226	NA	RP24-424K5.1
ENSMUSG00000102434.1	6.05628	0.0107535	0.151804	0.648296	NA	RP24-424K5.2
ENSMUSG00000045216.7	2101.91	0.00207744	0.0660173	0.973352	0.990565	Hs6st1
ENSMUSG00000102202.1	32.74	-0.0274181	0.147128	0.578636	0.796277	RP23-173H19.3
ENSMUSG00000037470.14	11754	0.0219541	0.0636444	0.704719	0.87018	Uggt1
ENSMUSG00000098752.1	2.08164	-0.00621276	0.152755	0.625894	NA	Mir6897
ENSMUSG00000047180.8	14.1933	0.00538575	0.149573	0.871033	NA	Neurl3
ENSMUSG00000037447.16	134.284	-0.11722	0.161862	0.164706	0.402347	Arid5a
ENSMUSG00000102762.1	2.43019	0.00160006	0.152386	0.915141	NA	RP23-134L6.5
ENSMUSG00000010453.12	2418.56	0.00987377	0.0736718	0.879327	0.954411	Kansl3
ENSMUSG00000037432.15	93.6663	-0.0112983	0.132224	0.863662	0.947016	Fer1l5
ENSMUSG00000001143.13	168.784	0.265785	0.21926	0.0261346	0.127366	Lman2l
ENSMUSG00000037408.10	1506.76	-0.186782	0.123827	0.0405297	0.169779	Cnnm4
ENSMUSG00000104316.1	21.9952	0.0121522	0.147545	0.771659	NA	RP23-294I17.4
ENSMUSG00000001138.13	590.753	0.00891349	0.101496	0.906669	0.96556	Cnnm3
ENSMUSG00000067653.12	3.92472	-0.0099838	0.152376	0.598509	NA	Ankrd23
ENSMUSG00000079610.9	75.3346	0.0141934	0.136009	0.824815	0.92981	Ankrd39
ENSMUSG00000026121.13	70.0983	0.0280134	0.140629	0.644613	0.834394	Sema4c
ENSMUSG00000087589.3	2.50251	-0.0131522	0.153171	0.395486	NA	D430040D24Rik
ENSMUSG00000046337.17	9.5628	0.0168028	0.151618	0.562826	NA	Fam178b
ENSMUSG00000061518.11	3232.03	-0.13441	0.0684138	0.0281947	0.133763	Cox5b
ENSMUSG00000037351.9	1783.65	0.18295	0.0774722	0.00718809	0.0528712	Actr1b
ENSMUSG00000102416.4	10.4548	0.00917662	0.149999	0.775014	NA	RP23-247A1.6
ENSMUSG00000104237.1	3.76334	-0.0128431	0.152817	0.479657	NA	RP23-247A1.7
ENSMUSG00000026117.10	123.641	-0.0346094	0.1312	0.628282	0.825595	Zap70
ENSMUSG00000026116.11	3592.3	0.0567456	0.0733021	0.378111	0.641138	Tmem131
ENSMUSG00000103016.1	2.44125	0.0169098	0.153876	0.234713	NA	RP23-328J8.4
ENSMUSG00000102930.1	29.4594	0.0151206	0.147815	0.720131	0.877602	RP23-328J8.2
ENSMUSG00000103159.1	25.1145	0.122495	0.219366	0.0292731	0.137019	RP23-328J8.3
ENSMUSG00000050122.19	131.761	-0.172292	0.195417	0.0755619	0.252161	Vwa3b
ENSMUSG00000026114.14	253.661	0.0072722	0.118287	0.981674	0.992744	Cnga3
ENSMUSG00000026113.17	343.578	-0.0515814	0.106302	0.506493	0.748285	Inpp4a
ENSMUSG00000086064.1	3.93309	-0.00367689	0.1521	0.834698	NA	4930439A04Rik
ENSMUSG00000026112.7	1975.88	0.073949	0.0803628	0.282547	0.545572	Coa5
ENSMUSG00000026111.15	505.733	-0.225863	0.140577	0.0235198	0.119144	Unc50
ENSMUSG00000026110.15	1438.13	-0.0976874	0.109516	0.229785	0.48572	Mgat4a
ENSMUSG00000103948.1	10.4813	0.0185465	0.151844	0.527786	NA	RP23-285H9.2
ENSMUSG00000087233.1	1.52467	-0.000774183	0.152651	0.94654	NA	4930594C11Rik
ENSMUSG00000026090.16	989.395	-0.196942	0.104389	0.0187336	0.101965	2010300C02Rik
ENSMUSG00000089767.1	3.68158	-0.0116565	0.152692	0.517655	NA	4930556I23Rik
ENSMUSG00000104365.1	5.15648	0.00175853	0.15216	0.920589	NA	RP23-402K6.2
ENSMUSG00000102650.1	54.0739	0.055824	0.152537	0.343297	0.606348	RP23-21P10.1
ENSMUSG00000060771.15	134.069	-0.0218278	0.127192	0.761009	0.897888	Tsga10
ENSMUSG00000097268.1	20.8187	0.0257073	0.150066	0.532855	NA	Gm26805
ENSMUSG00000037216.5	115.926	-0.0793336	0.148294	0.29128	0.553946	Lipt1
ENSMUSG00000026088.15	301.234	-0.190824	0.148558	0.0516709	0.197917	Mitd1
ENSMUSG00000026087.11	1405.76	-0.00771421	0.0818255	0.910558	0.967105	Mrpl30
ENSMUSG00000026085.11	1.8168	-0.000969284	0.152573	0.938149	NA	Lyg1
ENSMUSG00000058407.12	2999.91	-0.0970592	0.0665563	0.103799	0.30853	Txndc9
ENSMUSG00000026083.12	15923.2	-0.130545	0.0589298	0.0125074	0.0772688	Eif5b
ENSMUSG00000026082.11	966.548	-0.0158908	0.0908085	0.846572	0.94018	Rev1
ENSMUSG00000103804.1	23.9944	0.0118959	0.149284	0.741814	NA	RP23-195A24.4
ENSMUSG00000037138.18	232.017	-0.114007	0.134235	0.186539	0.430118	Aff3
ENSMUSG00000085391.1	5.94935	0.0067011	0.151865	0.750051	NA	Gm16150
ENSMUSG00000085280.1	3.11696	-0.0063067	0.152631	0.657253	NA	Gm16151
ENSMUSG00000048814.11	15.9603	-0.0435503	0.157537	0.229706	NA	Lonrf2
ENSMUSG00000026080.13	24.6351	-0.00186209	0.145717	0.964784	0.987897	Chst10
ENSMUSG00000026078.10	904.465	0.0142927	0.0804608	0.835543	0.935673	Pdcl3
ENSMUSG00000103046.1	15.6604	-0.0105894	0.148646	0.776095	NA	RP23-101P2.6
ENSMUSG00000103182.1	7.18272	0.00713902	0.151262	0.776293	NA	RP24-226L19.2
ENSMUSG00000026077.15	166.903	0.040517	0.122754	0.595344	0.80453	Npas2
ENSMUSG00000092563.1	2.30481	-0.00240916	0.152611	0.845936	NA	Gm3617
ENSMUSG00000073702.11	12375.9	-0.00993899	0.0579666	0.851446	0.942173	Rpl31
ENSMUSG00000003134.10	285.898	-0.000189072	0.11088	0.996713	0.998409	Tbc1d8
ENSMUSG00000003135.15	1670.28	-0.0518313	0.0700689	0.404406	0.66453	Cnot11
ENSMUSG00000085894.1	47.4088	0.0623197	0.155751	0.294945	0.557465	Gm15832
ENSMUSG00000077704.1	42.9643	-0.00136603	0.141485	0.978093	0.992499	Snord89
ENSMUSG00000048234.13	2991.05	-0.289141	0.0770854	3.51961e-05	0.000888928	Rnf149
ENSMUSG00000064936.1	19.928	-0.0685376	0.170385	0.0877507	NA	Gm23722
ENSMUSG00000102471.1	1.68598	-0.00650498	0.152946	0.538484	NA	RP24-505E24.2
ENSMUSG00000050967.5	9.10829	-0.00287653	0.150599	0.913936	NA	Creg2
ENSMUSG00000097083.1	5.77839	0.00632945	0.151806	0.766666	NA	D930019O06Rik
ENSMUSG00000026074.15	4071.46	0.00878857	0.0614891	0.876673	0.953362	Map4k4
ENSMUSG00000026073.13	2.46869	-0.00698201	0.152759	0.601381	NA	Il1r2
ENSMUSG00000102975.1	2.59603	-0.00927798	0.153032	0.455041	NA	RP24-127D13.2
ENSMUSG00000026072.12	39.832	-0.0385238	0.147575	0.482613	0.730767	Il1r1
ENSMUSG00000103560.1	9.35977	-0.0202812	0.152464	0.461528	NA	RP24-317P24.1
ENSMUSG00000070942.8	7.71995	0.0200619	0.15303	0.415451	NA	Il1rl2
ENSMUSG00000026069.15	2.33755	-0.0138281	0.153606	0.250256	NA	Il1rl1
ENSMUSG00000026070.15	2.59149	-0.0193631	0.154329	0.17037	NA	Il18r1
ENSMUSG00000026068.11	5.82178	0.00270269	0.151264	0.910979	NA	Il18rap
ENSMUSG00000026065.8	5.55067	-0.00105267	0.151354	0.9612	NA	Slc9a4
ENSMUSG00000026062.12	4.58847	0.00337166	0.151613	0.877026	NA	Slc9a2
ENSMUSG00000103270.1	1.87169	-0.0188094	0.154459	0.0866088	NA	RP23-413K6.4
ENSMUSG00000041945.12	28.606	0.0133218	0.146996	0.761834	0.898356	Mfsd9
ENSMUSG00000079588.3	1.66167	-0.00761871	0.152943	0.513458	NA	Tmem182
ENSMUSG00000101877.1	2.1698	-0.0229775	0.155285	0.0539179	NA	Gm8176
ENSMUSG00000060424.14	2.78895	0.0137772	0.153407	0.326742	NA	Pantr1
ENSMUSG00000045515.4	108.244	-0.0700366	0.141442	0.352763	0.616684	Pou3f3
ENSMUSG00000060679.14	1688.77	-0.240672	0.0814753	0.000820007	0.0106768	Mrps9
ENSMUSG00000077448.1	3.76599	0.00551751	0.151967	0.781096	NA	Gm23126
ENSMUSG00000041907.9	4.43707	0.0070954	0.152219	0.702381	NA	Gpr45
ENSMUSG00000070939.9	884.218	-0.0407102	0.087624	0.571343	0.791979	Tgfbrap1
ENSMUSG00000010290.7	1069.86	0.0306614	0.0791862	0.650295	0.837349	AI597479
ENSMUSG00000008136.14	338.553	-0.00242849	0.121114	0.972445	0.99033	Fhl2
ENSMUSG00000094497.1	1992.75	0.00502741	0.0894951	0.945581	0.981866	Gm8210
ENSMUSG00000099576.1	284.889	-0.28572	0.162454	0.0110094	0.070856	Gm29040
ENSMUSG00000099694.1	7.97302	0.0135395	0.151276	0.63296	NA	Gm29610
ENSMUSG00000066877.11	3158.84	0.158685	0.0731823	0.0144619	0.0856143	Nck2
ENSMUSG00000103422.1	65.8146	0.170964	0.235715	0.0584376	0.214342	RP23-389C9.3
ENSMUSG00000103945.1	156.014	0.15171	0.172304	0.10372	0.30847	RP23-435E15.3
ENSMUSG00000100480.1	2.20117	-0.00278198	0.152588	0.826532	NA	Gm29156
ENSMUSG00000057363.12	611.641	0.010906	0.0950266	0.884527	0.95656	Uxs1
ENSMUSG00000090243.1	3.8623	-0.000770419	0.152055	0.963347	NA	Gm16103
ENSMUSG00000100701.1	10.4923	0.00893672	0.150168	0.775104	NA	Gm19587
ENSMUSG00000041763.14	4513.28	-0.132969	0.0681693	0.0294136	0.137413	Tpp2
ENSMUSG00000047343.4	15.9478	0.0130292	0.148816	0.732651	NA	Mettl21c
ENSMUSG00000091844.2	11.9457	0.0063246	0.150271	0.833837	NA	Gm8251
ENSMUSG00000026049.11	312.457	0.0113437	0.109716	0.882019	0.955254	Tex30
ENSMUSG00000026047.13	10.383	-0.0163964	0.151024	0.596855	NA	Kdelc1
ENSMUSG00000041684.11	14.0653	-0.00243297	0.149082	0.941023	NA	Bivm
ENSMUSG00000026048.16	883.21	0.208476	0.115059	0.0195972	0.104952	Ercc5
ENSMUSG00000056870.9	4.73683	0.0129135	0.152281	0.561026	NA	Gulp1
ENSMUSG00000103071.1	6.23731	-0.0162227	0.152308	0.510878	NA	RP24-541P18.1
ENSMUSG00000026042.16	25.0721	0.0287979	0.149956	0.510945	0.75078	Col5a2
ENSMUSG00000104476.1	6.28156	0.0172373	0.152812	0.450419	NA	RP24-370G18.1
ENSMUSG00000100361.1	2.74846	0.0186558	0.154373	0.130681	NA	Gm7063
ENSMUSG00000100894.1	2.73885	0.00164586	0.152309	0.917353	NA	Gm8304
ENSMUSG00000100843.1	1.60576	0.0033943	0.152685	0.77863	NA	Gm8307
ENSMUSG00000025995.16	5347.07	-0.0865725	0.060645	0.118711	0.334222	Wdr75
ENSMUSG00000099850.1	6.53776	0.000853938	0.1517	0.969445	NA	Gm28906
ENSMUSG00000084817.3	72.3946	0.0383003	0.1416	0.54355	0.774217	Gm5526
ENSMUSG00000025993.10	50.3152	1.72117	0.390036	5.00181e-07	2.40645e-05	Slc40a1
ENSMUSG00000041144.12	40.1415	-0.0350714	0.14664	0.519979	0.757412	Dnah7b
ENSMUSG00000096047.1	12.2577	0.0858357	0.186153	0.020331	NA	n-R5s211
ENSMUSG00000101262.1	44.3968	0.0662095	0.159007	0.254961	0.514197	Gm8326
ENSMUSG00000101337.6	97.2836	-0.0320475	0.131968	0.648499	0.836211	Dnah7c
ENSMUSG00000025986.6	1428.08	-0.231883	0.092749	0.00321988	0.0294934	Slc39a10
ENSMUSG00000100213.1	4.56172	0.000715473	0.151509	0.97583	NA	Gm28151
ENSMUSG00000101447.1	2.19149	0.00164712	0.152401	0.912476	NA	Gm28826
ENSMUSG00000081185.1	3.8863	-0.01052	0.152276	0.600115	NA	Gm4852
ENSMUSG00000100033.1	15.3907	0.0187527	0.150019	0.610225	NA	Gm8337
ENSMUSG00000051616.14	1.86036	0.00905889	0.15296	0.482681	NA	C230029F24Rik
ENSMUSG00000026109.14	7.96796	-0.00334216	0.150794	0.897029	NA	Tmeff2
ENSMUSG00000026107.11	6094.29	-0.122819	0.0605602	0.0267732	0.129551	Nabp1
ENSMUSG00000099413.1	20.0565	0.0115314	0.147555	0.782077	NA	Gm17767
ENSMUSG00000103424.1	2.19224	0.00498443	0.152669	0.702461	NA	RP23-273G4.2
ENSMUSG00000101741.1	7.22961	-0.0418307	0.159574	0.097024	NA	Gm28055
ENSMUSG00000018417.14	10799.8	-0.0170159	0.0597786	0.756352	0.895986	Myo1b
ENSMUSG00000101724.1	50.4178	-0.0296706	0.143427	0.603835	0.809416	Gm29453
ENSMUSG00000100313.1	36.4729	-0.00873275	0.143471	0.861279	0.94606	Gm28323
ENSMUSG00000072324.4	1.73513	0.000775672	0.152528	0.954477	NA	Gm8420
ENSMUSG00000062939.11	4.82443	-0.00986048	0.152229	0.620335	NA	Stat4
ENSMUSG00000026104.14	8.46634	-0.0108672	0.151205	0.683703	NA	Stat1
ENSMUSG00000026103.14	5110.43	-0.162489	0.0703378	0.00971837	0.0653863	Gls
ENSMUSG00000002881.14	907.014	0.138523	0.0929408	0.0692641	0.239092	Nab1
ENSMUSG00000043015.15	57.3826	-0.00974336	0.137293	0.872049	0.951143	Tmem194b
ENSMUSG00000041439.15	31.4053	0.0054441	0.143639	0.915062	0.969122	Mfsd6
ENSMUSG00000026102.9	72.4955	-0.0526443	0.147069	0.407106	0.667174	Inpp1
ENSMUSG00000041426.12	792.566	0.0190867	0.0888166	0.792494	0.915215	Hibch
ENSMUSG00000089802.1	2.52431	0.00112703	0.152353	0.942386	NA	Gm16107
ENSMUSG00000043629.12	148.962	0.466525	0.278949	0.00501592	0.0412805	1700019D03Rik
ENSMUSG00000060715.9	4.76646	-0.00378123	0.151656	0.858499	NA	1700019A02Rik
ENSMUSG00000026098.13	528.615	-0.06778	0.10048	0.381317	0.643381	Pms1
ENSMUSG00000100763.1	1.6586	-0.00875515	0.153215	0.350038	NA	Gm28777
ENSMUSG00000026097.9	232.173	-0.0856534	0.134346	0.293231	0.555712	Ormdl1
ENSMUSG00000026096.14	480.889	-0.154083	0.121149	0.0794306	0.260694	Osgepl1
ENSMUSG00000099913.1	2.16584	-0.00126083	0.152523	0.923237	NA	Gm28551
ENSMUSG00000101838.6	1.91019	-0.0134226	0.153621	0.22757	NA	Gm18800
ENSMUSG00000026095.15	135.723	-0.0703782	0.140894	0.355598	0.61972	Asnsd1
ENSMUSG00000096141.2	76.4497	-0.131976	0.192068	0.105645	0.311734	Dnah7a
ENSMUSG00000026094.14	527.082	-1.45232	0.130253	4.39868e-30	3.5859e-27	Stk17b
ENSMUSG00000042807.15	260.475	-0.520751	0.17078	0.00016478	0.00300744	Hecw2
ENSMUSG00000025983.11	134.349	-0.373537	0.285814	0.011648	0.073518	Ccdc150
ENSMUSG00000041303.7	2328.54	-0.0382339	0.0687457	0.532771	0.766139	Gtf3c3
ENSMUSG00000073678.4	3729.1	0.185622	0.0709879	0.00353084	0.031554	Pgap1
ENSMUSG00000104136.1	51.001	0.0431232	0.147737	0.453765	0.707078	RP24-290F15.1
ENSMUSG00000052331.14	575.054	-0.31303	0.13089	0.00240471	0.023823	Ankrd44
ENSMUSG00000101674.6	5.78628	0.00325787	0.151708	0.87773	NA	4930444A19Rik
ENSMUSG00000102642.1	8.77222	0.0188177	0.151893	0.520519	NA	RP23-68O7.2
ENSMUSG00000025982.13	28040.8	0.0392835	0.0510926	0.412098	0.671678	Sf3b1
ENSMUSG00000103030.1	2.4254	0.0133692	0.153255	0.373017	NA	RP23-16N14.2
ENSMUSG00000025981.13	302.967	-0.0190462	0.107547	0.80175	0.918632	Coq10b
ENSMUSG00000101122.1	6.46345	-0.00216656	0.151613	0.916655	NA	Gm17971
ENSMUSG00000025980.14	9858.89	-0.182954	0.0641516	0.00178961	0.0192246	Hspd1
ENSMUSG00000073676.4	2301.1	-0.208615	0.0773025	0.00226632	0.0228878	Hspe1
ENSMUSG00000089670.1	1.9411	-0.0101095	0.153104	0.412713	NA	Gm16581
ENSMUSG00000025979.13	1591.78	-0.0115321	0.0789596	0.864535	0.94765	Mob4
ENSMUSG00000061863.6	6.98225	0.00457423	0.151207	0.852723	NA	Gm6822
ENSMUSG00000025978.14	177.241	-0.611866	0.20408	0.000159883	0.00293991	Rftn2
ENSMUSG00000097649.2	7.724	-0.0238043	0.154262	0.279267	NA	Gm10561
ENSMUSG00000046994.9	679.4	-0.154783	0.102181	0.0560157	0.2082	Mars2
ENSMUSG00000025977.15	11.4633	-0.0205498	0.152173	0.48309	NA	Boll
ENSMUSG00000038349.10	24.5852	0.0521239	0.157149	0.275406	0.537694	Plcl1
ENSMUSG00000099950.1	12.5618	-0.0148724	0.150595	0.640591	NA	9130227L01Rik
ENSMUSG00000038331.15	3241.39	-0.528119	0.076265	3.92926e-13	6.16945e-11	Satb2
ENSMUSG00000087022.4	65.545	-0.012217	0.136063	0.844452	0.939319	9130024F11Rik
ENSMUSG00000104310.1	9.37628	-0.0341325	0.156065	0.224609	NA	RP24-123J3.2
ENSMUSG00000101429.1	1.6404	-0.00606624	0.15268	0.653404	NA	BC055402
ENSMUSG00000097519.2	84.5933	-0.0142969	0.135615	0.821778	0.928426	4930558J18Rik
ENSMUSG00000038323.3	292.392	-0.0322624	0.111556	0.674797	0.853176	1700066M21Rik
ENSMUSG00000048495.16	575.503	0.0124879	0.0960088	0.868475	0.949497	Tyw5
ENSMUSG00000025971.6	866.683	0.0648071	0.0874039	0.367412	0.632135	9430016H08Rik
ENSMUSG00000088353.1	2.2207	0.0136748	0.153491	0.297345	NA	Gm24014
ENSMUSG00000101826.1	31.6042	0.0442108	0.155032	0.317399	0.581462	Gm8581
ENSMUSG00000102685.1	19.5906	0.121446	0.227085	0.00779373	NA	RP23-433B11.1
ENSMUSG00000038305.15	74.7934	0.00559533	0.13494	0.931692	0.976895	Spats2l
ENSMUSG00000091283.1	13.4865	-0.0106411	0.149862	0.744267	NA	Gm17234
ENSMUSG00000054770.16	895.889	0.122178	0.0913274	0.103995	0.308786	Kctd18
ENSMUSG00000026039.9	1241.39	-0.0713375	0.0835413	0.309429	0.573375	Sgol2
ENSMUSG00000063558.4	8.07434	0.027374	0.154331	0.304886	NA	Aox1
ENSMUSG00000064294.12	7.51797	0.00537934	0.151308	0.824617	NA	Aox3
ENSMUSG00000038242.12	41.9468	0.012935	0.143585	0.802695	0.919281	Aox4
ENSMUSG00000079554.2	39.2608	0.090292	0.17628	0.132627	0.355794	Aox2
ENSMUSG00000103839.1	16.001	-0.00268186	0.148249	0.939485	NA	RP24-191N24.2
ENSMUSG00000051223.14	19373.4	-0.0196697	0.0540721	0.698762	0.867335	Bzw1
ENSMUSG00000026034.17	1715.73	0.368196	0.0809177	7.48656e-07	3.38024e-05	Clk1
ENSMUSG00000026035.15	243.168	0.08095	0.123536	0.322878	0.586447	Ppil3
ENSMUSG00000026036.17	930.851	-0.0350471	0.0876804	0.625803	0.824255	Nif3l1
ENSMUSG00000026037.14	2828.05	-0.155592	0.0678246	0.0107677	0.0698521	Orc2
ENSMUSG00000094245.1	9.50703	-0.00315232	0.150189	0.912239	NA	Gm23966
ENSMUSG00000085054.2	13.1809	-0.015835	0.150489	0.630017	NA	Gm15834
ENSMUSG00000038174.14	1210.9	-0.228427	0.0886711	0.00273359	0.0262003	Fam126b
ENSMUSG00000026032.8	292.493	0.00105189	0.111859	0.990199	0.9959	Ndufb3
ENSMUSG00000059647.5	84.4385	0.0896624	0.159565	0.22419	0.479187	Gm10068
ENSMUSG00000047528.13	2.30056	0.0173541	0.154094	0.173447	NA	Als2cr12
ENSMUSG00000102059.1	1.79273	0.0115654	0.153541	0.188285	NA	Gm20257
ENSMUSG00000026031.15	135.601	0.111641	0.153401	0.187789	0.431711	Cflar
ENSMUSG00000102719.1	6.54068	0.0199515	0.153188	0.397813	NA	RP24-273P12.4
ENSMUSG00000099719.1	1.90061	0.0183921	0.154342	0.10284	NA	Gm28802
ENSMUSG00000026028.12	1984.02	-0.0392204	0.0869286	0.583713	0.797977	Trak2
ENSMUSG00000026027.13	194.522	-0.106677	0.138894	0.20937	0.460341	Stradb
ENSMUSG00000072295.7	10.4304	-0.00365443	0.150203	0.898511	NA	Als2cr11
ENSMUSG00000038079.14	44.0111	-0.047413	0.150388	0.396704	0.657544	Tmem237
ENSMUSG00000097573.2	4.10176	0.00786326	0.152298	0.666829	NA	G730003C15Rik
ENSMUSG00000079550.9	96.3273	-0.136646	0.196859	0.0975058	0.296355	Mpp4
ENSMUSG00000101586.1	37.874	-0.0819591	0.170837	0.154996	0.387871	Gm29017
ENSMUSG00000099563.1	2.29193	0.01203	0.153115	0.415276	NA	Gm19125
ENSMUSG00000026024.14	4902.56	-0.10453	0.0686569	0.0866177	0.274424	Als2
ENSMUSG00000026023.16	5.39336	-0.0112833	0.152046	0.610798	NA	Cdk15
ENSMUSG00000099922.1	5.55239	-0.016762	0.152754	0.458185	NA	Gm29016
ENSMUSG00000041075.8	84.1181	0.0394851	0.139828	0.549486	0.778059	Fzd7
ENSMUSG00000097819.1	6.33671	0.00927657	0.151737	0.69007	NA	Gm26813
ENSMUSG00000047361.16	59.2287	-0.0441279	0.145633	0.46769	0.718476	Gm973
ENSMUSG00000026021.15	13002.2	-0.19266	0.0713351	0.00254962	0.0248592	Sumo1
ENSMUSG00000103821.1	139.851	0.0990173	0.147825	0.229086	0.485182	RP24-147G7.2
ENSMUSG00000026020.9	17693.1	-0.0928872	0.0564355	0.0758553	0.252805	Nop58
ENSMUSG00000077345.1	72.1784	0.210206	0.286184	0.0381768	0.163088	Snord70
ENSMUSG00000089512.3	14.8075	0.00409908	0.148645	0.911164	NA	Gm26287
ENSMUSG00000089093.3	62.2165	0.163514	0.248473	0.0472879	0.18744	Snord11
ENSMUSG00000067336.6	3391.99	-0.0613029	0.0688386	0.315979	0.580165	Bmpr2
ENSMUSG00000104052.1	17.0188	-0.00607054	0.14828	0.869244	NA	RP24-178N19.2
ENSMUSG00000041040.12	2409.57	-0.0119836	0.0706356	0.847531	0.940296	Fam117b
ENSMUSG00000103696.1	81.046	-0.0562525	0.145907	0.398255	0.659037	RP23-27C10.2
ENSMUSG00000100901.1	23.8221	0.00675574	0.145946	0.88168	NA	Gm18829
ENSMUSG00000026018.12	92.8469	-0.241122	0.287997	0.0331104	0.148764	Ica1l
ENSMUSG00000026019.15	3943.13	-0.141964	0.0648047	0.0154155	0.0892688	Wdr12
ENSMUSG00000026017.13	259.191	-0.219716	0.172964	0.0382292	0.163169	Carf
ENSMUSG00000082609.1	3.15521	-0.00307707	0.152238	0.849748	NA	Gm15464
ENSMUSG00000073664.11	2012.86	-0.0620809	0.0715332	0.325533	0.588389	Nbeal1
ENSMUSG00000049439.13	735.99	-0.00429655	0.0955996	0.953257	0.984731	Cyp20a1
ENSMUSG00000103822.1	3.35655	0.00424262	0.152161	0.811809	NA	RP23-264G9.1
ENSMUSG00000026782.15	666.667	-0.127485	0.0957302	0.0983744	0.298007	Abi2
ENSMUSG00000026014.15	793.926	-0.119206	0.112764	0.15212	0.383804	Raph1
ENSMUSG00000084400.1	1.98138	0.00294742	0.152598	0.820079	NA	Gm11576
ENSMUSG00000082160.1	1.81805	-0.00229376	0.152619	0.85179	NA	Gm11578
ENSMUSG00000103215.1	14.97	0.056569	0.163969	0.122206	NA	RP23-17F2.6
ENSMUSG00000088973.1	4.91408	0.0173359	0.153467	0.34374	NA	Gm23762
ENSMUSG00000084151.1	4.26899	0.0102679	0.152458	0.586639	NA	Gm11577
ENSMUSG00000101188.1	987.858	0.102643	0.0939095	0.175866	0.41774	Eif4a-ps4
ENSMUSG00000026012.2	149.293	0.116568	0.177927	0.138879	0.364172	Cd28
ENSMUSG00000086795.1	7.70128	-0.00508155	0.151331	0.828551	NA	Gm11579
ENSMUSG00000104069.1	3.57833	0.0239053	0.15519	0.115321	NA	RP23-157N11.10
ENSMUSG00000083355.1	1.68417	0.0194068	0.154719	0.0457538	NA	Gm11581
ENSMUSG00000081382.1	5.15565	-0.00255949	0.151456	0.906584	NA	Rpl18-ps1
ENSMUSG00000052062.14	8.88095	0.01365	0.150931	0.648864	NA	Pard3b
ENSMUSG00000100750.1	36.2909	0.156794	0.256056	0.0347822	0.153502	Gm29084
ENSMUSG00000025969.15	106.199	-0.0565757	0.137781	0.438022	0.694244	Nrp2
ENSMUSG00000040865.15	11344.4	0.0658522	0.0632901	0.252417	0.51188	Ino80d
ENSMUSG00000081429.1	18.0266	0.0101058	0.148185	0.797792	NA	Rps27-ps1
ENSMUSG00000084799.7	105.58	-0.0339942	0.1305	0.635913	0.829235	Ino80dos
ENSMUSG00000101599.1	337.551	0.0532123	0.11217	0.499648	0.743087	Gm20342
ENSMUSG00000025968.16	2623.47	0.0758458	0.0717255	0.230924	0.486584	Ndufs1
ENSMUSG00000025967.16	18506.5	-0.210177	0.0598371	0.000158148	0.0029154	Eef1b2
ENSMUSG00000064612.2	2.34162	0.0013132	0.152468	0.926923	NA	Gm26457
ENSMUSG00000064602.1	367.066	-0.271241	0.168804	0.0156557	0.090268	Snora41
ENSMUSG00000046856.13	24.4502	-0.013889	0.148208	0.727036	0.881623	Gpr1
ENSMUSG00000094290.2	11.4828	-0.0575807	0.165759	0.0777077	NA	Gm27512
ENSMUSG00000086730.2	12.6564	0.0567807	0.164151	0.119231	NA	Gm11607
ENSMUSG00000102536.1	2.07567	0.000876749	0.152432	0.953357	NA	RP23-434D24.3
ENSMUSG00000087561.7	3.48451	-0.00512765	0.152055	0.782805	NA	Gm11608
ENSMUSG00000027520.16	735.252	-0.114784	0.113167	0.166729	0.405314	Zdbf2
ENSMUSG00000081643.1	3.93382	0.00741491	0.152015	0.71551	NA	Gm11605
ENSMUSG00000025964.15	98.919	0.0149699	0.141195	0.792207	0.915215	Adam23
ENSMUSG00000069085.5	2.64276	0.00730937	0.152626	0.624259	NA	Dytn
ENSMUSG00000025962.15	934.236	0.18536	0.107923	0.0280376	0.13319	Fastkd2
ENSMUSG00000025961.1	9.84706	-0.00990684	0.150462	0.739424	NA	4933402D24Rik
ENSMUSG00000025959.13	47.9537	-0.0675996	0.156415	0.278477	0.540168	Klf7
ENSMUSG00000025958.14	1172.78	-0.333929	0.0953888	6.13957e-05	0.00139031	Creb1
ENSMUSG00000025956.10	171.001	-0.568938	0.202157	0.000302851	0.00491598	Mettl21a
ENSMUSG00000087213.2	169.135	-0.0789155	0.133672	0.324926	0.587896	2810408I11Rik
ENSMUSG00000070871.10	1107.27	-0.126369	0.0932	0.0957517	0.293577	Ccnyl1
ENSMUSG00000045005.9	602.347	0.243379	0.146491	0.0185013	0.101	Fzd5
ENSMUSG00000102140.1	4.09529	-0.00208269	0.152115	0.902095	NA	RP24-388P13.2
ENSMUSG00000051344.13	4251.45	-0.11306	0.0709991	0.0723602	0.245904	Plekhm3
ENSMUSG00000097264.1	14.8163	-0.0266968	0.15241	0.433995	NA	Rpl31-ps24
ENSMUSG00000084416.3	189.763	0.0491775	0.122286	0.527634	0.762396	Rpl10a-ps1
ENSMUSG00000077471.1	2.43443	0.0121619	0.153096	0.416728	NA	Gm24788
ENSMUSG00000025955.13	9.06054	-0.0389163	0.158414	0.123606	NA	Akr1cl
ENSMUSG00000090042.1	1.6819	-0.00106148	0.15261	0.928849	NA	Gm8550
ENSMUSG00000070870.6	10.2359	-0.0102503	0.150688	0.721915	NA	Cryge
ENSMUSG00000044816.10	33.929	0.0654417	0.16565	0.156266	0.389378	D630023F18Rik
ENSMUSG00000025950.16	3438.24	0.232212	0.0759858	0.000635461	0.00878038	Idh1
ENSMUSG00000025949.16	2424.22	0.0227253	0.0647538	0.694496	0.864879	Pikfyve
ENSMUSG00000025946.13	10.7667	-0.0274164	0.153774	0.348832	NA	Pth2r
ENSMUSG00000015222.18	75.5064	0.0331902	0.140134	0.601349	0.808589	Map2
ENSMUSG00000055567.18	8.81679	-0.0115154	0.151418	0.658642	NA	Unc80
ENSMUSG00000026005.15	1351.32	0.133237	0.082337	0.0580916	0.21364	Rpe
ENSMUSG00000026004.15	204.938	0.0661859	0.124456	0.407549	0.667601	Kansl1l
ENSMUSG00000102559.1	32.3679	-0.0236944	0.148057	0.598679	0.806927	RP24-429G21.5
ENSMUSG00000102374.1	12.9748	0.0393931	0.155958	0.274414	NA	RP24-429G21.4
ENSMUSG00000102776.1	17.0013	0.0275059	0.151866	0.455771	NA	RP24-429G21.3
ENSMUSG00000082057.1	4.95019	-0.000643461	0.151472	0.975691	NA	Gm15789
ENSMUSG00000103706.1	4.87694	0.0170321	0.152963	0.430598	NA	RP24-429G21.2
ENSMUSG00000103756.1	8.23761	0.0207186	0.152684	0.446808	NA	RP24-429G21.1
ENSMUSG00000103382.1	7.69935	0.0277016	0.154864	0.251839	NA	RP24-429G21.6
ENSMUSG00000103553.1	21.6049	0.0118368	0.146906	0.786216	NA	RP24-429G21.7
ENSMUSG00000026003.5	6179.89	0.0932002	0.0585702	0.0838912	0.26937	Acadl
ENSMUSG00000082769.3	17.1139	-0.0254243	0.151915	0.463637	NA	Gm15793
ENSMUSG00000089420.2	1.68012	-0.0131974	0.153535	0.260929	NA	Gm27934
ENSMUSG00000077328.1	6.2415	0.00683601	0.15172	0.755469	NA	Gm25832
ENSMUSG00000061816.15	2.53072	0.0049799	0.153205	0.221252	NA	Myl1
ENSMUSG00000094191.1	3.96737	0.0130345	0.152967	0.451376	NA	Rpl31-ps14
ENSMUSG00000026000.16	271.381	0.00783607	0.10904	0.919636	0.9711	Lancl1
ENSMUSG00000025991.8	2.66015	0.0094467	0.15271	0.550552	NA	Cps1
ENSMUSG00000062209.15	2.58013	0.00185404	0.152231	0.911446	NA	Erbb4
ENSMUSG00000101387.1	2.2781	-0.00935763	0.153104	0.422414	NA	Pced1c-ps
ENSMUSG00000025997.13	23.2002	-0.0678496	0.166517	0.153426	NA	Ikzf2
ENSMUSG00000053153.14	29.5922	0.0209458	0.145849	0.672167	0.851246	Spag16
ENSMUSG00000045648.15	2.36109	0.0155362	0.153627	0.279332	NA	Vwc2l
ENSMUSG00000026196.7	1100.28	0.0514131	0.0954299	0.49366	0.73867	Bard1
ENSMUSG00000089965.1	14.1098	-0.000446013	0.148464	0.988298	NA	Gm16236
ENSMUSG00000050296.14	8.27964	0.00654116	0.150864	0.809342	NA	Abca12
ENSMUSG00000026192.13	2839.41	-0.0448396	0.072927	0.484569	0.732343	Atic
ENSMUSG00000026193.15	1655.73	0.0681733	0.102889	0.373671	0.637676	Fn1
ENSMUSG00000073652.10	11.7369	0.00855422	0.150724	0.763985	NA	Apol7d
ENSMUSG00000101211.1	3.72396	-0.0164229	0.153475	0.335063	NA	Gm28818
ENSMUSG00000101848.1	3.1328	0.0205892	0.15447	0.167477	NA	4933417E11Rik
ENSMUSG00000101496.1	1.76902	-0.00293954	0.152584	0.820481	NA	Gm8885
ENSMUSG00000039395.8	4921.65	0.0843797	0.0578022	0.114018	0.325718	Mreg
ENSMUSG00000094655.1	3158.22	0.77048	0.116396	2.3317e-12	3.1977e-10	Gm25360
ENSMUSG00000094050.1	1548.28	0.469325	0.131299	3.11525e-05	0.000813402	Gm23472
ENSMUSG00000093956.1	201.335	-0.0709288	0.12401	0.38204	0.643807	Gm24497
ENSMUSG00000093843.1	1333.01	1.0177	0.137194	6.68996e-15	1.36345e-12	Gm25939
ENSMUSG00000026189.13	132.037	-0.272344	0.230484	0.0249798	0.123836	Pecr
ENSMUSG00000026188.11	9.12582	-0.0180677	0.152249	0.498383	NA	Tmem169
ENSMUSG00000026187.9	442.825	-0.292527	0.14342	0.00623266	0.0477089	Xrcc5
ENSMUSG00000039372.5	1.97209	-0.000323162	0.152506	0.979179	NA	2022-03-04
ENSMUSG00000039354.16	1065.51	0.102318	0.0827369	0.144539	0.37286	Smarcal1
ENSMUSG00000110712.1	7.27586	0.0096427	0.151438	0.702474	NA	ENSMUSG00000110712.1
ENSMUSG00000039342.5	2.16253	0.0104197	0.152909	0.485904	NA	Ankar
ENSMUSG00000046330.10	6906.08	0.0328834	0.0605332	0.549544	0.778059	Rpl37a
ENSMUSG00000039323.18	35.862	-0.00387131	0.145054	0.931595	0.976863	Igfbp2
ENSMUSG00000026185.8	3.77626	0.0124511	0.152865	0.477952	NA	Igfbp5
ENSMUSG00000100301.6	6.67407	0.00607794	0.151538	0.791982	NA	6030407O03Rik
ENSMUSG00000101344.1	4.54548	-0.00469158	0.151686	0.824033	NA	Gm29183
ENSMUSG00000055322.16	1600.24	0.244671	0.104511	0.00447492	0.0378487	Tns1
ENSMUSG00000061815.11	7.05932	-0.0148031	0.151795	0.573091	NA	Rufy4
ENSMUSG00000026180.8	1.96545	-0.003368	0.152614	0.790152	NA	Cxcr2
ENSMUSG00000006304.14	4496.33	0.00478002	0.0601009	0.930877	0.976669	Arpc2
ENSMUSG00000064272.3	4.35308	0.0197835	0.15391	0.284237	NA	Gpbar1
ENSMUSG00000006299.13	5396.17	-0.074094	0.06828	0.225618	0.481069	Aamp
ENSMUSG00000026179.14	331.652	0.123456	0.132619	0.158903	0.393343	Pnkd
ENSMUSG00000103013.1	2.05696	-0.00262018	0.152489	0.849086	NA	RP23-280F6.5
ENSMUSG00000006301.17	2151.2	0.0116069	0.0707162	0.853706	0.943106	Tmbim1
ENSMUSG00000103403.1	86.9055	-0.0716985	0.155911	0.274705	0.536897	RP23-280F6.6
ENSMUSG00000073650.8	3.76777	-0.000296685	0.151924	0.985364	NA	Catip
ENSMUSG00000026177.11	11.0024	-0.0190806	0.151946	0.510174	NA	Slc11a1
ENSMUSG00000026176.13	242.166	0.0238075	0.111457	0.758119	0.896739	Ctdsp1
ENSMUSG00000026175.12	29.4618	-0.00658748	0.145089	0.885336	0.956729	Vil1
ENSMUSG00000033364.13	7541.42	-0.0472337	0.0607596	0.394674	0.656328	Usp37
ENSMUSG00000103227.1	83.0635	-0.0748781	0.151641	0.29272	0.555152	RP23-102B12.2
ENSMUSG00000026174.9	2921.83	-0.14715	0.0688613	0.0170199	0.0952881	Rqcd1
ENSMUSG00000026173.15	219.703	-0.40627	0.19223	0.00282701	0.0267636	Plcd4
ENSMUSG00000026135.17	1980.95	0.120394	0.0785858	0.0761525	0.253623	Zfp142
ENSMUSG00000093155.1	4.29297	0.0181772	0.153532	0.342681	NA	Gm25035
ENSMUSG00000026172.12	187.618	-0.100977	0.136686	0.230317	0.486075	Bcs1l
ENSMUSG00000026171.12	600.75	0.00326688	0.0875955	0.96456	0.987853	Rnf25
ENSMUSG00000033276.18	64.7621	-0.0570151	0.148268	0.377973	0.64108	Stk36
ENSMUSG00000033257.14	2105.78	0.0433802	0.074449	0.506522	0.748285	Ttll4
ENSMUSG00000026170.6	4.84231	0.0137211	0.15269	0.497235	NA	Cyp27a1
ENSMUSG00000006542.13	2.37182	0.0264215	0.156235	0.0139265	NA	Prkag3
ENSMUSG00000033227.7	26.7383	-0.016464	0.14635	0.719528	0.877429	Wnt6
ENSMUSG00000099472.1	3.89275	0.022355	0.15435	0.242765	NA	Gm29539
ENSMUSG00000026167.14	2.41185	0.0172324	0.153891	0.237788	NA	Wnt10a
ENSMUSG00000089964.1	2.35866	0.0130071	0.153202	0.388482	NA	Gm16582
ENSMUSG00000090071.4	87.9652	0.268396	0.334701	0.0260426	0.127129	Cdk5r2
ENSMUSG00000006546.3	2.13379	0.00805291	0.15287	0.537136	NA	Cryba2
ENSMUSG00000047021.14	5.6807	-0.0209339	0.153368	0.371755	NA	Ccdc108
ENSMUSG00000006538.12	6.06218	0.0399216	0.159129	0.0895974	NA	Ihh
ENSMUSG00000026162.7	155.834	0.00881564	0.126119	0.904616	0.964494	Nhej1
ENSMUSG00000026205.8	7.59509	-0.00257458	0.15053	0.923641	NA	Slc23a3
ENSMUSG00000033159.14	1621.73	-0.146518	0.0790667	0.0321404	0.146015	Cnppd1
ENSMUSG00000049339.16	1497.35	0.37886	0.098494	1.55287e-05	0.000451224	Fam134a
ENSMUSG00000026197.12	1260.87	0.000895135	0.079719	0.987774	0.995157	Zfand2b
ENSMUSG00000026198.15	44.7089	-0.0223219	0.142326	0.68915	0.86253	Abcb6
ENSMUSG00000099519.1	2.51728	0.0138859	0.153281	0.366929	NA	Gm29253
ENSMUSG00000033124.16	6471.69	0.0987914	0.0726848	0.123581	0.342284	Atg9a
ENSMUSG00000026199.17	883.942	0.0957688	0.0851442	0.180091	0.422461	Ankzf1
ENSMUSG00000026200.13	30.9206	0.0284408	0.148035	0.555834	0.7818	Glb1l
ENSMUSG00000026201.12	1314.96	0.0713224	0.0762847	0.282834	0.545945	Stk16
ENSMUSG00000026202.13	3169.48	0.0765651	0.0868404	0.28851	0.551896	Tuba4a
ENSMUSG00000096094.2	17.3194	0.0108405	0.149538	0.753894	NA	A630095N17Rik
ENSMUSG00000026203.16	664.724	-0.0240362	0.0945498	0.746142	0.891385	Dnajb2
ENSMUSG00000026204.15	353.855	-0.214109	0.17725	0.0429468	0.175936	Ptprn
ENSMUSG00000033061.15	1.9776	-0.00266142	0.152496	0.846914	NA	Resp18
ENSMUSG00000026209.15	1816.64	0.0947477	0.079611	0.166122	0.404686	Dnpep
ENSMUSG00000026208.9	36.952	0.0322581	0.15082	0.464511	0.716028	Des
ENSMUSG00000026207.16	56.9152	-0.168261	0.255388	0.0441584	0.178655	Speg
ENSMUSG00000033021.16	211.302	0.133983	0.150661	0.137313	0.362348	Gmppa
ENSMUSG00000033007.15	2.84549	0.00649076	0.152487	0.680652	NA	Asic4
ENSMUSG00000032997.16	309.475	-0.145034	0.135224	0.108487	0.316615	Chpf
ENSMUSG00000026211.17	30.9493	0.0185124	0.146969	0.68599	0.860213	Obsl1
ENSMUSG00000051703.14	135.24	-0.60183	0.229386	0.000481346	0.00714907	Tmem198
ENSMUSG00000032968.4	2.24908	-0.00682547	0.152648	0.632063	NA	Inha
ENSMUSG00000026213.15	885.564	-0.0703493	0.0824096	0.3122	0.575313	Stk11ip
ENSMUSG00000006576.16	277.541	-0.576113	0.177216	7.49318e-05	0.00161937	Slc4a3
ENSMUSG00000082012.1	1.70221	0.0122226	0.153386	0.30914	NA	Gm5257
ENSMUSG00000100553.6	5.90347	-0.00668497	0.151632	0.762147	NA	Gm17751
ENSMUSG00000026235.14	1337.42	0.866274	0.115688	4.29342e-15	9.26495e-13	Epha4
ENSMUSG00000099141.1	9.00668	0.0224983	0.153476	0.367799	NA	Mir6352
ENSMUSG00000101849.1	12.7161	0.0301468	0.154479	0.308778	NA	Gm28386
ENSMUSG00000004872.15	5.0471	0.00220351	0.15159	0.919861	NA	Pax3
ENSMUSG00000032908.9	13.0394	0.0130617	0.15047	0.681336	NA	Sgpp2
ENSMUSG00000026245.16	2544.51	0.0224165	0.0708599	0.723168	0.878688	Farsb
ENSMUSG00000101798.1	4.1434	0.00164778	0.151767	0.937208	NA	Gm28995
ENSMUSG00000104018.1	13.3453	0.0268997	0.152628	0.42394	NA	RP24-300L5.1
ENSMUSG00000090486.2	2.61617	0.00659885	0.152359	0.698372	NA	BC035947
ENSMUSG00000012187.13	10.2214	0.00892535	0.150862	0.749465	NA	Mogat1
ENSMUSG00000032883.15	1449.9	0.0411977	0.0843367	0.561074	0.785224	Acsl3
ENSMUSG00000079470.8	4314.92	0.285849	0.0841244	0.000136788	0.00258663	Utp14b
ENSMUSG00000099377.1	2.34706	-0.000274024	0.152339	0.983939	NA	Gm6159
ENSMUSG00000072978.3	5.38564	0.00943618	0.151736	0.684623	NA	Gm5830
ENSMUSG00000054702.14	255.63	-0.399587	0.165551	0.00146292	0.01653	Ap1s3
ENSMUSG00000102235.1	2.77254	-0.0103656	0.152723	0.527771	NA	RP23-337F12.2
ENSMUSG00000073643.11	1563.45	-0.056401	0.076663	0.394951	0.656485	Wdfy1
ENSMUSG00000104497.1	8.27485	-0.0261402	0.153892	0.333797	NA	RP23-295C23.2
ENSMUSG00000026248.9	1253.34	0.0151726	0.0745286	0.816474	0.926744	Mrpl44
ENSMUSG00000026249.10	597.43	0.471373	0.146387	0.00010981	0.00214958	Serpine2
ENSMUSG00000067106.6	17.576	0.0122651	0.148379	0.755301	NA	Gm5529
ENSMUSG00000100397.1	1.88261	0.00254533	0.152525	0.85295	NA	Gm28071
ENSMUSG00000096297.1	3.09489	0.0210216	0.154327	0.216631	NA	Gm23934
ENSMUSG00000099552.1	573.654	0.103784	0.105182	0.197027	0.444649	9830004L10Rik
ENSMUSG00000043230.2	60.631	0.00154374	0.137325	0.981124	0.992744	Fam124b
ENSMUSG00000101257.1	98.6554	-0.435486	0.291243	0.00723229	0.0530368	2310015K22Rik
ENSMUSG00000103404.1	1.91899	-0.00170349	0.152504	0.899141	NA	RP24-193D9.2
ENSMUSG00000004364.14	7182.47	-0.124179	0.0613779	0.0268015	0.129626	Cul3
ENSMUSG00000103076.1	49.1395	0.0459906	0.150744	0.398905	0.659478	RP24-193D9.4
ENSMUSG00000103525.1	32.6346	-0.0201299	0.146493	0.669156	0.849363	RP24-193D9.3
ENSMUSG00000101722.1	7.09283	-0.0186418	0.15332	0.378244	NA	Gm29125
ENSMUSG00000101483.1	2.00526	0.0129655	0.15331	0.352279	NA	1700016L21Rik
ENSMUSG00000038608.15	319.817	-0.0170045	0.105821	0.823398	0.929141	Dock10
ENSMUSG00000103192.1	2.3586	0.0195677	0.154455	0.144174	NA	RP23-328G14.3
ENSMUSG00000104488.1	11.6305	0.0204393	0.151966	0.502432	NA	RP23-328G14.2
ENSMUSG00000102721.1	14.2027	-0.010895	0.14944	0.752056	NA	RP23-328G14.1
ENSMUSG00000054976.14	7.58365	0.0374446	0.158014	0.122934	NA	Nyap2
ENSMUSG00000101986.1	3.06806	0.013669	0.153271	0.370249	NA	Gm6198
ENSMUSG00000055980.2	9.90245	0.00732263	0.150214	0.810675	NA	Irs1
ENSMUSG00000026142.15	330.118	0.00489927	0.105161	0.951164	0.983747	Rhbdd1
ENSMUSG00000104493.1	12.358	-0.0115181	0.150057	0.721068	NA	RP23-430H22.1
ENSMUSG00000100786.1	50.6488	-0.0444912	0.153091	0.362132	0.62644	Gm28940
ENSMUSG00000096779.1	6.4021	-0.0225713	0.153703	0.340819	NA	Gm22112
ENSMUSG00000067158.9	8.65007	0.0163315	0.151746	0.559509	NA	Col4a4
ENSMUSG00000079465.8	9.60099	-0.0013879	0.150364	0.958792	NA	Col4a3
ENSMUSG00000097564.2	2.60197	0.0155765	0.153735	0.244527	NA	C430014B12Rik
ENSMUSG00000026150.14	833.649	0.147786	0.101539	0.0664665	0.233109	Mff
ENSMUSG00000101450.1	11.6851	0.0354529	0.155464	0.277859	NA	Gm28941
ENSMUSG00000026149.2	4.75653	-0.0282712	0.155654	0.16689	NA	Tm4sf20
ENSMUSG00000026159.13	3909.36	-0.0498534	0.0706863	0.425491	0.684012	Agfg1
ENSMUSG00000113880.1	3.24258	0.0183144	0.153834	0.278116	NA	ENSMUSG00000113880.1
ENSMUSG00000038496.16	819.621	0.040013	0.0914727	0.587752	0.800955	Slc19a3
ENSMUSG00000100432.1	7.24505	0.0133408	0.152179	0.565327	NA	Gm7539
ENSMUSG00000100190.1	1.66048	0.00392929	0.152793	0.715786	NA	Krtap28-10
ENSMUSG00000045658.16	15.7063	-0.0243535	0.151362	0.495979	NA	Pid1
ENSMUSG00000036766.12	15.0956	-0.0493384	0.159969	0.183198	NA	Dner
ENSMUSG00000102481.1	1.85035	-0.01245	0.153515	0.248814	NA	RP24-208F6.1
ENSMUSG00000026219.14	36819.8	0.0680961	0.0558138	0.189644	0.43465	Trip12
ENSMUSG00000103505.1	68.9821	0.0970242	0.165936	0.189839	0.434922	RP23-447L15.2
ENSMUSG00000104503.1	247.43	-0.00263017	0.114301	0.971262	0.989812	RP23-447L15.3
ENSMUSG00000073633.9	139.128	-0.0200919	0.126879	0.779598	0.909005	Fbxo36
ENSMUSG00000026220.6	11.9771	-0.0149268	0.151109	0.616301	NA	Slc16a14
ENSMUSG00000118590.1	17.4386	-0.0104088	0.14783	0.793202	NA	ENSMUSG00000118590.1
ENSMUSG00000099693.1	31.286	-0.0469089	0.155277	0.311088	0.574703	Gm29284
ENSMUSG00000052477.15	1008.82	-0.210065	0.127468	0.025694	0.125972	C130026I21Rik
ENSMUSG00000064281.7	32.4829	0.0528662	0.155642	0.305098	0.568509	Rpl19-ps1
ENSMUSG00000118640.1	13.774	0.012585	0.149404	0.725117	NA	ENSMUSG00000118640.1
ENSMUSG00000089976.1	2.93046	-0.00685448	0.152264	0.700828	NA	Gm2389
ENSMUSG00000101279.1	25.2686	0.0312423	0.149197	0.509086	0.749732	Gm18342
ENSMUSG00000089844.7	314.045	-0.0746304	0.119927	0.356213	0.620424	A530032D15Rik
ENSMUSG00000073631.2	5.28458	-0.00389611	0.151682	0.850927	NA	Gm10553
ENSMUSG00000072109.11	510.74	0.108919	0.133198	0.204739	0.454652	A530040E14Rik
ENSMUSG00000090128.1	2.72038	-0.0077346	0.152611	0.616056	NA	Gm16038
ENSMUSG00000089716.7	163.064	-0.103757	0.156558	0.201033	0.450238	Gm6264
ENSMUSG00000079457.11	1.88257	-0.00491996	0.152608	0.718027	NA	Gm7609
ENSMUSG00000090252.1	30.2987	0.00970568	0.145037	0.839607	0.937423	Gm16028
ENSMUSG00000079455.9	3166.4	0.0278338	0.0907219	0.704825	0.870224	Gm16026
ENSMUSG00000089652.1	2.71755	0.0208705	0.154909	0.0566412	NA	Gm16025
ENSMUSG00000118591.1	9.55812	-0.0338548	0.156147	0.213656	NA	ENSMUSG00000118591.1
ENSMUSG00000101751.1	13.0281	-0.0058759	0.149206	0.861302	NA	Gm2427
ENSMUSG00000118607.1	59.3236	-0.621668	0.401072	0.00411904	0.0354088	ENSMUSG00000118607.1
ENSMUSG00000070034.13	5602.19	0.0350825	0.0830758	0.583034	0.797977	Sp110
ENSMUSG00000090103.1	34.7599	-0.0156236	0.145444	0.743991	0.890972	Gm16094
ENSMUSG00000070031.11	602.743	-0.0105007	0.0947804	0.887014	0.957483	Sp140
ENSMUSG00000073628.5	14.8777	-0.00191301	0.148467	0.955917	NA	Gm10552
ENSMUSG00000090246.1	5.18622	-0.0204717	0.153494	0.353502	NA	Gm17017
ENSMUSG00000026222.16	11.3721	0.0135708	0.150351	0.676286	NA	Sp100
ENSMUSG00000052760.16	210.965	-0.485111	0.206914	0.00127603	0.0149318	A630001G21Rik
ENSMUSG00000098634.1	5.11281	-0.0150276	0.152392	0.515317	NA	Mir8096
ENSMUSG00000094834.1	1.55488	0.00591625	0.152896	0.586878	NA	Gm25472
ENSMUSG00000100217.1	2.82005	0.0215963	0.154699	0.153445	NA	9930111H07Rik
ENSMUSG00000036707.16	14879.9	-0.0222119	0.0551332	0.665308	0.847051	Cab39
ENSMUSG00000026223.15	202.866	0.754946	0.196281	6.74459e-06	0.000225764	Itm2c
ENSMUSG00000099767.1	3.26095	0.012554	0.153152	0.40648	NA	Gm28884
ENSMUSG00000049608.8	21.846	0.0362191	0.153607	0.363865	NA	Gpr55
ENSMUSG00000100108.1	10.2057	0.0810889	0.18344	0.0126265	NA	Gm28100
ENSMUSG00000099342.1	27.6884	-0.0340034	0.150154	0.467222	0.718209	Gm18180
ENSMUSG00000026227.11	5.90648	0.0304841	0.156239	0.144405	NA	2810459M11Rik
ENSMUSG00000026229.17	11362.7	-0.0372112	0.0580968	0.488537	0.735302	Psmd1
ENSMUSG00000077274.1	254.315	0.092349	0.137467	0.262211	0.5225	Gm22786
ENSMUSG00000026228.6	60.9156	-0.0151467	0.139122	0.797971	0.917307	Htr2b
ENSMUSG00000103272.1	55.9021	0.012145	0.138858	0.839961	0.937565	RP24-308M3.2
ENSMUSG00000062590.13	42.1171	-0.0511916	0.151456	0.368889	0.633213	Armc9
ENSMUSG00000087538.1	3.43679	-0.00581985	0.152132	0.750955	NA	Gm16341
ENSMUSG00000079445.3	47.8578	-0.017719	0.144228	0.72869	0.883046	B3gnt7
ENSMUSG00000101853.1	1.80952	0.0106125	0.153096	0.423856	NA	Gm28627
ENSMUSG00000026234.12	86903.3	-0.291145	0.053246	1.02075e-08	7.9673e-07	Ncl
ENSMUSG00000064823.1	275.697	0.328937	0.165385	0.0054342	0.0435745	Snord82
ENSMUSG00000073627.7	90.6068	-0.121168	0.182716	0.125333	0.345236	C130036L24Rik
ENSMUSG00000101328.1	11.2528	-0.00472487	0.150094	0.8726	NA	Rpl30-ps6
ENSMUSG00000026238.14	107410	-0.0149454	0.0565433	0.760278	0.897394	Ptma
ENSMUSG00000026239.14	164.614	0.089502	0.136505	0.262824	0.523011	Pde6d
ENSMUSG00000102927.1	21.7724	0.000258735	0.146843	0.997022	NA	RP23-11K8.3
ENSMUSG00000026240.12	678.063	0.0230805	0.088832	0.752932	0.8944	Cops7b
ENSMUSG00000103609.1	17.2347	-0.00287296	0.147778	0.938898	NA	RP23-11K8.4
ENSMUSG00000026241.5	30.0848	0.0816063	0.173427	0.1289	0.350617	Nppc
ENSMUSG00000053333.15	140.409	-0.0271997	0.130763	0.698669	0.867335	Dis3l2
ENSMUSG00000100768.1	10.5346	-0.00301493	0.150025	0.917876	NA	Gm29055
ENSMUSG00000104121.1	16.5294	0.0697507	0.171446	0.0791055	NA	RP23-26I10.1
ENSMUSG00000102383.1	6.55472	0.00935877	0.151361	0.713768	NA	RP23-26I10.2
ENSMUSG00000104400.1	2.89857	0.0213802	0.154658	0.153984	NA	RP23-26I10.3
ENSMUSG00000102293.1	2.55047	-0.00828769	0.15267	0.587127	NA	RP23-26I10.4
ENSMUSG00000102649.1	3.83693	0.00254981	0.152148	0.884186	NA	RP23-26I10.5
ENSMUSG00000084106.4	1898.22	-0.0576568	0.0781524	0.390575	0.652701	Gm6136
ENSMUSG00000102571.1	1.88146	-0.0151317	0.153782	0.210072	NA	RP23-26I10.6
ENSMUSG00000099401.1	3.46998	0.0242375	0.155042	0.157873	NA	Gm28375
ENSMUSG00000103984.1	10.2888	-0.00139842	0.150121	0.959977	NA	RP24-286D13.3
ENSMUSG00000101940.2	2.53644	0.00867188	0.152794	0.548593	NA	Akp-ps1
ENSMUSG00000101625.1	1.86934	-0.00317728	0.152546	0.812388	NA	Gm29371
ENSMUSG00000026246.12	63567.3	0.22635	0.0690013	0.000309476	0.00500689	Alppl2
ENSMUSG00000079440.2	4.31361	-0.0052698	0.151994	0.781919	NA	Alpi
ENSMUSG00000036500.4	2.11112	-0.00422985	0.15243	0.778996	NA	Akp3
ENSMUSG00000026247.13	82.6768	0.0193372	0.135038	0.768888	0.902324	Ecel1
ENSMUSG00000036480.9	1.85915	0.000367182	0.152502	0.979483	NA	Prss56
ENSMUSG00000026251.13	14.867	-0.00793505	0.149284	0.814495	NA	Chrnd
ENSMUSG00000026253.14	2.94725	0.000807849	0.152121	0.964389	NA	Chrng
ENSMUSG00000026254.17	5050.65	-0.3077	0.0626494	1.66242e-07	9.10239e-06	Eif4e2
ENSMUSG00000026255.15	580.418	-0.187971	0.126772	0.041326	0.171769	Efhd1
ENSMUSG00000048000.15	5631.53	-0.012407	0.0555013	0.803164	0.919379	Gigyf2
ENSMUSG00000095281.1	4.66341	0.0112638	0.152097	0.610469	NA	Gm22549
ENSMUSG00000079436.3	17.4856	-0.0260693	0.150774	0.505259	NA	Kcnj13
ENSMUSG00000089613.1	3.25299	-0.00958516	0.152801	0.523293	NA	Gm23504
ENSMUSG00000026258.5	1.59857	-0.00080587	0.152644	0.944509	NA	3110079O15Rik
ENSMUSG00000026259.14	140.439	-0.125561	0.173052	0.136441	0.361431	Ngef
ENSMUSG00000079434.8	1.78196	0.0142489	0.153599	0.262064	NA	Neu2
ENSMUSG00000091123.1	1.66252	-0.00484877	0.152825	0.659641	NA	Gm17181
ENSMUSG00000090994.1	1.64257	0.0071546	0.15291	0.542771	NA	Gm6153
ENSMUSG00000026288.14	5876.68	-0.0614857	0.0668679	0.304571	0.568031	Inpp5d
ENSMUSG00000026289.15	2233.11	0.266407	0.0737977	7.07793e-05	0.00155017	Atg16l1
ENSMUSG00000087968.1	1970.61	0.408725	0.0812343	5.86236e-08	3.69203e-06	Gm25395
ENSMUSG00000089281.1	2080.39	0.144879	0.0782027	0.0329704	0.148496	Scarna6
ENSMUSG00000056055.13	55.3534	-0.0333946	0.143082	0.572702	0.792922	Sag
ENSMUSG00000070738.10	1082.13	0.0405463	0.0776389	0.541519	0.77253	Dgkd
ENSMUSG00000101942.1	3.35058	-0.00717763	0.152253	0.691252	NA	Gm19582
ENSMUSG00000103996.1	7.22671	-0.00317253	0.150888	0.899964	NA	RP23-473M13.2
ENSMUSG00000103591.1	19.3363	0.00179978	0.147161	0.9667	NA	RP24-398O5.2
ENSMUSG00000005501.14	378.614	0.250508	0.142863	0.0148263	0.086816	Usp40
ENSMUSG00000081984.3	16.0618	0.0303206	0.153507	0.372072	NA	Dnajb3
ENSMUSG00000079429.9	141.591	-0.0186364	0.126209	0.7956	0.916518	Mroh2a
ENSMUSG00000044783.16	4398.02	0.277561	0.0761323	5.75005e-05	0.00131563	Hjurp
ENSMUSG00000036251.16	3.3697	-0.000257841	0.151912	0.987277	NA	Trpm8
ENSMUSG00000049866.12	43.5621	0.0480141	0.151456	0.381545	0.643506	Arl4c
ENSMUSG00000097398.2	21.6188	0.0581132	0.162316	0.181891	NA	2410088K16Rik
ENSMUSG00000099378.1	1.94419	-0.000577009	0.152496	0.964338	NA	1700067G17Rik
ENSMUSG00000036206.12	248.227	-0.0546548	0.132233	0.467492	0.718323	Sh3bp4
ENSMUSG00000102700.1	4.15153	0.00556655	0.151879	0.784858	NA	RP24-396E16.1
ENSMUSG00000099938.1	3.79588	0.00446036	0.152209	0.797115	NA	C030007H22Rik
ENSMUSG00000055013.16	712.684	-0.026852	0.0851518	0.703847	0.869675	Agap1
ENSMUSG00000104114.1	31.2253	-0.0387767	0.150965	0.423875	0.682386	RP23-102K8.1
ENSMUSG00000101662.1	7.30496	0.0385942	0.158274	0.125715	NA	Gm28499
ENSMUSG00000102009.6	20.7392	-0.0089255	0.14813	0.81448	NA	4933400F21Rik
ENSMUSG00000088775.1	1.66059	-0.0056803	0.152722	0.656421	NA	Gm26037
ENSMUSG00000103252.1	6.30278	-0.0084083	0.151884	0.695775	NA	RP24-78E16.3
ENSMUSG00000034486.8	122.334	-0.159422	0.190795	0.0879186	0.277385	Gbx2
ENSMUSG00000092627.2	7.91242	-0.0120297	0.151533	0.639882	NA	D130058E05Rik
ENSMUSG00000026301.16	49.0915	-0.0442171	0.146644	0.457586	0.71011	Iqca
ENSMUSG00000044337.5	201.065	-0.118671	0.142628	0.173262	0.414011	Ackr3
ENSMUSG00000101951.1	1.71288	0.00647684	0.152854	0.582071	NA	Gm28721
ENSMUSG00000103292.1	3.71008	0.00952587	0.152394	0.609276	NA	RP24-393L8.1
ENSMUSG00000034432.11	1846.59	0.0224558	0.072604	0.725788	0.880692	Cops8
ENSMUSG00000048126.16	18.2132	-0.000926426	0.147641	0.978999	NA	Col6a3
ENSMUSG00000026303.6	2.85237	-0.00583606	0.152278	0.733448	NA	Mlph
ENSMUSG00000026304.13	377.645	0.0931992	0.119782	0.261185	0.521162	Rab17
ENSMUSG00000026305.15	1295.15	-0.0460139	0.0998822	0.546402	0.776402	Lrrfip1
ENSMUSG00000070732.2	99.5631	-0.0400264	0.138347	0.550933	0.778897	Rbm44
ENSMUSG00000034353.14	89.4133	-0.0828195	0.160962	0.224934	0.480175	Ramp1
ENSMUSG00000034343.14	892.842	-0.000323671	0.0861032	0.995493	0.998326	Ube2f
ENSMUSG00000083064.1	10.0384	0.0121813	0.151135	0.664803	NA	Gm7785
ENSMUSG00000026307.12	200.491	0.167666	0.16995	0.0835899	0.268833	Scly
ENSMUSG00000049515.12	7.78093	0.0555068	0.166116	0.0366803	NA	Espnl
ENSMUSG00000026308.8	12.9178	-0.0297425	0.153679	0.356987	NA	Klhl30
ENSMUSG00000047443.14	233.084	0.0335287	0.116255	0.664634	0.846822	Fam132b
ENSMUSG00000026309.14	462.982	0.0292905	0.10013	0.701294	0.869007	Ilkap
ENSMUSG00000067071.8	58.4212	0.0609013	0.149899	0.351509	0.615225	Hes6
ENSMUSG00000055866.9	63.0989	-0.0318499	0.141289	0.602459	0.809141	Per2
ENSMUSG00000034292.13	591.897	-0.0344126	0.0904241	0.64942	0.836663	Traf3ip1
ENSMUSG00000026311.16	44.0257	0.0399046	0.149927	0.440257	0.695782	Asb1
ENSMUSG00000102745.1	2.52497	-0.0124061	0.153107	0.41287	NA	RP23-309A8.1
ENSMUSG00000026313.16	578.018	-0.16916	0.121248	0.0573634	0.211794	Hdac4
ENSMUSG00000103101.1	13.5322	-0.0303232	0.15292	0.396624	NA	RP23-309A8.4
ENSMUSG00000102565.1	5.89374	-0.0131186	0.152016	0.581239	NA	RP23-309A8.3
ENSMUSG00000026260.12	2360.24	-0.10285	0.0782432	0.127251	0.348495	Ndufa10
ENSMUSG00000042849.11	2.57641	-0.0144488	0.153248	0.375831	NA	Olfr1414
ENSMUSG00000058904.3	2.17974	0.00133042	0.152538	0.9208	NA	Olfr1413
ENSMUSG00000062497.3	4.14306	0.0305325	0.156463	0.117531	NA	Olfr1411
ENSMUSG00000063583.6	4.45726	0.0112534	0.152395	0.574346	NA	Olfr1410
ENSMUSG00000073616.10	176.105	0.114955	0.141787	0.184846	0.427423	Myeov2
ENSMUSG00000100546.1	3.01294	-0.0217116	0.154597	0.175596	NA	Gm29483
ENSMUSG00000100781.1	3.58806	-0.01597	0.153265	0.374564	NA	Gm29481
ENSMUSG00000034220.7	173.52	0.136149	0.159522	0.131662	0.354561	Gpc1
ENSMUSG00000101995.1	6.31327	0.0482903	0.16299	0.0381617	NA	Gm29480
ENSMUSG00000034212.14	3.84231	0.01918	0.154011	0.247087	NA	Ankmy1
ENSMUSG00000047067.7	38.5447	0.0203273	0.144086	0.702323	0.869365	Dusp28
ENSMUSG00000097251.2	7.00551	-0.00659596	0.151502	0.773268	NA	5033417F24Rik
ENSMUSG00000026269.14	790.624	0.193116	0.117182	0.0304937	0.140775	Rnpepl1
ENSMUSG00000100632.1	6.83527	0.0120406	0.151435	0.650096	NA	9430060I03Rik
ENSMUSG00000026270.11	584.959	0.125114	0.103077	0.119244	0.335023	Capn10
ENSMUSG00000026271.15	9.36299	0.0244475	0.153291	0.387575	NA	Gpr35
ENSMUSG00000014602.15	20.9239	-0.0592814	0.16322	0.165379	NA	Kif1a
ENSMUSG00000034159.12	1.88064	-0.00343635	0.152629	0.784531	NA	2310007B03Rik
ENSMUSG00000084989.3	8.11226	-0.00383078	0.151525	0.858685	NA	E030010N08Rik
ENSMUSG00000047793.13	80.0047	-0.0427905	0.13949	0.521732	0.758459	Sned1
ENSMUSG00000026273.13	833.98	-0.0800863	0.0934314	0.28537	0.548752	Mterf4
ENSMUSG00000101172.1	3.92408	0.00218803	0.152031	0.905653	NA	Gm28535
ENSMUSG00000100351.1	7.74878	-0.0239864	0.15349	0.365447	NA	Gm7867
ENSMUSG00000026274.11	724.501	-0.116843	0.101484	0.144432	0.372805	Pask
ENSMUSG00000026275.13	1573.29	0.0658159	0.0746413	0.313036	0.57642	Ppp1r7
ENSMUSG00000034107.10	37.0013	-0.147626	0.244404	0.0352431	0.154745	Ano7
ENSMUSG00000034088.15	17617.2	-0.0208335	0.0528464	0.668201	0.84886	Hdlbp
ENSMUSG00000090489.3	17.631	-0.0208445	0.149964	0.582836	NA	Gm17415
ENSMUSG00000026276.20	124.951	-0.0371104	0.131219	0.606424	0.811402	2022-09-02
ENSMUSG00000034066.13	1031.23	0.149874	0.089994	0.0455659	0.1826	Farp2
ENSMUSG00000103854.1	16.2706	-0.0142072	0.14911	0.702058	NA	RP23-302H1.1
ENSMUSG00000026277.14	1234.48	0.043929	0.0858016	0.538952	0.770216	Stk25
ENSMUSG00000100927.1	3.39481	0.00177501	0.152053	0.922878	NA	Gm28536
ENSMUSG00000026278.14	1694.03	0.113278	0.0783742	0.0927928	0.28763	Bok
ENSMUSG00000026279.14	1326.41	0.0700658	0.0755942	0.287309	0.55018	Thap4
ENSMUSG00000101952.1	12.4391	-0.00255345	0.149287	0.936532	NA	Gm10550
ENSMUSG00000026280.17	7350.65	0.173974	0.0617882	0.00216428	0.0220853	Atg4b
ENSMUSG00000026281.15	3291.95	0.0449615	0.0632741	0.435038	0.692231	Dtymk
ENSMUSG00000026283.13	2075.49	0.0846447	0.0686431	0.16768	0.406423	Ing5
ENSMUSG00000073609.9	214.492	-0.0933386	0.133242	0.267978	0.530106	D2hgdh
ENSMUSG00000094651.2	35.3366	-0.000451113	0.145313	0.99	0.995897	Gal3st2
ENSMUSG00000101660.1	2.15755	0.00822292	0.152745	0.569764	NA	Gm18666
ENSMUSG00000093805.7	5.21308	-0.00939786	0.15217	0.638307	NA	Gm9994
ENSMUSG00000099624.1	22.3739	-0.0461468	0.156418	0.279144	NA	Gm7889
ENSMUSG00000073608.4	115.353	0.0147607	0.132449	0.828588	0.931772	Gm6086
ENSMUSG00000100347.1	40.6424	-0.145618	0.239667	0.0387877	0.165025	Gm7895
ENSMUSG00000051185.9	160.712	0.0217649	0.126504	0.765769	0.900825	Fam174a
ENSMUSG00000103973.1	4.13833	-0.0188495	0.153582	0.330525	NA	RP23-192P10.3
ENSMUSG00000081051.4	493.712	0.121937	0.105548	0.133579	0.357102	Gm15427
ENSMUSG00000040710.10	3.0122	0.00463484	0.152261	0.786123	NA	St8sia4
ENSMUSG00000100362.1	6.28184	0.0206343	0.153124	0.402294	NA	Gm1833
ENSMUSG00000040693.7	2094.82	0.0769629	0.0851542	0.279822	0.54214	Slco4c1
ENSMUSG00000097814.5	135.366	0.0289001	0.124087	0.699379	0.867734	Panct2
ENSMUSG00000044757.7	9.57709	-0.0191585	0.151564	0.532554	NA	Gm6430
ENSMUSG00000026331.13	1.55815	0.0059713	0.152993	0.524204	NA	Slco6c1
ENSMUSG00000044768.16	132.638	-0.198954	0.198858	0.055527	0.207225	D1Ertd622e
ENSMUSG00000040648.14	5202.96	-0.177338	0.0746861	0.00725814	0.0531531	Ppip5k2
ENSMUSG00000026333.14	654.795	-0.117635	0.100698	0.136328	0.361424	Gin1
ENSMUSG00000026335.16	10.5121	-0.0137923	0.15086	0.647421	NA	Pam
ENSMUSG00000089782.1	87.4354	0.0622532	0.144673	0.378173	0.641169	Gm3531
ENSMUSG00000089791.1	28.8215	-0.00130105	0.144881	0.980758	0.992744	Gm3555
ENSMUSG00000100009.6	1.72452	-0.00239288	0.152723	0.827624	NA	Gm7967
ENSMUSG00000067028.11	2.10387	0.0114782	0.153228	0.370564	NA	Cntnap5b
ENSMUSG00000050840.8	1.94571	-0.00487138	0.152596	0.721789	NA	Cdh20
ENSMUSG00000047496.6	3.69542	-0.0258334	0.155546	0.111498	NA	Rnf152
ENSMUSG00000097482.2	2.98992	0.00665129	0.152259	0.710391	NA	Gm17634
ENSMUSG00000101214.1	3.23723	0.0371315	0.159499	0.00306688	NA	Gm28403
ENSMUSG00000067017.5	56.9388	0.0704999	0.158408	0.258743	0.518403	Gm3608
ENSMUSG00000056536.14	601.461	-0.0284833	0.100728	0.707555	0.871102	Pign
ENSMUSG00000100672.1	3.72769	0.0113788	0.152484	0.557362	NA	Gm28404
ENSMUSG00000101219.1	1.87726	-0.0068264	0.152847	0.575582	NA	Gm20302
ENSMUSG00000026319.13	1606.13	0.0649639	0.0759944	0.325955	0.588831	2310035C23Rik
ENSMUSG00000104044.1	31.183	0.00524004	0.14353	0.918682	0.970454	RP24-283P23.1
ENSMUSG00000101330.1	14.1051	-0.00606902	0.148536	0.866025	NA	Gm10193
ENSMUSG00000026321.7	78.4112	-0.129176	0.201398	0.0877424	0.276948	Tnfrsf11a
ENSMUSG00000099843.1	8.51042	-0.0185228	0.152136	0.501045	NA	Gm7160
ENSMUSG00000038866.15	1152.68	0.0917526	0.0853032	0.199149	0.44759	Zcchc2
ENSMUSG00000044340.7	225.7	-0.547075	0.184762	0.000203721	0.00357157	Phlpp1
ENSMUSG00000103291.1	16.495	-0.0287246	0.152738	0.410133	NA	RP24-92A2.1
ENSMUSG00000057329.7	2.81594	0.00653333	0.152453	0.688045	NA	Bcl2
ENSMUSG00000009905.5	1057.73	-0.0477767	0.082506	0.492102	0.738102	Kdsr
ENSMUSG00000009907.17	2301.44	0.0712359	0.068122	0.243473	0.501434	Vps4b
ENSMUSG00000067006.12	3.52589	0.0105785	0.152695	0.535262	NA	Serpinb5
ENSMUSG00000059956.14	2.36661	-0.0064067	0.152612	0.656463	NA	Serpinb12
ENSMUSG00000044594.14	1.58803	-0.00165408	0.152658	0.887402	NA	Serpinb3a
ENSMUSG00000026315.13	2.65527	-0.00296426	0.152389	0.841566	NA	Serpinb8
ENSMUSG00000086161.1	3.21228	-0.0246187	0.155595	0.0626193	NA	Gm15389
ENSMUSG00000100041.1	6.21931	0.0370329	0.158168	0.104913	NA	Gm5702
ENSMUSG00000100025.1	9.39145	0.0632428	0.170781	0.0206853	NA	Gm8141
ENSMUSG00000026312.17	2.58325	0.00372567	0.152388	0.81137	NA	Cdh7
ENSMUSG00000047216.8	24.7428	-0.0230665	0.15079	0.530037	0.764395	Cdh19
ENSMUSG00000038702.6	101.017	0.159732	0.199996	0.0833382	0.268299	Dsel
ENSMUSG00000097648.1	6.35857	-0.00251279	0.151219	0.913793	NA	9330185C12Rik
ENSMUSG00000070695.4	4.66533	-0.0104563	0.152294	0.600935	NA	Cntnap5a
ENSMUSG00000101373.2	12.5582	-0.0351099	0.156714	0.187835	NA	Zfp813-ps
ENSMUSG00000101303.1	2.39852	0.0176054	0.15414	0.165839	NA	B020011L13Rik
ENSMUSG00000100886.1	2.09763	-0.0163972	0.154143	0.0914176	NA	Gm7195
ENSMUSG00000100617.1	2.74003	0.00549456	0.152347	0.739571	NA	Gm7145
ENSMUSG00000102030.1	23.1225	0.0503002	0.158134	0.248574	NA	Gm29106
ENSMUSG00000026374.14	2451.62	-0.143468	0.0738891	0.0273607	0.130887	Tsn
ENSMUSG00000026377.12	4918.83	-0.152981	0.067892	0.0121832	0.075978	Nifk
ENSMUSG00000099936.1	186.621	0.0915067	0.147124	0.254422	0.513824	Gm28867
ENSMUSG00000064302.13	981.993	0.017522	0.0894052	0.81018	0.92317	Clasp1
ENSMUSG00000077257.1	2.64405	0.0174734	0.153988	0.214318	NA	Gm26080
ENSMUSG00000107722.1	29.488	0.0115364	0.146285	0.798653	0.91766	ENSMUSG00000107722.1
ENSMUSG00000100770.1	1.74181	-0.00684359	0.152721	0.61335	NA	Gm28466
ENSMUSG00000026380.10	33192.2	0.167568	0.0676238	0.00605706	0.0467059	Tfcp2l1
ENSMUSG00000089601.1	25.5887	-0.00253239	0.146778	0.949554	0.983064	Gm22094
ENSMUSG00000101624.1	20.8766	0.0028816	0.147145	0.945553	NA	Gm28882
ENSMUSG00000048402.14	11.5365	-0.0144669	0.151438	0.604254	NA	Gli2
ENSMUSG00000099860.1	1.62141	0.000308821	0.152701	0.979285	NA	Gm29456
ENSMUSG00000037035.5	119.1	-0.130044	0.171318	0.133483	0.357043	Inhbb
ENSMUSG00000004451.14	592.056	0.166482	0.136871	0.0736122	0.248719	Ralb
ENSMUSG00000098447.2	3.77919	-0.0214556	0.154605	0.167948	NA	Gm27184
ENSMUSG00000098923.1	466.15	0.00997424	0.0992642	0.896032	0.961406	Tmem185b
ENSMUSG00000101731.1	3.56079	0.00926437	0.152402	0.615589	NA	3830432H09Rik
ENSMUSG00000026383.14	2406.52	0.0824331	0.0759026	0.212927	0.464608	Epb4.1l5
ENSMUSG00000102687.1	6.89018	0.0470774	0.1623	0.0465521	NA	RP23-386K20.6
ENSMUSG00000026384.13	1075.07	-0.180852	0.095324	0.0212639	0.111438	Ptpn4
ENSMUSG00000103146.1	26.3238	0.0130906	0.145685	0.781154	0.909663	RP23-274C16.4
ENSMUSG00000036975.5	119.333	0.0169407	0.129168	0.811945	0.924176	Tmem177
ENSMUSG00000036962.12	6.81596	-0.037891	0.15869	0.0794187	NA	Cfap221
ENSMUSG00000026387.15	3.40777	0.0198756	0.154072	0.250564	NA	Sctr
ENSMUSG00000050777.7	103.511	-0.045927	0.139213	0.501465	0.74439	Tmem37
ENSMUSG00000026385.16	177.065	0.0749305	0.129789	0.351078	0.61495	Dbi
ENSMUSG00000026388.15	58.1747	0.0560962	0.149316	0.374509	0.638275	3110009E18Rik
ENSMUSG00000026389.16	3919.99	0.120771	0.0744174	0.0642869	0.227869	Steap3
ENSMUSG00000036907.9	2.80822	0.0199132	0.154301	0.191412	NA	C1ql2
ENSMUSG00000026390.7	1.71853	0.00130695	0.152677	0.910815	NA	Marco
ENSMUSG00000058665.8	23.0169	-0.0579597	0.162517	0.174866	NA	En1
ENSMUSG00000097881.7	1.61925	-0.00617496	0.152988	0.527749	NA	Celrr
ENSMUSG00000003721.14	117.919	0.0814215	0.144205	0.296782	0.559406	Insig2
ENSMUSG00000104253.1	6.34146	-0.00596541	0.151624	0.78628	NA	RP24-98O21.4
ENSMUSG00000026339.18	3837.34	-0.137597	0.0814527	0.0484795	0.19055	Ccdc93
ENSMUSG00000085857.1	12.3471	0.004105	0.149236	0.904873	NA	Gm15392
ENSMUSG00000050534.8	143.059	0.149956	0.173639	0.10484	0.310167	Htr5b
ENSMUSG00000001674.11	5030.98	0.0623137	0.0636563	0.280379	0.542996	Ddx18
ENSMUSG00000100405.1	2.86097	0.00237004	0.152127	0.893569	NA	Gm28911
ENSMUSG00000036815.17	10.2375	-0.00424669	0.150101	0.885235	NA	Dpp10
ENSMUSG00000026341.16	8734.03	0.0534647	0.0632842	0.352852	0.616766	Actr3
ENSMUSG00000026342.10	102.742	0.0998978	0.159179	0.205132	0.455112	Slc35f5
ENSMUSG00000026344.9	35.1524	-0.0544013	0.167179	0.00299693	0.027964	Lypd1
ENSMUSG00000049690.15	45.0837	-0.0154657	0.142846	0.770744	0.903347	Nckap5
ENSMUSG00000036155.13	464.408	0.645086	0.129217	4.2375e-08	2.85284e-06	Mgat5
ENSMUSG00000104039.1	1.90058	-0.00651598	0.152877	0.571697	NA	RP23-323H18.1
ENSMUSG00000104378.1	12.7318	0.0625079	0.168532	0.0644552	NA	RP23-323H18.2
ENSMUSG00000099471.1	11.0638	0.0194478	0.151415	0.542142	NA	Gm8451
ENSMUSG00000065687.1	53.0083	-0.00595059	0.139026	0.917183	0.969826	Gm23734
ENSMUSG00000026347.13	3.57379	-0.00968776	0.152765	0.532024	NA	Tmem163
ENSMUSG00000026348.7	4.21143	0.0176695	0.153179	0.396537	NA	Acmsd
ENSMUSG00000026349.14	2773.6	0.191299	0.0816391	0.00695117	0.0514899	Ccnt2
ENSMUSG00000051590.10	5.08748	0.0205852	0.153642	0.339614	NA	Map3k19
ENSMUSG00000036104.12	1464.18	-0.0561745	0.0732479	0.381306	0.643381	Rab3gap1
ENSMUSG00000036086.16	493.454	-0.463818	0.133514	4.51646e-05	0.00109545	Zranb3
ENSMUSG00000099760.1	11.2616	-0.0348097	0.155481	0.268507	NA	Gm28800
ENSMUSG00000104164.1	91.6393	-0.730012	0.316835	0.000896646	0.0114679	RP24-338G10.1
ENSMUSG00000058603.10	77.9629	-0.00648879	0.137299	0.913811	0.968598	Rpl28-ps1
ENSMUSG00000102782.1	19.7682	-0.0134345	0.149645	0.700168	NA	RP23-264E23.2
ENSMUSG00000103999.1	16.7787	-0.00831558	0.148709	0.817621	NA	RP23-264E23.1
ENSMUSG00000056211.13	5622.94	0.048543	0.0605446	0.382835	0.644381	R3hdm1
ENSMUSG00000101535.1	11.901	-0.0224204	0.15212	0.473115	NA	Gm29383
ENSMUSG00000104239.1	36.8467	0.0466996	0.151958	0.379101	0.641931	RP23-114N13.2
ENSMUSG00000102179.1	45.806	0.02792	0.144832	0.608798	0.812572	RP23-114N13.3
ENSMUSG00000103497.1	17.7982	-0.00181578	0.147478	0.961636	NA	RP23-114N13.4
ENSMUSG00000026353.9	4563.96	-0.0113869	0.0658111	0.848305	0.940721	Ubxn4
ENSMUSG00000026354.8	121.744	0.102098	0.168397	0.176262	0.418132	Lct
ENSMUSG00000026355.11	7223.15	-0.0343996	0.0609912	0.536498	0.768717	Mcm6
ENSMUSG00000026356.15	3607.82	0.00295155	0.0664477	0.960081	0.986505	Dars
ENSMUSG00000100078.1	26.6781	0.0567797	0.159073	0.245832	0.503888	Gm6170
ENSMUSG00000045382.6	14.4912	0.00563172	0.149314	0.869047	NA	Cxcr4
ENSMUSG00000097283.1	6.60191	0.0148115	0.152179	0.543398	NA	Gm26686
ENSMUSG00000042581.14	11.299	-0.0143603	0.150574	0.650282	NA	Thsd7b
ENSMUSG00000089648.1	6.11757	0.0165032	0.152365	0.505721	NA	Gm15790
ENSMUSG00000094122.1	6.71399	-0.0206283	0.152956	0.418909	NA	Rpl31-ps9
ENSMUSG00000026401.15	3.82531	0.00182904	0.151826	0.927716	NA	Daf2
ENSMUSG00000087691.1	8.7272	0.0100469	0.151008	0.717639	NA	Gm15674
ENSMUSG00000086825.1	11.2378	0.0060535	0.150429	0.835524	NA	Gm15675
ENSMUSG00000026399.12	471.082	-0.0546223	0.100898	0.477465	0.726879	Cd55
ENSMUSG00000085526.1	2.12018	0.000302119	0.152341	0.985532	NA	Gm16083
ENSMUSG00000102139.1	1.65808	-0.00759715	0.15298	0.498448	NA	RP24-483O2.1
ENSMUSG00000042554.10	5.72407	-0.00549432	0.151669	0.798452	NA	Zp3r
ENSMUSG00000026405.14	2.54707	0.0143176	0.15341	0.334308	NA	C4bp
ENSMUSG00000101904.1	2.98951	0.00210129	0.152423	0.887141	NA	Gm29427
ENSMUSG00000100257.1	3.61576	0.0112754	0.15269	0.527781	NA	C4bp-ps1
ENSMUSG00000026409.14	236.778	0.210907	0.160927	0.0405669	0.169801	Pfkfb2
ENSMUSG00000046404.5	63.2033	-0.0161102	0.137338	0.793928	0.915869	Yod1
ENSMUSG00000042510.7	38.0175	-0.0086456	0.143011	0.865356	0.947844	AA986860
ENSMUSG00000100106.1	24.8329	0.0103598	0.14688	0.811358	0.923723	Gm28856
ENSMUSG00000026415.11	128.105	-0.00894486	0.131659	0.892991	0.960162	Fcamr
ENSMUSG00000086706.7	2.53008	-0.00196785	0.152526	0.88107	NA	Gm15848
ENSMUSG00000026417.13	3.63094	-0.00576396	0.152452	0.711225	NA	Pigr
ENSMUSG00000042474.6	2.68118	-0.0029657	0.152581	0.817733	NA	Faim3
ENSMUSG00000016524.12	2.04886	-0.000897543	0.152558	0.942606	NA	Il19
ENSMUSG00000016528.10	563.826	-0.184755	0.108554	0.0298983	0.13875	Mapkapk2
ENSMUSG00000102856.1	21.0238	-0.0182352	0.147951	0.668278	NA	RP23-122P5.3
ENSMUSG00000016526.8	1056.7	0.0503438	0.0808793	0.464656	0.716139	Dyrk3
ENSMUSG00000026427.16	5479.06	-0.0430488	0.0617635	0.439812	0.695452	Eif2d
ENSMUSG00000026430.16	78.059	0.0035704	0.135478	0.956566	0.985127	Rassf5
ENSMUSG00000101729.1	1.91421	-0.00420319	0.152741	0.718514	NA	Gm17796
ENSMUSG00000042349.13	13.3598	-0.0214661	0.151237	0.527256	NA	Ikbke
ENSMUSG00000026425.15	1235.63	0.121596	0.107883	0.137894	0.362821	Srgap2
ENSMUSG00000102733.1	8.19685	-0.0112869	0.15108	0.683331	NA	RP24-81A5.3
ENSMUSG00000104060.1	21.9898	0.0145336	0.14903	0.702078	NA	RP24-81A5.2
ENSMUSG00000101778.1	24.4634	0.00836671	0.146938	0.844675	0.939376	Gm29488
ENSMUSG00000076287.1	3.23444	0.0115303	0.152752	0.511841	NA	Gm24273
ENSMUSG00000055184.4	196.206	0.00637443	0.119203	0.927773	0.974946	Fam72a
ENSMUSG00000026432.7	2.47152	0.00826065	0.152623	0.598737	NA	Avpr1b
ENSMUSG00000004552.16	2.06169	-0.00282501	0.152656	0.814608	NA	Ctse
ENSMUSG00000042268.10	11.1898	-0.017818	0.151574	0.547732	NA	Slc26a9
ENSMUSG00000042251.12	18.6612	0.0395481	0.156438	0.254961	NA	Pm20d1
ENSMUSG00000013275.9	287.902	0.332419	0.159925	0.00444094	0.0376828	Slc41a1
ENSMUSG00000026433.13	911.532	-0.154333	0.0893532	0.0385308	0.164122	Rab29
ENSMUSG00000026434.12	11272	-0.00923688	0.0596581	0.865695	0.948001	Nucks1
ENSMUSG00000103569.1	109.334	-0.0573492	0.140445	0.421879	0.68044	RP24-325N3.3
ENSMUSG00000026435.15	620.073	0.167273	0.11931	0.0584226	0.214342	Slc45a3
ENSMUSG00000026436.15	995.892	-0.47839	0.102875	3.10677e-07	1.58294e-05	Elk4
ENSMUSG00000059149.17	314.44	-0.32632	0.151371	0.00385066	0.0337946	Mfsd4
ENSMUSG00000103966.1	2.18868	0.0126659	0.153293	0.350835	NA	RP24-340N18.1
ENSMUSG00000026437.11	592.72	-0.213526	0.1323	0.0261004	0.127326	Cdk18
ENSMUSG00000079330.9	6.79513	-0.0175812	0.152447	0.48536	NA	Lemd1
ENSMUSG00000118219.1	10.0517	-0.0162007	0.15166	0.563377	NA	ENSMUSG00000118219.1
ENSMUSG00000089808.3	2.2759	-0.00115555	0.152517	0.929354	NA	Gm7241
ENSMUSG00000042115.4	7.57798	-0.00724034	0.150914	0.785259	NA	Klhdc8a
ENSMUSG00000009772.15	8.61134	-0.0126301	0.151279	0.645717	NA	Nuak2
ENSMUSG00000042066.16	36.4086	-0.025372	0.146436	0.60979	0.813021	Tmcc2
ENSMUSG00000042046.15	272.686	0.0624174	0.120662	0.441332	0.696325	Dstyk
ENSMUSG00000026439.14	1483.62	0.138578	0.0835645	0.0513001	0.197011	Rbbp5
ENSMUSG00000048174.2	113.811	0.0594781	0.140126	0.413956	0.673435	Tmem81
ENSMUSG00000053024.14	25.2507	0.00330147	0.146121	0.941874	0.980594	Cntn2
ENSMUSG00000026442.14	17.4279	0.0282949	0.154144	0.328798	NA	Nfasc
ENSMUSG00000026443.3	26.9401	0.171383	0.307444	0.0138801	0.0832015	Lrrn2
ENSMUSG00000102709.1	2.45929	0.00902096	0.152775	0.546104	NA	RP23-393D20.1
ENSMUSG00000054387.13	5400.86	-0.0108659	0.0564861	0.835564	0.935673	Mdm4
ENSMUSG00000100228.1	19.2646	0.0108972	0.148193	0.782923	NA	Gm29257
ENSMUSG00000026447.17	1192.91	-0.0446387	0.0757749	0.497227	0.74115	Pik3c2b
ENSMUSG00000101102.1	10.2153	0.0390111	0.157637	0.178188	NA	Gm28609
ENSMUSG00000102425.1	18.2604	0.042123	0.155301	0.309407	NA	RP23-304O9.1
ENSMUSG00000046062.5	5246.16	0.0332936	0.0669633	0.577268	0.795687	Ppp1r15b
ENSMUSG00000041757.17	395.967	-0.0977154	0.114652	0.234543	0.49078	Plekha6
ENSMUSG00000101693.1	9.91271	0.0210474	0.15217	0.483626	NA	Gm19461
ENSMUSG00000103421.1	3.76914	0.0075823	0.152129	0.697092	NA	Golt1a
ENSMUSG00000115958.1	3.93481	-0.00278965	0.151914	0.881869	NA	ENSMUSG00000115958.1
ENSMUSG00000070645.5	203.649	0.178541	0.187022	0.0722219	0.245558	Ren1
ENSMUSG00000070644.13	52.6702	0.000402959	0.139939	0.996043	0.998356	Etnk2
ENSMUSG00000070643.11	2018.42	-0.301973	0.0898072	0.000139562	0.00262555	Sox13
ENSMUSG00000090553.8	3755.2	-0.0278357	0.0676811	0.644979	0.834394	Snrpe
ENSMUSG00000102976.6	689.206	0.243174	0.10682	0.00530685	0.0429287	Zc3h11a
ENSMUSG00000094410.8	2392.04	0.233979	0.0774364	0.00069948	0.00942531	Zbed6
ENSMUSG00000051998.14	3.41514	0.0164783	0.153444	0.346337	NA	Lax1
ENSMUSG00000026463.17	334.594	-0.403175	0.189427	0.00274921	0.0262701	Atp2b4
ENSMUSG00000102509.1	1.9139	-0.00881136	0.153117	0.412676	NA	RP23-18J18.1
ENSMUSG00000090208.1	1.61197	-0.00158099	0.152506	0.906192	NA	Gm15851
ENSMUSG00000041577.5	4.95912	-0.0245232	0.154778	0.213339	NA	Prelp
ENSMUSG00000041559.7	1.80981	0.0192303	0.154703	0.0423657	NA	Fmod
ENSMUSG00000020423.6	872.185	0.0716928	0.151096	0.303779	0.567348	Btg2
ENSMUSG00000102380.1	3.89677	0.0104377	0.15269	0.535832	NA	RP23-393C3.4
ENSMUSG00000026450.14	122.046	0.00358246	0.147988	0.928963	0.97537	Chit1
ENSMUSG00000064246.10	17.8242	0.0219219	0.150814	0.54373	NA	Chil1
ENSMUSG00000042451.12	2.10849	-0.0153113	0.153838	0.191708	NA	Mybph
ENSMUSG00000042429.8	31.1113	0.0288796	0.148474	0.544365	0.774707	Adora1
ENSMUSG00000026458.13	450.651	-0.0385131	0.103618	0.616188	0.817388	Ppfia4
ENSMUSG00000042305.12	1857.05	-0.0816984	0.0723655	0.199347	0.44783	Tmem183a
ENSMUSG00000050526.5	2.19581	0.00401935	0.152606	0.761355	NA	4933406M09Rik
ENSMUSG00000026456.18	1138.77	-0.0752582	0.0858269	0.291995	0.554583	Cyb5r1
ENSMUSG00000026457.14	4866.71	-0.00506473	0.0598753	0.925317	0.973619	Adipor1
ENSMUSG00000101061.1	8.74509	-0.0171567	0.151848	0.538369	NA	Gm29643
ENSMUSG00000102722.1	2.97549	-0.0119042	0.152761	0.50002	NA	RP24-547I3.2
ENSMUSG00000026455.14	1962.32	0.0595475	0.0697502	0.337065	0.600389	Klhl12
ENSMUSG00000042229.9	1167.73	0.159645	0.096254	0.0418375	0.172839	Rabif
ENSMUSG00000077202.1	3.6807	0.0100733	0.152537	0.574556	NA	Gm25612
ENSMUSG00000096712.1	8.09056	-0.0156687	0.152167	0.531661	NA	Gm15454
ENSMUSG00000046367.10	9.54501	0.0122156	0.15138	0.648987	NA	Mgat4e
ENSMUSG00000042207.17	14077.6	0.119793	0.0615418	0.0331905	0.148945	Kdm5b
ENSMUSG00000097435.1	3.41454	0.0191527	0.153868	0.278933	NA	Gm26783
ENSMUSG00000026452.15	493.138	-0.171485	0.136067	0.06616	0.232145	Syt2
ENSMUSG00000073557.12	148.696	0.073702	0.139449	0.341806	0.604588	Ppp1r12b
ENSMUSG00000103614.1	11.153	0.0702572	0.173823	0.0402125	NA	RP24-541A5.3
ENSMUSG00000103976.1	35.2549	0.948974	0.492396	0.00172196	0.0186618	RP24-541A5.1
ENSMUSG00000101168.1	2.3892	-0.0052201	0.152718	0.677605	NA	Gm28892
ENSMUSG00000026429.9	369.477	-0.0471216	0.107955	0.531013	0.765192	Ube2t
ENSMUSG00000042793.13	30.909	0.0012588	0.144541	0.980793	0.992744	Lgr6
ENSMUSG00000097993.7	29.6296	0.0451887	0.154072	0.342851	0.605779	Ptprv
ENSMUSG00000097988.1	2.26005	-0.0045446	0.152629	0.729724	NA	Gm10535
ENSMUSG00000031506.11	9.62123	-0.0144606	0.150976	0.628828	NA	Ptpn7
ENSMUSG00000026426.10	724.638	0.41737	0.112979	2.35916e-05	0.000653175	Arl8a
ENSMUSG00000087721.1	9.4679	0.0232099	0.153153	0.400725	NA	Gm26280
ENSMUSG00000085311.1	7.8392	0.0265821	0.154053	0.325252	NA	Gm15445
ENSMUSG00000026424.8	3.37693	-0.0217245	0.154508	0.196868	NA	Gpr37l1
ENSMUSG00000079139.4	1599	-0.266643	0.0940663	0.000985051	0.0122914	Gm4204
ENSMUSG00000097680.1	43.4843	0.00668769	0.142372	0.901149	0.96356	Gm26642
ENSMUSG00000003051.13	6778.68	0.23233	0.0794641	0.000956553	0.0120588	Elf3
ENSMUSG00000041926.15	2065.97	0.00189753	0.0676447	0.976084	0.991849	Rnpep
ENSMUSG00000062580.9	5472.33	-0.0288749	0.0645064	0.620409	0.820453	Timm17a
ENSMUSG00000048096.7	16.7284	-0.0173419	0.149782	0.633506	NA	Lmod1
ENSMUSG00000041889.7	4.06036	-0.0138956	0.153053	0.423224	NA	Shisa4
ENSMUSG00000041879.13	2677.69	0.160551	0.0786227	0.018967	0.102815	Ipo9
ENSMUSG00000100620.1	3.86175	0.0104985	0.152494	0.572434	NA	Gm28277
ENSMUSG00000009418.16	673.021	-0.052447	0.0953581	0.481069	0.7295	Nav1
ENSMUSG00000102474.1	2.97049	0.00636812	0.152622	0.661655	NA	RP23-2M16.4
ENSMUSG00000104524.1	5.08363	0.0169682	0.152833	0.449873	NA	RP24-331B5.1
ENSMUSG00000054412.5	6.03716	0.024043	0.154007	0.315793	NA	Gm4793
ENSMUSG00000026421.14	5971.04	0.0542421	0.0588231	0.28856	0.55192	Csrp1
ENSMUSG00000041801.5	730.95	0.379314	0.155266	0.00150096	0.0168775	Phlda3
ENSMUSG00000026418.16	5.50038	0.0233095	0.154706	0.202174	NA	Tnni1
ENSMUSG00000041782.14	576.817	-0.25067	0.137613	0.0131	0.0799292	Lad1
ENSMUSG00000026414.13	11.9267	0.0454522	0.159772	0.148421	NA	Tnnt2
ENSMUSG00000101482.1	2.55254	-0.000418905	0.152203	0.977957	NA	Gm28883
ENSMUSG00000026413.12	3.55132	-0.00140923	0.151933	0.938128	NA	Pkp1
ENSMUSG00000051985.12	7.89526	0.0172663	0.152249	0.510067	NA	Igfn1
ENSMUSG00000026411.17	460.223	0.349277	0.157155	0.00294403	0.0275867	Tmem9
ENSMUSG00000026407.17	6.21565	-0.00836301	0.151624	0.71754	NA	Cacna1s
ENSMUSG00000041642.18	339.693	0.0733286	0.119516	0.365379	0.630107	Kif21b
ENSMUSG00000087230.10	3.89358	0.00103668	0.152281	0.950113	NA	Mroh3
ENSMUSG00000041605.16	10.5437	-0.0233129	0.153115	0.400114	NA	5730559C18Rik
ENSMUSG00000097433.1	6.63094	-0.00429506	0.151606	0.841608	NA	Gm26781
ENSMUSG00000041570.14	2101.59	-0.0889737	0.0686786	0.145894	0.374496	Camsap2
ENSMUSG00000097403.2	3.82247	-0.00344506	0.151869	0.859338	NA	9230116N13Rik
ENSMUSG00000026404.12	179.886	-0.0451319	0.134292	0.529818	0.764158	Ddx59
ENSMUSG00000041498.13	1307.72	-0.15567	0.081345	0.0262089	0.127516	Kif14
ENSMUSG00000104509.1	15.9677	-0.0350607	0.154374	0.329517	NA	RP24-68C1.4
ENSMUSG00000104366.1	31.8536	-0.00615054	0.145899	0.888402	0.957775	RP24-68C1.5
ENSMUSG00000097229.1	398.997	-0.193319	0.137184	0.0431917	0.176299	Gm26598
ENSMUSG00000041483.14	1590.2	-0.00616867	0.0724827	0.922354	0.972385	Zfp281
ENSMUSG00000097113.7	47.6728	-0.0871832	0.168739	0.17813	0.419759	Gm19705
ENSMUSG00000097448.1	7.86795	-0.0139275	0.152342	0.535319	NA	Gm16880
ENSMUSG00000103953.1	2.18729	0.0188527	0.154259	0.172108	NA	RP23-302C16.4
ENSMUSG00000026398.14	12488.8	-0.201963	0.0668335	0.000856388	0.011033	Nr5a2
ENSMUSG00000088970.1	2.63239	-0.02425	0.155449	0.0805546	NA	Gm23763
ENSMUSG00000026395.16	1.9701	0.00961008	0.152991	0.463412	NA	Ptprc
ENSMUSG00000026393.10	412.092	0.041533	0.109194	0.594212	0.804002	Nek7
ENSMUSG00000102651.1	1.81434	0.00455848	0.152562	0.743681	NA	RP23-209N14.3
ENSMUSG00000102448.1	5.75957	0.0200445	0.153282	0.38698	NA	RP23-209N14.4
ENSMUSG00000019230.14	21.4085	-0.0347582	0.153254	0.377137	NA	Lhx9
ENSMUSG00000079283.2	126.824	0.495631	0.239431	0.00229666	0.0231147	2310009B15Rik
ENSMUSG00000102365.1	15.5506	-0.0122961	0.14915	0.732556	NA	RP23-114L12.1
ENSMUSG00000056268.15	2188.88	-0.509829	0.0880296	6.33169e-10	5.99427e-08	Dennd1b
ENSMUSG00000104436.1	43.6509	0.0442224	0.149454	0.427134	0.685376	RP23-114L12.3
ENSMUSG00000104900.1	20.1064	-0.00156465	0.147349	0.966818	NA	ENSMUSG00000104900.1
ENSMUSG00000102626.1	5.61116	0.0325681	0.156612	0.148453	NA	RP23-114L12.2
ENSMUSG00000085361.2	4.62216	0.00167159	0.15162	0.938693	NA	Gm16305
ENSMUSG00000102157.1	37.2012	0.0116714	0.144893	0.810898	0.923505	RP23-114L12.6
ENSMUSG00000105936.1	15.6403	-0.0782894	0.177495	0.0573892	NA	ENSMUSG00000105936.1
ENSMUSG00000102451.1	19.508	0.0259788	0.150414	0.520108	NA	RP24-260D21.2
ENSMUSG00000102243.1	14.9611	-0.0132696	0.149319	0.712081	NA	RP24-260D21.1
ENSMUSG00000063681.14	6.10859	-0.00411691	0.151257	0.861395	NA	Crb1
ENSMUSG00000033964.12	1535.62	-0.0778777	0.078623	0.248912	0.507438	Zbtb41
ENSMUSG00000033952.14	3214.25	-0.215339	0.0685072	0.000536379	0.00775451	Aspm
ENSMUSG00000026368.6	2.88213	-0.0275766	0.156207	0.0622007	NA	F13b
ENSMUSG00000089991.2	10.6668	-0.0192263	0.152817	0.43519	NA	Gm16332
ENSMUSG00000104496.1	37.5191	0.0792118	0.168301	0.173617	0.414695	RP23-13N24.1
ENSMUSG00000026365.15	9.06564	0.0248487	0.153067	0.402311	NA	Cfh
ENSMUSG00000093879.1	8.6074	0.0373969	0.157329	0.175919	NA	Gm25457
ENSMUSG00000101795.2	35.6406	0.0731567	0.165094	0.193397	0.439372	Gm5835
ENSMUSG00000026361.9	3094.25	-0.125661	0.0708277	0.0452943	0.181946	Cdc73
ENSMUSG00000033849.3	194.488	0.0410318	0.125462	0.588981	0.801356	B3galt2
ENSMUSG00000089640.1	11.0581	-0.0284561	0.153381	0.375268	NA	Gm6397
ENSMUSG00000018196.18	279.619	-0.0710154	0.115028	0.37643	0.639594	Glrx2
ENSMUSG00000018199.9	612.582	-0.167525	0.116999	0.0554946	0.207208	Trove2
ENSMUSG00000018189.12	2050.47	-0.158812	0.070807	0.0119026	0.0747658	Uchl5
ENSMUSG00000100455.1	134.145	-0.182937	0.203754	0.066022	0.231772	Gm29170
ENSMUSG00000026360.9	18.2712	-0.0244806	0.151193	0.501643	NA	Rgs2
ENSMUSG00000099964.6	1.52601	0.00250461	0.15266	0.836036	NA	Gm29514
ENSMUSG00000080078.2	7.24859	0.0231625	0.15369	0.344925	NA	Gm15583
ENSMUSG00000101564.1	1.96762	0.0143696	0.15364	0.245939	NA	Gm5703
ENSMUSG00000082588.1	3.05987	0.0174649	0.153685	0.301264	NA	Gm15443
ENSMUSG00000056220.14	3.3673	0.021498	0.154544	0.1836	NA	Pla2g4a
ENSMUSG00000097028.2	1.95421	-0.00542161	0.152624	0.692208	NA	Ptgs2os
ENSMUSG00000032487.8	2.16835	-0.0159835	0.153772	0.242894	NA	Ptgs2
ENSMUSG00000099875.1	16.1016	-0.00803142	0.148741	0.823422	NA	Gm15453
ENSMUSG00000006010.14	1355.89	-0.048351	0.0779464	0.47053	0.720297	BC003331
ENSMUSG00000006005.18	19942	-0.105393	0.0542456	0.0362851	0.15809	Tpr
ENSMUSG00000006014.16	18.2213	0.000380404	0.148494	0.993993	NA	Prg4
ENSMUSG00000066842.18	17.8814	0.00733478	0.148504	0.845089	NA	Hmcn1
ENSMUSG00000114212.1	3.05076	-0.00192198	0.152159	0.907834	NA	ENSMUSG00000114212.1
ENSMUSG00000114943.1	2.07017	-0.00963535	0.152961	0.476565	NA	ENSMUSG00000114943.1
ENSMUSG00000114591.1	3.86513	0.00187495	0.151833	0.925955	NA	ENSMUSG00000114591.1
ENSMUSG00000100954.4	45.9876	0.00978662	0.141711	0.858959	0.945561	Gm10138
ENSMUSG00000023150.14	8211.98	0.0509761	0.0629598	0.372353	0.63667	Ivns1abp
ENSMUSG00000052748.14	4102.43	0.0377675	0.0629737	0.50837	0.749279	Swt1
ENSMUSG00000053286.11	1569.44	-0.107336	0.0913124	0.149466	0.379426	Trmt1l
ENSMUSG00000103928.1	95.4309	0.0941675	0.159886	0.215145	0.468055	RP24-167M10.4
ENSMUSG00000026484.13	3420.62	-0.139275	0.0666424	0.0203284	0.107845	Rnf2
ENSMUSG00000103238.1	125.934	-0.00864954	0.126202	0.902125	0.963704	RP24-395F2.1
ENSMUSG00000100357.1	6.72511	0.00760173	0.151251	0.764012	NA	Gm28181
ENSMUSG00000026483.13	1878.85	-0.0201363	0.0725666	0.752321	0.894108	Fam129a
ENSMUSG00000100594.1	12.4459	0.0321233	0.153938	0.347993	NA	2810414N06Rik
ENSMUSG00000043019.12	2144.69	-0.0786543	0.0820695	0.257496	0.516971	Edem3
ENSMUSG00000032666.16	508.159	0.00484277	0.097203	0.949567	0.983064	1700025G04Rik
ENSMUSG00000102090.1	1.90001	-0.0126419	0.153317	0.341949	NA	Gm8964
ENSMUSG00000014980.14	441.761	-0.659915	0.133806	5.57549e-08	3.55716e-06	Tsen15
ENSMUSG00000032649.14	38.2589	-0.0706889	0.168989	0.128444	0.350202	Colgalt2
ENSMUSG00000026482.13	25.4913	-0.014137	0.146922	0.74591	0.891256	Rgl1
ENSMUSG00000080950.1	16.6419	0.033062	0.154993	0.294581	NA	Gm7278
ENSMUSG00000008475.13	2329.01	0.157333	0.0806428	0.0238214	0.120246	Arpc5
ENSMUSG00000026480.12	238.543	-0.0286183	0.12103	0.704064	0.869795	Ncf2
ENSMUSG00000042772.15	11239.7	0.0640391	0.0586837	0.237316	0.493936	Smg7
ENSMUSG00000100394.1	55.446	-0.0774971	0.159603	0.240973	0.498595	Gm28791
ENSMUSG00000042751.14	68.1765	-0.0278863	0.140547	0.645382	0.83442	Nmnat2
ENSMUSG00000099969.1	11.2252	-0.00523884	0.149426	0.872272	NA	Gm28960
ENSMUSG00000026479.13	146.655	0.0905183	0.161321	0.216159	0.469497	Lamc2
ENSMUSG00000026478.14	4390.71	0.0159819	0.0637625	0.784294	0.911366	Lamc1
ENSMUSG00000103818.1	32.8339	0.0109961	0.146595	0.803776	0.919729	RP24-571N3.1
ENSMUSG00000079138.3	10.3781	0.0103337	0.150553	0.731795	NA	Gm8818
ENSMUSG00000073538.10	176.229	1.27315	0.296838	8.59742e-07	3.82298e-05	E330020D12Rik
ENSMUSG00000042708.12	49.9669	-0.0610191	0.156154	0.290008	0.553262	Shcbp1l
ENSMUSG00000064435.1	2.80918	-0.00721043	0.152426	0.665044	NA	Gm25588
ENSMUSG00000103543.1	4.86567	-0.00442067	0.151597	0.837732	NA	RP23-1K14.2
ENSMUSG00000042699.11	17992.1	-0.0694914	0.0546024	0.172745	0.413447	Dhx9
ENSMUSG00000042684.8	3136.84	0.0328182	0.0731005	0.611189	0.813699	Npl
ENSMUSG00000099858.1	254.456	-0.0951734	0.132694	0.253407	0.512966	Gm6652
ENSMUSG00000042671.12	3.3281	0.00530236	0.152361	0.746919	NA	Rgs8
ENSMUSG00000102404.1	4.32998	0.0326161	0.157084	0.0991695	NA	RP23-184B11.5
ENSMUSG00000100334.1	3.61928	-0.00484669	0.152188	0.780101	NA	C230024C17Rik
ENSMUSG00000026475.7	9.63019	0.0090737	0.150291	0.768489	NA	Rgs16
ENSMUSG00000066800.11	262.878	0.415539	0.176336	0.00158786	0.0175984	Rnasel
ENSMUSG00000100183.1	12.4601	0.0323354	0.155444	0.252976	NA	Gm28512
ENSMUSG00000042641.19	4.7125	-0.00874552	0.152243	0.64786	NA	Rgsl1
ENSMUSG00000045968.7	35.9854	-0.0318945	0.15663	0.136582	0.36154	Teddm2
ENSMUSG00000043282.3	5.95986	-0.0254339	0.15521	0.163749	NA	Teddm1b
ENSMUSG00000026473.16	8401.92	-0.0326644	0.0688475	0.595029	0.80445	Glul
ENSMUSG00000100014.1	248.723	-0.180006	0.153765	0.0651662	0.230144	Gm29290
ENSMUSG00000100502.1	2.03862	0.013381	0.153354	0.340689	NA	Gm28286
ENSMUSG00000100627.6	1.99534	-0.00609968	0.152723	0.642126	NA	A830008E24Rik
ENSMUSG00000004110.17	9.38532	-0.000270954	0.149982	0.990736	NA	Cacna1e
ENSMUSG00000056708.5	33.541	0.155402	0.267827	0.021323	0.11161	Ier5
ENSMUSG00000026471.14	2.40757	0.00319685	0.15245	0.828037	NA	Mr1
ENSMUSG00000026470.14	263.363	-0.077686	0.125004	0.338206	0.601483	Stx6
ENSMUSG00000104181.1	2.42128	0.0145023	0.153578	0.276955	NA	RP24-290D14.2
ENSMUSG00000033722.9	32.7077	-0.00922458	0.145302	0.840808	0.938092	BC034090
ENSMUSG00000026469.14	8055.69	-0.215834	0.0840413	0.00312542	0.028808	Xpr1
ENSMUSG00000073535.5	37.9587	-0.0322133	0.148011	0.521182	0.758411	Gm5532
ENSMUSG00000033701.13	1071.15	0.00169571	0.0793128	0.980485	0.992744	Acbd6
ENSMUSG00000033684.14	80.8092	-0.0484665	0.148644	0.412673	0.672093	Qsox1
ENSMUSG00000102558.1	2.39483	0.0116375	0.15304	0.435136	NA	RP24-429M15.3
ENSMUSG00000033671.18	1392.46	0.00360744	0.0897019	0.961921	0.986792	Cep350
ENSMUSG00000102833.1	6.38018	-0.0106893	0.152108	0.617492	NA	RP24-310B3.1
ENSMUSG00000026466.16	571.112	-0.0928839	0.101315	0.235493	0.491763	Tor1aip1
ENSMUSG00000102964.1	13.4814	0.00946458	0.149244	0.788372	NA	RP24-321N12.1
ENSMUSG00000050565.16	3587.26	-0.164159	0.0660698	0.00605506	0.0467059	Tor1aip2
ENSMUSG00000015484.3	3.54666	-0.000971406	0.152358	0.94576	NA	Fam163a
ENSMUSG00000060985.15	612.069	-0.226973	0.122423	0.0150614	0.0878566	Tdrd5
ENSMUSG00000102372.1	5.73447	-0.000836604	0.151293	0.969049	NA	CH36-500J15.3
ENSMUSG00000026602.9	12.2765	-0.0364589	0.155943	0.254544	NA	Nphs2
ENSMUSG00000026601.14	182.702	-0.358864	0.221273	0.00859759	0.0601053	Axdnd1
ENSMUSG00000078193.2	305.889	-0.00811989	0.103949	0.914352	0.968918	Gm2000
ENSMUSG00000026600.12	970.531	0.0766587	0.0964283	0.314975	0.578828	Soat1
ENSMUSG00000103199.1	5.56824	0.000292066	0.151296	0.992029	NA	RP24-228M19.3
ENSMUSG00000101523.2	178.196	0.0218068	0.118536	0.77442	0.90563	Csnk2a1
ENSMUSG00000026596.13	2700.07	-0.0421836	0.0721584	0.507204	0.748805	Abl2
ENSMUSG00000104293.1	63.6309	0.071867	0.15893	0.254336	0.513784	RP23-363M8.2
ENSMUSG00000060519.11	55.6468	-0.0857476	0.168694	0.177883	0.41944	Tor3a
ENSMUSG00000033557.17	1338.2	0.023748	0.0793903	0.727255	0.881671	Fam20b
ENSMUSG00000026594.14	1988.25	-0.106539	0.0725327	0.0952154	0.292422	Ralgps2
ENSMUSG00000101964.1	13.1605	-0.013497	0.149697	0.696574	NA	Gm28693
ENSMUSG00000033544.6	32.2072	0.0208033	0.145734	0.675577	0.853368	Angptl1
ENSMUSG00000103303.1	26.8982	0.00118481	0.147446	0.978561	0.992691	RP24-444I15.1
ENSMUSG00000102960.1	23.7793	0.0121047	0.146476	0.787675	NA	RP24-444I15.4
ENSMUSG00000101905.1	4.51981	-0.00379169	0.152143	0.827703	NA	4930439D14Rik
ENSMUSG00000101768.1	1.87309	-0.0112638	0.153406	0.274938	NA	Gm28694
ENSMUSG00000026592.13	1.57373	0.00749701	0.152851	0.556972	NA	Tex35
ENSMUSG00000109913.1	3.3227	-0.00173346	0.152141	0.9173	NA	ENSMUSG00000109913.1
ENSMUSG00000070565.11	849.593	0.0223706	0.0889773	0.761158	0.897921	Rasal2
ENSMUSG00000102326.1	12.6808	-0.0394207	0.157101	0.217204	NA	RP24-227F14.5
ENSMUSG00000102391.1	6.6271	0.00535322	0.151266	0.827519	NA	RP24-227F14.4
ENSMUSG00000087632.1	10	0.0078254	0.15054	0.789114	NA	Gm6058
ENSMUSG00000103808.1	29.2457	-0.00197034	0.144285	0.965631	0.987897	RP24-227F14.1
ENSMUSG00000049881.13	492.744	0.277063	0.128593	0.00546623	0.0436524	2810025M15Rik
ENSMUSG00000033488.11	181.351	-0.21008	0.177252	0.045442	0.182259	BC026585
ENSMUSG00000026589.14	20.0321	0.00337015	0.146932	0.937122	NA	Sec16b
ENSMUSG00000026587.15	4.50796	0.00401988	0.152044	0.830248	NA	Astn1
ENSMUSG00000103762.1	2.50096	0.0114259	0.153235	0.360044	NA	RP24-168F13.1
ENSMUSG00000073530.11	7.57287	0.0275969	0.154348	0.304353	NA	Pappa2
ENSMUSG00000104014.1	3.42067	-0.0213108	0.154245	0.242134	NA	RP23-375F6.1
ENSMUSG00000040782.12	5970.1	-0.0448184	0.058094	0.386229	0.648458	Rfwd2
ENSMUSG00000103572.1	75.425	-0.097313	0.164999	0.19066	0.435532	RP23-375F6.4
ENSMUSG00000103186.1	25.7195	-0.106485	0.199734	0.0434628	0.177061	RP23-145H3.4
ENSMUSG00000089536.1	6.37588	0.0330799	0.156423	0.180875	NA	Scarna3a
ENSMUSG00000015829.13	4.08775	-0.000961837	0.151822	0.958635	NA	Tnr
ENSMUSG00000090394.8	3.23266	-0.000153816	0.15213	0.990803	NA	4930523C07Rik
ENSMUSG00000026725.17	6.38849	-0.00118005	0.15119	0.958428	NA	Tnn
ENSMUSG00000058267.13	1216.04	-0.112176	0.0867006	0.12045	0.337211	Mrps14
ENSMUSG00000014226.10	5528.02	-0.0936977	0.0721071	0.140263	0.366232	Cacybp
ENSMUSG00000103006.1	15.9288	0.0254019	0.15085	0.511537	NA	RP23-71J17.5
ENSMUSG00000026721.16	96.5599	0.00895049	0.133459	0.893335	0.960288	Rabgap1l
ENSMUSG00000104302.1	1.48795	-0.00059775	0.152773	0.951462	NA	RP24-540L1.1
ENSMUSG00000103693.1	2.10062	0.00864599	0.153075	0.437635	NA	RP24-540L1.2
ENSMUSG00000103632.1	2.59408	-0.000878727	0.152304	0.953205	NA	RP24-400M20.2
ENSMUSG00000104053.1	8.5378	-0.0130702	0.151478	0.623197	NA	RP24-400M20.1
ENSMUSG00000040423.11	4053.57	-0.149142	0.0619076	0.00843213	0.0591741	Rc3h1
ENSMUSG00000103343.1	17.7526	-0.0058746	0.147974	0.876439	NA	RP24-188H2.3
ENSMUSG00000103846.1	5.07916	-0.00436031	0.151579	0.840898	NA	RP24-188H2.4
ENSMUSG00000103739.1	27.0838	-0.00481057	0.145275	0.915098	0.969122	RP24-188H2.5
ENSMUSG00000026715.12	59.0106	0.00934853	0.13901	0.875471	0.953017	Serpinc1
ENSMUSG00000103222.1	1.76079	0.00405097	0.152612	0.758853	NA	RP24-188H2.6
ENSMUSG00000103680.1	2.89527	-0.0181347	0.153759	0.287347	NA	RP24-297J20.4
ENSMUSG00000043467.19	1687.42	-0.265707	0.105255	0.00235649	0.0235393	Zbtb37
ENSMUSG00000104016.1	10.1337	0.00424332	0.150269	0.886224	NA	RP24-297J20.5
ENSMUSG00000053332.13	3924.59	-0.281449	0.0643951	2.70621e-06	0.000103684	Gas5
ENSMUSG00000026709.10	802.429	-0.0155805	0.0869579	0.826935	0.931012	Dars2
ENSMUSG00000026708.16	295.025	0.131189	0.145135	0.143737	0.37145	Cenpl
ENSMUSG00000026705.16	409.081	0.00838021	0.0980456	0.912335	0.967737	Klhl20
ENSMUSG00000044835.15	29.5947	0.0168988	0.148704	0.674194	0.852782	Ankrd45
ENSMUSG00000102817.2	9.27488	-0.0172749	0.151492	0.560269	NA	RP23-16I21.1
ENSMUSG00000026701.15	3891.35	-0.0427435	0.0636561	0.459999	0.711897	Prdx6
ENSMUSG00000040323.13	7.10671	0.0487824	0.16312	0.0402072	NA	Gm15429
ENSMUSG00000102399.1	17.2471	-0.0133947	0.150427	0.672678	NA	RP24-75E15.1
ENSMUSG00000000817.10	4.29872	-0.00407251	0.151966	0.828498	NA	Fasl
ENSMUSG00000103625.1	4.16131	0.0154493	0.153053	0.421306	NA	RP24-75E15.5
ENSMUSG00000040297.12	1904.75	0.0979555	0.0787385	0.14796	0.376872	Suco
ENSMUSG00000102254.1	5.75003	-0.00786201	0.151661	0.727863	NA	RP24-75E15.4
ENSMUSG00000026698.8	119.706	0.347689	0.273418	0.0139153	0.0833443	Pigc
ENSMUSG00000040265.16	22.2324	-0.0195649	0.147486	0.659693	NA	Dnm3
ENSMUSG00000090260.1	1.68105	-0.00969906	0.153255	0.334262	NA	2810442N19Rik
ENSMUSG00000078190.7	3.74451	-0.0285006	0.156632	0.0360729	NA	Dnm3os
ENSMUSG00000026694.19	1090.72	0.116085	0.085182	0.105286	0.311046	Mettl13
ENSMUSG00000026696.15	207.057	-0.141505	0.146372	0.120578	0.337323	Vamp4
ENSMUSG00000026697.10	5.54793	0.0275036	0.155075	0.225182	NA	Myoc
ENSMUSG00000091060.2	26.3166	-0.0208397	0.149154	0.60745	0.811769	7420461P10Rik
ENSMUSG00000040225.15	35062	-0.114127	0.0543928	0.0235403	0.119196	Prrc2c
ENSMUSG00000098259.1	7.22908	0.0151458	0.152132	0.542467	NA	Gm27616
ENSMUSG00000026692.12	2.30801	0.00731404	0.152831	0.56575	NA	Fmo4
ENSMUSG00000040181.14	11.414	-0.00614836	0.149881	0.842631	NA	Fmo1
ENSMUSG00000040170.13	2.78689	0.00936318	0.152748	0.542887	NA	Fmo2
ENSMUSG00000095576.5	1.98322	-0.00208189	0.152581	0.86921	NA	Fmo6
ENSMUSG00000040124.5	249.477	0.053572	0.119032	0.497248	0.74115	Gorab
ENSMUSG00000102117.1	6.21671	0.0307522	0.15575	0.206741	NA	Rpsa-ps1
ENSMUSG00000026585.13	656.024	-0.109908	0.105796	0.172898	0.413613	Kifap3
ENSMUSG00000026584.14	538.7	-0.00304683	0.0939704	0.966342	0.98809	Scyl3
ENSMUSG00000041406.14	1465.64	0.0383919	0.0724492	0.54758	0.777248	BC055324
ENSMUSG00000041396.13	222.66	0.0280201	0.11247	0.717562	0.876065	Mettl18
ENSMUSG00000026582.6	2.23032	0.00219758	0.152333	0.888632	NA	Sele
ENSMUSG00000026579.8	5.03344	-0.00399822	0.151454	0.857635	NA	F5
ENSMUSG00000040918.12	1281.55	0.200371	0.0902511	0.0087571	0.0607286	Slc19a2
ENSMUSG00000026578.6	49.256	-0.0730871	0.16085	0.234422	0.490715	Ccdc181
ENSMUSG00000026577.13	1223.97	-0.050856	0.085663	0.474785	0.724446	Blzf1
ENSMUSG00000026575.15	241.793	-0.0546008	0.12201	0.485208	0.732658	Nme7
ENSMUSG00000103493.1	6.95952	-0.0141653	0.152166	0.550939	NA	RP24-73O16.3
ENSMUSG00000026576.12	1310.47	0.121741	0.106957	0.135719	0.360199	Atp1b1
ENSMUSG00000104011.1	3.31253	-0.0157646	0.153399	0.343399	NA	RP24-272N10.3
ENSMUSG00000104117.5	2.04753	0.0159241	0.153851	0.211888	NA	RP23-152I6.3
ENSMUSG00000026572.11	3.83477	-0.0128572	0.152655	0.504763	NA	Tbx19
ENSMUSG00000040848.11	98.8316	0.0573868	0.150701	0.358011	0.621897	Sft2d2
ENSMUSG00000040843.10	1672.44	-0.0503588	0.0738923	0.435835	0.692973	Tiprl
ENSMUSG00000102302.1	108.149	-0.0272621	0.134804	0.683425	0.858464	RP23-187M7.5
ENSMUSG00000040836.15	8673.19	0.0930377	0.0553902	0.0708398	0.242818	Gpr161
ENSMUSG00000026571.12	237.392	-0.0917906	0.124612	0.268652	0.530796	Dcaf6
ENSMUSG00000102401.1	6.36868	-0.0235954	0.153887	0.323585	NA	RP24-323I23.1
ENSMUSG00000026568.6	2173.99	0.114417	0.0819889	0.101764	0.305063	Mpc2
ENSMUSG00000103763.1	5.39546	-0.00570481	0.151979	0.768337	NA	RP24-323I23.2
ENSMUSG00000026567.16	20.2133	-0.0235838	0.14936	0.570743	NA	Adcy10
ENSMUSG00000026566.15	184.044	0.431137	0.219324	0.00352249	0.0314985	Mpzl1
ENSMUSG00000103098.1	3.28479	-0.00778746	0.152474	0.639273	NA	RP23-469D21.5
ENSMUSG00000040723.14	35.5824	0.0027088	0.143722	0.957592	0.985234	Rcsd1
ENSMUSG00000040713.12	1631.37	0.349665	0.0846856	5.38631e-06	0.000186853	Creg1
ENSMUSG00000089829.2	1.63448	0.012101	0.153362	0.318013	NA	Gm16565
ENSMUSG00000005763.15	5.97671	0.0109019	0.151904	0.637756	NA	Cd247
ENSMUSG00000094394.1	22.1465	0.074983	0.17147	0.118802	NA	Gm23402
ENSMUSG00000026565.18	2231.69	0.0121057	0.0675781	0.844281	0.939235	Pou2f1
ENSMUSG00000099008.1	8.47616	0.0273025	0.153777	0.350547	NA	Gm17976
ENSMUSG00000026564.9	14.1086	0.0328424	0.153891	0.351888	NA	Dusp27
ENSMUSG00000000544.14	77.5105	1.05558	0.423776	0.000460926	0.0068906	Gpa33
ENSMUSG00000040629.8	455.982	0.00278531	0.103273	0.972073	0.990157	Mael
ENSMUSG00000040612.13	4.69507	-0.00789843	0.151962	0.700083	NA	Ildr2
ENSMUSG00000103400.2	25.5823	-0.0307128	0.150569	0.476592	0.725995	RP24-229G16.1
ENSMUSG00000026563.13	325.579	-0.0454302	0.118031	0.564694	0.787524	Tada1
ENSMUSG00000040596.15	284.242	-0.035388	0.124989	0.634603	0.828407	Pogk
ENSMUSG00000084093.1	2.97234	0.019414	0.154049	0.244199	NA	Gm16418
ENSMUSG00000026560.13	1.9207	0.0140033	0.153776	0.140835	NA	Fmo9
ENSMUSG00000086925.1	3.16754	0.00363625	0.15203	0.845009	NA	Gm6286
ENSMUSG00000060568.14	3.6546	0.0206347	0.153951	0.287312	NA	Fam78b
ENSMUSG00000026558.13	5883.61	-0.185565	0.0725924	0.00407691	0.0350877	Uck2
ENSMUSG00000103139.1	37.2451	-0.0336793	0.148174	0.508232	0.749279	RP23-79H24.3
ENSMUSG00000052428.10	4110.39	-0.179548	0.0682007	0.00351741	0.0314723	Tmco1
ENSMUSG00000088246.1	667.646	1.02412	0.142656	3.93289e-14	7.12485e-12	Gm25911
ENSMUSG00000095752.1	2.33836	0.00228554	0.152433	0.875913	NA	Gm24182
ENSMUSG00000026687.14	508.346	-0.131305	0.108893	0.112478	0.323628	Aldh9a1
ENSMUSG00000026688.5	48.9652	-0.00318808	0.140554	0.952684	0.984444	Mgst3
ENSMUSG00000040485.5	1.93856	-0.00195036	0.152507	0.884844	NA	Lrrc52
ENSMUSG00000015843.10	4.27977	-0.0211526	0.154169	0.254509	NA	Rxrg
ENSMUSG00000026686.14	26.7427	-0.0674975	0.167866	0.127699	0.349209	Lmx1a
ENSMUSG00000093538.2	6.57646	-0.0395401	0.159147	0.0809459	NA	Gm20711
ENSMUSG00000052534.15	13.9559	0.0209777	0.1513	0.530921	NA	Pbx1
ENSMUSG00000102594.1	1.93753	0.0118965	0.153216	0.378729	NA	RP24-93F24.1
ENSMUSG00000026683.14	655.431	-0.0642144	0.0955503	0.401347	0.661521	Nuf2
ENSMUSG00000026678.10	7.1427	0.00605824	0.151639	0.785696	NA	Rgs5
ENSMUSG00000070532.5	1.76058	0.00484226	0.152807	0.662757	NA	1700084C01Rik
ENSMUSG00000026675.12	297.535	0.0510134	0.115709	0.518113	0.756066	Hsd17b7
ENSMUSG00000097503.2	14.2202	-0.0497666	0.160393	0.170027	NA	3110045C21Rik
ENSMUSG00000026674.9	2590.24	0.147027	0.097822	0.0622807	0.223395	Ddr2
ENSMUSG00000026670.15	7689.15	0.217639	0.065242	0.000275575	0.00462146	Uap1
ENSMUSG00000104266.1	3.98854	-0.00713374	0.152246	0.694374	NA	RP23-124N16.3
ENSMUSG00000026667.14	15599.2	0.424113	0.0591855	9.36713e-14	1.56197e-11	Uhmk1
ENSMUSG00000044306.4	1.93499	0.00230247	0.152592	0.857966	NA	4930500M09Rik
ENSMUSG00000073494.5	2.13497	0.0142603	0.153416	0.326381	NA	Sh2d1b2
ENSMUSG00000096964.1	6.31287	-0.0136357	0.152068	0.566173	NA	Gm6345
ENSMUSG00000102752.1	15.3139	-0.022089	0.151283	0.518491	NA	Gm7694
ENSMUSG00000038473.14	23.5905	-0.0345151	0.151276	0.437774	NA	Nos1ap
ENSMUSG00000102193.1	43.2326	0.0512392	0.150658	0.380494	0.643015	RP24-212P5.2
ENSMUSG00000038463.8	1.84876	-0.00427922	0.152533	0.759596	NA	Olfml2b
ENSMUSG00000026663.6	1744.48	-0.188662	0.0851467	0.00963351	0.065024	Atf6
ENSMUSG00000096547.1	2.7	-0.00365676	0.152414	0.806075	NA	Gm25235
ENSMUSG00000053925.4	36.2094	-0.0184041	0.144378	0.718414	0.87682	Gm9929
ENSMUSG00000026659.13	398.81	0.505335	0.14021	2.54661e-05	0.000690854	Dusp12
ENSMUSG00000096968.1	1.68826	-0.00549043	0.152779	0.646274	NA	Gm26620
ENSMUSG00000070524.1	2.72991	-0.0013982	0.152377	0.923669	NA	Fcrlb
ENSMUSG00000038421.13	2.01952	0.00718788	0.152781	0.587922	NA	Fcrla
ENSMUSG00000089838.1	13.2895	-0.013173	0.149414	0.710468	NA	Gm2962
ENSMUSG00000026656.15	10.6729	-0.0033099	0.150028	0.911685	NA	Fcgr2b
ENSMUSG00000103676.1	1.63002	0.00940982	0.153189	0.3755	NA	RP24-65D16.3
ENSMUSG00000104340.1	6.60467	-0.0182638	0.152871	0.432783	NA	RP24-65D16.4
ENSMUSG00000065905.1	23.0092	3.34058	0.646582	1.80504e-08	NA	Gm26110
ENSMUSG00000059498.13	883.931	-0.0668941	0.0979445	0.382705	0.644263	Fcgr3
ENSMUSG00000099119.1	2.62476	-0.00591908	0.152631	0.669691	NA	Mir6546
ENSMUSG00000026649.14	4.67562	0.00628709	0.151859	0.763718	NA	1700009P17Rik
ENSMUSG00000058076.12	569.977	-0.0717342	0.0958743	0.343643	0.606886	Sdhc
ENSMUSG00000038370.6	5.28354	0.00986608	0.152137	0.637291	NA	Pcp4l1
ENSMUSG00000005674.9	7.53409	0.0248916	0.15371	0.351329	NA	Tomm40l
ENSMUSG00000058715.11	2.15699	-0.0159358	0.153713	0.257183	NA	Fcer1g
ENSMUSG00000013593.12	1629.28	0.114267	0.0824402	0.103259	0.307534	Ndufs2
ENSMUSG00000006403.13	5.68917	0.00684001	0.151609	0.76387	NA	Adamts4
ENSMUSG00000052423.14	923.2	-0.0128449	0.0813938	0.851447	0.942173	B4galt3
ENSMUSG00000062729.11	84.6409	-0.0201325	0.137179	0.748009	0.892258	Ppox
ENSMUSG00000053483.13	380.911	-0.0354085	0.101691	0.642742	0.833475	Usp21
ENSMUSG00000062963.10	1631.73	0.251534	0.083311	0.000619813	0.00863563	Ufc1
ENSMUSG00000079137.3	4.26433	-0.00902885	0.152447	0.609338	NA	Rpl27-ps1
ENSMUSG00000103983.1	40.6792	-0.00883172	0.143396	0.860189	0.945835	RP23-395H6.2
ENSMUSG00000013973.12	204.019	-0.0157374	0.121499	0.8299	0.932236	Dedd
ENSMUSG00000013997.10	767.397	-0.0544585	0.0910529	0.45893	0.711176	Nit1
ENSMUSG00000006412.10	1305.55	0.0105049	0.072689	0.87132	0.950684	Pfdn2
ENSMUSG00000102929.1	56.455	0.0146219	0.139736	0.804613	0.920149	RP23-191A19.1
ENSMUSG00000045259.4	4.29083	0.0101897	0.152386	0.598547	NA	Klhdc9
ENSMUSG00000006411.12	215.006	-0.0196698	0.127385	0.782616	0.910388	Pvrl4
ENSMUSG00000048865.16	237.228	0.156835	0.150193	0.0953774	0.29274	Arhgap30
ENSMUSG00000026641.13	2655.92	0.153415	0.0691664	0.0132008	0.0804068	Usf1
ENSMUSG00000103711.1	17.7925	-0.0292256	0.151432	0.459731	NA	Tstd1
ENSMUSG00000038235.4	3705.26	0.212042	0.0743608	0.00141958	0.0161605	F11r
ENSMUSG00000091993.2	149.96	-0.285289	0.227606	0.0213272	0.11161	B930036N10Rik
ENSMUSG00000060244.1	26.0675	-0.0278652	0.148566	0.558892	0.783861	Alyref2
ENSMUSG00000038218.3	3.05849	-0.0114288	0.152877	0.481794	NA	Gm9765
ENSMUSG00000038209.12	24.5416	0.0232209	0.149649	0.570728	0.791623	Itln1
ENSMUSG00000004709.14	14.801	-0.0370337	0.154774	0.316	NA	Cd244
ENSMUSG00000004707.14	2.27167	0.00964048	0.152847	0.511782	NA	Ly9
ENSMUSG00000038179.13	120.629	-0.403815	0.250361	0.00696111	0.0515206	Slamf7
ENSMUSG00000103083.1	28.2012	-0.00851631	0.145315	0.853424	0.943106	RP23-145F9.4
ENSMUSG00000103137.1	6.46147	0.000146234	0.15111	0.997412	NA	RP23-145F9.2
ENSMUSG00000015355.13	5.67675	-0.00702976	0.151629	0.754343	NA	Cd48
ENSMUSG00000103883.1	34.5211	-0.089763	0.177219	0.123121	0.341441	RP23-145F9.3
ENSMUSG00000059058.7	139.434	-0.144581	0.1803	0.106771	0.313226	Tma7-ps
ENSMUSG00000015316.11	11.8765	0.039863	0.156597	0.247769	NA	Slamf1
ENSMUSG00000038147.13	9.23745	-0.0131392	0.150978	0.65115	NA	Cd84
ENSMUSG00000073492.2	1.76709	-0.00177762	0.152612	0.883583	NA	Gm10521
ENSMUSG00000104413.1	1.68574	0.0061343	0.152906	0.57409	NA	RP23-77A8.2
ENSMUSG00000015314.10	4.3094	-0.000577942	0.151908	0.973493	NA	Slamf6
ENSMUSG00000026556.15	84.394	0.11861	0.182606	0.125027	0.344796	Vangl2
ENSMUSG00000003458.12	725.49	0.00426143	0.100169	0.956247	0.985127	Ncstn
ENSMUSG00000026553.17	4112.31	0.185821	0.0689392	0.00280295	0.0266285	Copa
ENSMUSG00000003464.13	1270.95	-0.104486	0.0853518	0.143408	0.371076	Pex19
ENSMUSG00000089803.3	17.2141	0.0052776	0.147885	0.893484	NA	Gm10171
ENSMUSG00000026554.15	1245.32	-0.0333822	0.0785776	0.620187	0.82032	Dcaf8
ENSMUSG00000013698.12	212.095	0.00546118	0.118404	0.94375	0.980986	Pea15a
ENSMUSG00000007122.11	7.89457	0.00877526	0.151221	0.734353	NA	Casq1
ENSMUSG00000038034.15	35.1829	0.00484903	0.144884	0.919889	0.971157	Igsf8
ENSMUSG00000007097.14	3.29748	0.0032169	0.152226	0.848784	NA	Atp1a2
ENSMUSG00000038026.12	2.32262	0.00441686	0.152556	0.754388	NA	Kcnj9
ENSMUSG00000044708.5	6.51273	0.0465667	0.161939	0.0546108	NA	Kcnj10
ENSMUSG00000050229.3	1797.02	0.0355014	0.0702429	0.569902	0.791028	Pigm
ENSMUSG00000102278.1	16.4414	-0.0472979	0.158102	0.232376	NA	RP23-157J4.3
ENSMUSG00000103357.1	14.2367	-0.0114338	0.149458	0.74202	NA	RP24-144H23.4
ENSMUSG00000026548.4	26.9288	-0.00892439	0.145674	0.843419	0.939177	Slamf9
ENSMUSG00000037995.15	254.994	0.0334517	0.109992	0.665988	0.84759	Igsf9
ENSMUSG00000026547.15	3500.11	0.107523	0.0723388	0.0920382	0.286016	Tagln2
ENSMUSG00000026546.16	20.1969	-0.0285499	0.151337	0.468071	NA	Cfap45
ENSMUSG00000085184.9	3.39084	0.00219725	0.151979	0.907722	NA	4933439K11Rik
ENSMUSG00000049598.9	2.0737	0.0140074	0.153371	0.338725	NA	Vsig8
ENSMUSG00000053318.7	4.41885	-0.0161277	0.152993	0.427049	NA	Slamf8
ENSMUSG00000026544.6	6.64711	0.0454808	0.161365	0.0617467	NA	Dusp23
ENSMUSG00000060128.5	9.34799	-0.0411685	0.158948	0.125552	NA	Gm10075
ENSMUSG00000102701.1	4.58281	-0.0110418	0.152564	0.547139	NA	RP23-424K5.2
ENSMUSG00000037860.15	159.187	0.0368394	0.122109	0.629911	0.826254	Aim2
ENSMUSG00000070501.14	1.97108	-0.00963596	0.153184	0.379869	NA	BC094916
ENSMUSG00000073490.11	1.61333	0.00358312	0.15271	0.761938	NA	AI607873
ENSMUSG00000090222.2	4.95724	0.0178038	0.153554	0.330961	NA	Gm16340
ENSMUSG00000039997.16	18.8211	0.052589	0.162087	0.140863	NA	Ifi203
ENSMUSG00000026532.7	3.67791	0.00276229	0.151954	0.885977	NA	Spta1
ENSMUSG00000066672.2	6.03928	-0.00701996	0.151589	0.756262	NA	Olfr417
ENSMUSG00000102920.1	5.54622	0.00618636	0.152274	0.726036	NA	Olfr416-ps1
ENSMUSG00000051509.6	1.95422	-0.00185677	0.152523	0.888583	NA	Olfr414
ENSMUSG00000066671.4	1.63562	-0.00602815	0.152976	0.537993	NA	Olfr220
ENSMUSG00000028354.13	390.662	-0.170823	0.142559	0.070019	0.240623	Fmn2
ENSMUSG00000026527.13	9.11634	-0.0182185	0.152383	0.484272	NA	Rgs7
ENSMUSG00000104343.1	1.57593	-0.0041162	0.152801	0.704221	NA	RP23-250O14.1
ENSMUSG00000103079.1	2.33281	0.0139504	0.15347	0.303792	NA	RP24-151M13.1
ENSMUSG00000026526.14	761.919	0.0159282	0.0899276	0.827936	0.931222	Fh1
ENSMUSG00000039783.15	4.68395	-0.0107085	0.152416	0.577721	NA	Kmo
ENSMUSG00000026525.9	3.03143	0.000136987	0.152037	0.995724	NA	Opn3
ENSMUSG00000078185.3	223.472	0.0797072	0.133144	0.324372	0.587464	Chml
ENSMUSG00000026523.14	14.528	0.0191537	0.150394	0.591684	NA	Wdr64
ENSMUSG00000039748.11	2180.71	-0.104849	0.0686698	0.0870598	0.275327	Exo1
ENSMUSG00000104158.2	5156.42	0.125265	0.0712605	0.0487581	0.190845	RP24-531A1.1
ENSMUSG00000055214.15	4.05881	-0.0129873	0.152941	0.452855	NA	Pld5
ENSMUSG00000078184.1	35.7635	0.0315374	0.146761	0.548923	0.777999	B020018G12Rik
ENSMUSG00000057335.11	1897.88	-0.0151287	0.0669642	0.800915	0.918317	Cep170
ENSMUSG00000103634.1	9.7151	-0.0133031	0.150913	0.651576	NA	RP23-440J24.5
ENSMUSG00000104154.1	12.4491	-0.0491381	0.160532	0.158588	NA	RP23-440J24.4
ENSMUSG00000103435.1	4.64048	-0.016102	0.153436	0.342011	NA	RP23-440J24.2
ENSMUSG00000065573.1	2.44211	-0.0142727	0.153392	0.332559	NA	Mir350
ENSMUSG00000026504.17	92.0235	0.0734434	0.14732	0.318494	0.582449	Sdccag8
ENSMUSG00000103367.1	7.32707	0.0383809	0.157915	0.149071	NA	RP23-293I7.1
ENSMUSG00000102475.1	1.80191	-0.0156761	0.154029	0.116799	NA	RP23-293I7.3
ENSMUSG00000087082.1	2.09642	0.0032777	0.152603	0.801254	NA	Gm15423
ENSMUSG00000019699.16	1474.17	-0.265147	0.0849072	0.000396447	0.00604727	Akt3
ENSMUSG00000104391.1	11.1238	0.0107455	0.150172	0.737102	NA	RP23-268A12.1
ENSMUSG00000102133.1	8.0689	-0.00797692	0.150945	0.764342	NA	RP23-268A12.2
ENSMUSG00000102749.1	9.96457	0.0064027	0.15048	0.825889	NA	RP23-268A12.3
ENSMUSG00000103163.1	2.20362	-0.00629182	0.152807	0.606278	NA	RP23-379C24.1
ENSMUSG00000103646.1	20.5994	-0.0233687	0.151288	0.506292	NA	RP23-379C24.2
ENSMUSG00000102427.1	3.89712	0.0206143	0.154377	0.200018	NA	RP24-501N9.1
ENSMUSG00000063659.11	667.002	-0.205218	0.107154	0.0163878	0.093276	Zbtb18
ENSMUSG00000103767.1	2.14838	-0.0064627	0.152673	0.638117	NA	RP23-326H11.3
ENSMUSG00000101746.1	2.47601	0.00336149	0.152387	0.826697	NA	2310043L19Rik
ENSMUSG00000015962.5	8.03263	0.0018786	0.150502	0.947922	NA	1700016C15Rik
ENSMUSG00000015961.8	3719.84	-0.0334775	0.0701845	0.590484	0.801781	Adss
ENSMUSG00000089657.1	7.59542	0.0115462	0.151592	0.649164	NA	Gm16585
ENSMUSG00000102483.2	2.45154	-0.0149689	0.153464	0.318628	NA	RP23-474A1.1
ENSMUSG00000091476.8	17.3667	0.016396	0.149047	0.672202	NA	Gm16432
ENSMUSG00000095731.1	1.80268	0.00952662	0.152986	0.468815	NA	Gm25312
ENSMUSG00000102493.1	2.39566	-0.00819193	0.152826	0.546552	NA	RP23-393P20.1
ENSMUSG00000026502.13	309.629	0.00799419	0.111751	0.924349	0.973229	Desi2
ENSMUSG00000103958.1	8.44984	0.000853014	0.150316	0.978286	NA	RP24-259F2.1
ENSMUSG00000070489.5	5.40225	-0.00804113	0.151995	0.69373	NA	4930527J03Rik
ENSMUSG00000104126.1	10.1682	-0.0153582	0.150823	0.622389	NA	RP24-252K15.3
ENSMUSG00000086350.1	14.5639	0.0165878	0.150567	0.618404	NA	B230369F24Rik
ENSMUSG00000026500.6	4.56887	-0.0217145	0.154502	0.197946	NA	Cox20
ENSMUSG00000039630.10	36150.7	-0.0138671	0.0514197	0.774045	0.905408	Hnrnpu
ENSMUSG00000104279.1	3.62239	0.00745185	0.15233	0.674354	NA	RP24-252K15.4
ENSMUSG00000026495.8	82.9553	-0.562008	0.411517	0.00578897	0.0453731	Efcab2
ENSMUSG00000026494.12	14.5125	0.0132143	0.151058	0.650583	NA	Kif26b
ENSMUSG00000055067.15	494.07	-0.0817989	0.099662	0.291089	0.553798	Smyd3
ENSMUSG00000096474.2	21.3852	-0.0488141	0.157148	0.267683	NA	Gm5561
ENSMUSG00000026492.11	1769.61	0.0254962	0.0719921	0.688675	0.862253	Tfb2m
ENSMUSG00000082395.1	10.3663	-0.0393921	0.157514	0.191836	NA	Gm15480
ENSMUSG00000038949.8	744.373	-0.00136221	0.084365	0.983735	0.993348	Cnst
ENSMUSG00000038936.13	221.432	0.0603519	0.124163	0.445066	0.699267	Sccpdh
ENSMUSG00000087236.3	22.9111	-0.0338514	0.152716	0.39617	NA	Gm1305
ENSMUSG00000026491.13	9208.24	-0.159439	0.0565304	0.00259722	0.0252227	Ahctf1
ENSMUSG00000073486.2	5.94669	0.0118446	0.151835	0.623762	NA	Gm10518
ENSMUSG00000104418.1	5.44248	0.00158179	0.151482	0.945248	NA	RP23-204N23.1
ENSMUSG00000026490.18	703.748	-0.0182614	0.0938511	0.804376	0.919985	Cdc42bpa
ENSMUSG00000102194.1	4.37648	0.0116129	0.152328	0.577405	NA	RP23-204N23.3
ENSMUSG00000103636.1	2.26717	0.0142016	0.15343	0.319445	NA	RP23-226J18.3
ENSMUSG00000026489.13	407.344	-0.281571	0.136268	0.00626469	0.0478792	Adck3
ENSMUSG00000010609.15	88.6295	0.0318631	0.137176	0.630582	0.826445	Psen2
ENSMUSG00000038855.10	185.506	-0.0869224	0.142488	0.27798	0.539652	Itpkb
ENSMUSG00000104388.1	1.51101	0.0116064	0.153474	0.211889	NA	RP24-74O18.2
ENSMUSG00000053963.7	3.03371	0.00558085	0.152386	0.73209	NA	6330403A02Rik
ENSMUSG00000026496.11	15610	0.010055	0.0620069	0.852244	0.942627	Parp1
ENSMUSG00000098926.1	1.70885	0.015759	0.153942	0.138728	NA	Mir6904
ENSMUSG00000058729.13	1477.5	-0.107977	0.0795011	0.11364	0.325306	Lin9
ENSMUSG00000026497.7	54.3831	0.0222559	0.140384	0.709816	0.872112	Mixl1
ENSMUSG00000026499.5	1846.46	-0.0341051	0.0706182	0.58508	0.798796	Acbd3
ENSMUSG00000103649.1	16.2109	0.0103877	0.148486	0.786412	NA	RP23-201I6.5
ENSMUSG00000060743.12	17104.1	0.010257	0.0537969	0.839306	0.937423	H3f3a
ENSMUSG00000073485.3	18.3112	-0.0177449	0.148985	0.651742	NA	H3f3aos
ENSMUSG00000084558.1	3.25455	-0.00989159	0.152461	0.58715	NA	Gm24836
ENSMUSG00000038806.7	2256.33	0.0605826	0.0682853	0.322419	0.586164	Sde2
ENSMUSG00000103979.1	11.2095	-0.00735257	0.149679	0.819154	NA	RP23-172B15.2
ENSMUSG00000066652.5	2.29783	0.00231363	0.152526	0.864972	NA	Lefty2
ENSMUSG00000026520.8	403.431	-0.0397037	0.146945	0.478824	0.72796	Pycr2
ENSMUSG00000038793.8	5.35765	0.0039537	0.151346	0.867052	NA	Lefty1
ENSMUSG00000026519.16	114.729	-0.0995353	0.167406	0.180548	0.422748	Tmem63a
ENSMUSG00000038776.13	561.305	0.231247	0.131094	0.0174007	0.0966455	Ephx1
ENSMUSG00000038768.8	3.90589	-0.0147667	0.153251	0.378406	NA	9130409I23Rik
ENSMUSG00000102219.1	3.05719	-0.0247238	0.155434	0.0992987	NA	RP24-242P4.3
ENSMUSG00000026516.8	3931.96	-0.0115924	0.05851	0.830016	0.932236	Nvl
ENSMUSG00000062169.13	1283.41	-0.264951	0.0899574	0.000702369	0.00944689	Cnih4
ENSMUSG00000038733.14	9450.38	-0.119321	0.0634213	0.0382733	0.16331	Wdr26
ENSMUSG00000054135.2	10.4753	-0.000242023	0.149671	0.991674	NA	A430110L20Rik
ENSMUSG00000081214.3	22.4976	-0.0493152	0.157761	0.251687	NA	Rpl35a-ps2
ENSMUSG00000103260.1	49.046	0.14801	0.236584	0.0464803	0.185089	RP23-292F19.4
ENSMUSG00000026514.14	2.55801	-0.00937176	0.1528	0.531496	NA	Cnih3
ENSMUSG00000102276.1	2.10065	0.00682894	0.152784	0.598072	NA	RP24-212E3.4
ENSMUSG00000047369.17	45.3852	0.00440923	0.140422	0.939063	0.979382	Dnah14
ENSMUSG00000004880.11	6927.32	-0.073807	0.0603353	0.181011	0.423243	Lbr
ENSMUSG00000056699.7	2.21447	-0.0021948	0.152408	0.880339	NA	Gm5533
ENSMUSG00000022995.16	23225.8	0.00183896	0.0606482	0.974758	0.991171	Enah
ENSMUSG00000103722.1	193.583	0.0638885	0.131279	0.409569	0.669427	RP23-73N8.4
ENSMUSG00000103317.1	83.1949	0.0489659	0.142	0.468334	0.718863	RP23-73N8.3
ENSMUSG00000102950.1	261.69	0.010072	0.115818	0.895869	0.961406	RP23-73N8.2
ENSMUSG00000102760.1	189.83	-0.0350433	0.121817	0.641123	0.832159	RP23-73N8.1
ENSMUSG00000026511.7	4807.68	-0.0347776	0.0613676	0.535226	0.767658	Srp9
ENSMUSG00000091013.3	1.88154	0.0076793	0.15291	0.527225	NA	Vmn1r1
ENSMUSG00000038633.5	1664.54	-0.0649033	0.0754936	0.322508	0.586211	Degs1
ENSMUSG00000100147.2	1.83462	0.0187146	0.154616	0.0443892	NA	1700047M11Rik
ENSMUSG00000047539.9	644.949	-0.190683	0.108635	0.0256776	0.125934	Fbxo28
ENSMUSG00000097260.1	2.55084	-0.00866534	0.152742	0.56086	NA	Gm5706
ENSMUSG00000073482.2	4.29173	0.0227367	0.154429	0.239739	NA	Gm10517
ENSMUSG00000026510.10	3674.82	-0.0387495	0.0845571	0.582115	0.797787	Trp53bp2
ENSMUSG00000026509.15	308.955	0.413226	0.210157	0.00372783	0.0329846	Capn2
ENSMUSG00000102234.1	2.11559	0.0158318	0.15405	0.112539	NA	RP23-67I3.4
ENSMUSG00000104415.1	6.36466	-0.0129792	0.152392	0.543239	NA	RP23-67I3.5
ENSMUSG00000038599.14	5.5095	-0.00315379	0.151559	0.882751	NA	Capn8
ENSMUSG00000104376.1	11.2241	0.0447153	0.159109	0.172159	NA	RP23-191P7.1
ENSMUSG00000038576.15	38.9017	0.0424574	0.148622	0.447388	0.701447	Susd4
ENSMUSG00000094807.2	1.43113	0.0131674	0.153821	0.105895	NA	Gm24975
ENSMUSG00000030768.12	117.901	-0.148653	0.180181	0.103169	0.307454	Disp1
ENSMUSG00000102478.1	12.9683	-0.0369124	0.155407	0.286316	NA	RP24-268A16.1
ENSMUSG00000046836.13	1353.09	-0.0724034	0.0782252	0.282109	0.544981	Brox
ENSMUSG00000042901.10	143.208	-0.39346	0.233901	0.00660921	0.0497623	Aida
ENSMUSG00000056050.13	2712.69	0.0734776	0.0669011	0.22175	0.476353	Mia3
ENSMUSG00000072258.10	1443.3	-0.144979	0.0946709	0.0600175	0.217725	Taf1a
ENSMUSG00000104212.1	5.62979	-0.0022943	0.151655	0.910457	NA	CAAA01187608.3
ENSMUSG00000053461.9	12.9711	0.0143071	0.150027	0.675997	NA	Hhipl2
ENSMUSG00000104022.1	6.14264	0.0228027	0.153652	0.346813	NA	CAAA01187608.2
ENSMUSG00000103305.1	6.06851	-0.021035	0.153489	0.360076	NA	RP23-352D14.1
ENSMUSG00000039384.8	888.647	0.149117	0.0991487	0.060594	0.219331	Dusp10
ENSMUSG00000044854.7	20.7316	0.0707192	0.169705	0.1178	NA	1700056E22Rik
ENSMUSG00000102606.1	2.55536	0.0192616	0.154231	0.197412	NA	RP24-286C21.2
ENSMUSG00000039377.7	6.13522	-0.00607755	0.151391	0.796495	NA	Hlx
ENSMUSG00000026621.13	4.71775	-0.00473138	0.151743	0.820719	NA	2022-03-01
ENSMUSG00000073481.9	760.77	0.108572	0.0969364	0.160963	0.396371	2022-03-02
ENSMUSG00000039349.5	5271.22	-0.0812998	0.0921605	0.275309	0.537576	C130074G19Rik
ENSMUSG00000026620.11	495.072	-0.415173	0.1375	0.000250911	0.00430124	Mark1
ENSMUSG00000102784.1	14.2218	-0.0286684	0.152649	0.413302	NA	RP24-190B16.4
ENSMUSG00000039318.12	800.318	0.155533	0.105528	0.0596484	0.21703	Rab3gap2
ENSMUSG00000103613.1	5.42726	0.0291326	0.155453	0.209724	NA	RP23-321A12.2
ENSMUSG00000026618.11	1930.34	0.0369089	0.0820469	0.590233	0.80158	Iars2
ENSMUSG00000104368.1	1.95017	-0.00402561	0.152662	0.745813	NA	RP24-150H14.2
ENSMUSG00000065581.1	2.67993	0.0216974	0.155038	0.0524881	NA	Mir194-1
ENSMUSG00000102526.1	23.7521	-0.0316338	0.1504	0.476301	NA	RP24-150H14.3
ENSMUSG00000026617.16	873.221	-0.227954	0.121248	0.0142853	0.0848677	Bpnt1
ENSMUSG00000097261.2	9.61147	-0.0189299	0.152119	0.498723	NA	4930532G15Rik
ENSMUSG00000026615.14	12284.3	0.0177363	0.0526825	0.721101	0.877923	Eprs
ENSMUSG00000051295.8	7.84685	-0.0031327	0.150791	0.903174	NA	9630028B13Rik
ENSMUSG00000097615.1	3.34892	0.0226755	0.154692	0.18213	NA	Gm2061
ENSMUSG00000026614.7	27.7488	-0.073489	0.16906	0.144317	0.372573	Slc30a10
ENSMUSG00000039246.8	14.8482	0.013235	0.149242	0.718238	NA	Lyplal1
ENSMUSG00000089363.1	8.75716	1.80953	1.35413	0.00360292	NA	Gm23821
ENSMUSG00000039239.14	67.0603	-0.123069	0.192864	0.103169	0.307454	Tgfb2
ENSMUSG00000102619.1	6.24645	0.00352609	0.151037	0.890106	NA	RP24-276N20.3
ENSMUSG00000001305.5	2133.91	-0.0398971	0.0660082	0.499391	0.742975	Rrp15
ENSMUSG00000097784.1	16.1196	0.0171859	0.149779	0.640368	NA	A430105J06Rik
ENSMUSG00000104312.1	11.1827	-0.012607	0.150777	0.670739	NA	RP23-429I18.2
ENSMUSG00000039224.1	357.586	-0.207757	0.158714	0.0416263	0.172403	D1Pas1
ENSMUSG00000026611.17	14.7991	-0.0663457	0.16915	0.091172	NA	Spata17
ENSMUSG00000107163.1	1.70718	-0.00634619	0.15281	0.605609	NA	ENSMUSG00000107163.1
ENSMUSG00000039210.16	1147.79	-0.0402372	0.0941251	0.589204	0.801356	Gpatch2
ENSMUSG00000104394.2	209.608	0.0051482	0.116385	0.947417	0.98224	RP23-306B14.3
ENSMUSG00000104245.1	55.2493	-0.0615112	0.155712	0.29455	0.557024	RP23-349L18.2
ENSMUSG00000026610.13	15.6211	-0.092686	0.193097	0.0130754	NA	Esrrg
ENSMUSG00000026609.15	119.535	0.0327688	0.132006	0.644026	0.834192	Ush2a
ENSMUSG00000026608.13	1124.15	-0.236556	0.0879223	0.0018654	0.0197884	Kctd3
ENSMUSG00000037624.15	8.073	-0.00986886	0.150886	0.722519	NA	Kcnk2
ENSMUSG00000102824.1	46.8579	-0.0707649	0.160341	0.238912	0.49636	RP23-411B11.2
ENSMUSG00000093791.1	2.52706	-0.0213517	0.15517	0.0169937	NA	Gm24092
ENSMUSG00000026605.14	6250.9	-0.0820141	0.0645764	0.159066	0.393553	Cenpf
ENSMUSG00000026604.17	173.7	-0.0205452	0.123751	0.779698	0.909013	Ptpn14
ENSMUSG00000097925.1	3.53562	-0.00855666	0.152365	0.636309	NA	Gm26574
ENSMUSG00000104435.1	18.3426	0.0370588	0.155107	0.30356	NA	RP24-288J3.2
ENSMUSG00000026603.13	277.931	-0.45269	0.165427	0.000501756	0.00737753	Smyd2
ENSMUSG00000103467.1	8.35739	0.015503	0.151789	0.568511	NA	RP24-288J3.1
ENSMUSG00000010175.13	11.6732	0.0105505	0.150218	0.739085	NA	Prox1
ENSMUSG00000089872.10	365.367	0.155284	0.131767	0.0854088	0.272021	Rps6kc1
ENSMUSG00000026634.16	371.381	-0.29654	0.179758	0.0122113	0.0760742	Angel2
ENSMUSG00000037568.12	7.31494	0.0296836	0.154881	0.273001	NA	Vash2
ENSMUSG00000066595.9	276.999	-0.270619	0.170225	0.0163266	0.093112	Mfsd7b
ENSMUSG00000097845.2	3.71921	0.00921131	0.152681	0.563106	NA	A230020J21Rik
ENSMUSG00000057072.11	2.95524	0.00688077	0.152463	0.673454	NA	Spata45
ENSMUSG00000026632.17	151.191	-0.0164904	0.122173	0.826718	0.931012	Tatdn3
ENSMUSG00000062510.12	542.31	0.0353145	0.0965724	0.639906	0.83156	Nsl1
ENSMUSG00000103576.1	7.18006	-0.00162369	0.150867	0.947241	NA	RP23-399N18.7
ENSMUSG00000026630.9	1.9939	0.000191097	0.152543	0.989846	NA	Batf3
ENSMUSG00000102777.1	2.81431	-0.0121727	0.153188	0.384912	NA	RP23-399N18.9
ENSMUSG00000026628.13	11.767	0.0257741	0.153765	0.350406	NA	Atf3
ENSMUSG00000073478.6	15.0149	0.0197736	0.150203	0.590727	NA	D730003I15Rik
ENSMUSG00000103685.1	1.69594	0.00493406	0.15264	0.712671	NA	RP24-443M8.1
ENSMUSG00000037499.9	44.2898	-0.0226523	0.144342	0.66733	0.848193	Nenf
ENSMUSG00000026627.7	94.5315	-0.0256841	0.131725	0.710272	0.872544	Tmem206
ENSMUSG00000026626.11	1256.12	0.143732	0.0907302	0.0558807	0.207909	Ppp2r5a
ENSMUSG00000103433.1	2.96302	0.00796663	0.152425	0.647303	NA	RP23-103B18.6
ENSMUSG00000103114.1	3.99514	-0.0102737	0.152561	0.563449	NA	RP23-103B18.8
ENSMUSG00000104341.1	1.95997	-0.00898314	0.152933	0.494138	NA	RP23-103B18.9
ENSMUSG00000102246.1	17.8757	-0.0867837	0.185728	0.0307869	NA	RP24-566B6.4
ENSMUSG00000037474.13	5511.74	-0.244125	0.0643879	4.03448e-05	0.000996666	Dtl
ENSMUSG00000037461.10	2355.41	-0.134208	0.0775983	0.0461694	0.184023	Ints7
ENSMUSG00000102970.1	3.94609	-0.00390757	0.152149	0.822009	NA	RP24-566B6.2
ENSMUSG00000026623.16	3962.43	-0.0755315	0.0671174	0.208689	0.459788	Lpgat1
ENSMUSG00000095504.1	3.51343	0.000895443	0.15187	0.964842	NA	Gm22446
ENSMUSG00000064845.1	6.51239	0.0016895	0.151179	0.946444	NA	Gm26203
ENSMUSG00000102840.1	26.6558	-0.0246981	0.149862	0.544511	0.774833	RP23-355E19.1
ENSMUSG00000026622.15	5774.46	-0.0616222	0.0615209	0.272019	0.533901	Nek2
ENSMUSG00000055833.14	69.9346	-0.0839999	0.165556	0.197917	0.446119	1700034H15Rik
ENSMUSG00000037434.7	1199.36	0.162327	0.10377	0.0485475	0.19055	Slc30a1
ENSMUSG00000049353.17	31.9435	-0.0191958	0.144775	0.703812	0.869675	Rd3
ENSMUSG00000097416.3	9.09022	-0.0352009	0.156412	0.211614	NA	Gm26670
ENSMUSG00000026637.13	17.0774	0.0401174	0.156199	0.269424	NA	Traf5
ENSMUSG00000103653.1	43.8524	0.920209	0.534796	0.0023294	0.02338	WI1-1003N17.1
ENSMUSG00000037395.15	405.094	-0.046591	0.102517	0.545078	0.775346	Rcor3
ENSMUSG00000097316.2	4.05695	-0.0204804	0.154217	0.225839	NA	Gm10516
ENSMUSG00000058248.12	139.222	-0.000353856	0.126566	0.994886	0.998015	Kcnh1
ENSMUSG00000037375.16	7.78382	-0.0326575	0.155834	0.223902	NA	Hhat
ENSMUSG00000094131.1	218.871	0.185389	0.182697	0.0655772	0.231112	Gm22265
ENSMUSG00000016262.14	2.38603	-0.00352286	0.152476	0.804799	NA	Sertad4
ENSMUSG00000016200.14	45.8134	-0.0488665	0.153842	0.339488	0.602641	Syt14
ENSMUSG00000016181.9	865.312	-0.00482935	0.0861608	0.945082	0.981688	Diexf
ENSMUSG00000026638.15	539.638	-0.0949852	0.106403	0.235879	0.492011	Irf6
ENSMUSG00000079144.7	128.116	0.0391891	0.134549	0.57892	0.796537	A130010J15Rik
ENSMUSG00000037318.10	2.67779	0.000158407	0.152316	0.993636	NA	Traf3ip3
ENSMUSG00000026639.18	4.95777	-0.0173994	0.152833	0.443669	NA	Lamb3
ENSMUSG00000016194.14	2.45651	-0.00232188	0.152396	0.873146	NA	Hsd11b1
ENSMUSG00000016179.11	2.21075	0.00186885	0.152531	0.890382	NA	Camk1g
ENSMUSG00000097850.2	1.84597	-0.000181359	0.152497	0.986671	NA	4631405K08Rik
ENSMUSG00000026640.12	64.9338	-0.0343465	0.141841	0.587124	0.800396	Plxna2
ENSMUSG00000102523.1	1.6188	0.0091013	0.153091	0.420641	NA	RP23-288J11.1
ENSMUSG00000102841.1	2.01027	0.00032798	0.152542	0.981509	NA	RP23-288J11.3
ENSMUSG00000016494.9	2.08128	-0.00295868	0.152497	0.831274	NA	Cd34
ENSMUSG00000096929.7	2.14249	0.00599619	0.152653	0.666929	NA	A330023F24Rik
ENSMUSG00000016493.13	5.80029	-0.0217894	0.153772	0.327707	NA	Cd46
ENSMUSG00000103443.1	3.29633	0.0265158	0.155735	0.103922	NA	RP23-82P18.4
ENSMUSG00000016481.15	274.232	0.0629319	0.116087	0.429677	0.68731	Cr1l
ENSMUSG00000026616.16	2.03422	0.00415627	0.15255	0.766648	NA	Cr2
ENSMUSG00000050530.14	293.543	-0.0222599	0.108992	0.771971	0.904259	Fam171a1
ENSMUSG00000026643.16	2589.05	-0.00129401	0.067127	0.981717	0.992744	Nmt2
ENSMUSG00000075837.1	3.31701	-0.0033008	0.1523	0.834956	NA	Gm22005
ENSMUSG00000049950.6	690.992	-0.32837	0.122893	0.00103729	0.0127695	Rpp38
ENSMUSG00000026644.7	11.2114	-0.0285711	0.153951	0.34046	NA	Acbd7
ENSMUSG00000026645.11	12.8948	-0.00519047	0.150241	0.858191	NA	Olah
ENSMUSG00000026648.18	1995.55	0.0110114	0.0703313	0.847046	0.940253	Dclre1c
ENSMUSG00000026646.16	481.954	0.0459713	0.095002	0.540664	0.771536	Suv39h2
ENSMUSG00000085043.1	7.74414	-0.00347659	0.151051	0.886498	NA	Gm13184
ENSMUSG00000109865.1	1663.05	-0.0162817	0.0704761	0.793973	0.915869	ENSMUSG00000109865.1
ENSMUSG00000051396.15	257.844	-0.0958046	0.144748	0.242212	0.500067	Hspa14
ENSMUSG00000039496.8	37.344	-0.0377446	0.147956	0.482311	0.730397	Cdnf
ENSMUSG00000026655.15	630.107	-0.102619	0.121748	0.222514	0.477099	Fam107b
ENSMUSG00000085205.1	3.1177	0.0141588	0.153119	0.412472	NA	Gm13185
ENSMUSG00000086445.1	12.6983	-0.0153616	0.151841	0.559912	NA	Gm13191
ENSMUSG00000026657.17	22.3019	0.0249279	0.149451	0.558144	NA	Frmd4a
ENSMUSG00000104284.1	1.51921	-0.000852289	0.152639	0.942203	NA	RP23-74F20.2
ENSMUSG00000086018.7	1.92727	0.00238699	0.152438	0.869996	NA	Gm13179
ENSMUSG00000039449.14	4179.16	-0.0265867	0.0659533	0.658209	0.842879	Prpf18
ENSMUSG00000083378.3	3.96609	0.0190078	0.153593	0.333171	NA	Gm13196
ENSMUSG00000048186.14	342.88	-0.0612758	0.118267	0.440674	0.696146	Bend7
ENSMUSG00000026662.13	2071.68	-0.112028	0.0782597	0.0969484	0.295579	Sephs1
ENSMUSG00000026664.7	1207.43	0.115791	0.0907496	0.120937	0.337961	Phyh
ENSMUSG00000086670.1	4.64723	-0.00140351	0.152041	0.934867	NA	Gm13194
ENSMUSG00000082795.1	61.4842	0.181734	0.287282	0.0334074	0.149594	Gm13193
ENSMUSG00000069188.5	269.759	0.0947896	0.139908	0.252962	0.512472	Gm13192
ENSMUSG00000026668.10	2.63328	-0.000867426	0.152536	0.945132	NA	Ucma
ENSMUSG00000026669.14	9329.28	-0.189749	0.0606487	0.000691788	0.00933882	Mcm10
ENSMUSG00000026672.11	404.999	0.112821	0.115466	0.176031	0.41779	Optn
ENSMUSG00000026676.7	2.36142	0.00400144	0.152342	0.803323	NA	Ccdc3
ENSMUSG00000039145.16	46.6828	-0.0798133	0.165005	0.199852	0.448552	Camk1d
ENSMUSG00000039128.13	490.835	0.0723896	0.103595	0.356839	0.621239	Cdc123
ENSMUSG00000025817.12	201.836	0.0657882	0.132074	0.398213	0.659037	Nudt5
ENSMUSG00000056718.2	4.66601	0.00144996	0.151525	0.948811	NA	Gm13199
ENSMUSG00000025816.15	182.509	-0.0394316	0.122463	0.603097	0.809225	Sec61a2
ENSMUSG00000085818.7	17.3655	0.00294251	0.149048	0.933724	NA	Gm13267
ENSMUSG00000025815.13	1882.66	-0.112622	0.0936962	0.136229	0.36123	Dhtkd1
ENSMUSG00000043241.14	3863.02	0.0391037	0.0638221	0.500826	0.743899	Upf2
ENSMUSG00000045319.13	1257.5	0.0101787	0.0768522	0.878865	0.954375	Proser2
ENSMUSG00000082332.2	5.27527	-0.00313277	0.151543	0.884262	NA	Gm13384
ENSMUSG00000102887.1	28.9362	-0.112168	0.202881	0.0513697	0.197226	RP23-413M3.5
ENSMUSG00000039063.5	95.2591	-0.0549819	0.148797	0.382208	0.643844	Echdc3
ENSMUSG00000087125.1	2.45267	-0.00139197	0.152419	0.92142	NA	A230108P19Rik
ENSMUSG00000039046.15	652.443	0.134339	0.113334	0.111468	0.321859	Usp6nl
ENSMUSG00000085716.1	4.61293	-0.000343587	0.151577	0.983604	NA	Gm13388
ENSMUSG00000086109.2	2.37222	-0.00719542	0.152543	0.644691	NA	Gm13391
ENSMUSG00000002107.18	351.269	-7.42356e-05	0.110472	0.996644	0.998409	Celf2
ENSMUSG00000062319.2	2.50458	-0.0207076	0.154873	0.0526343	NA	Gm10115
ENSMUSG00000065824.1	98.6348	0.567595	0.310265	0.00299356	0.027964	Gm26315
ENSMUSG00000082953.3	18.4972	-0.00322303	0.147785	0.931723	NA	Gm13217
ENSMUSG00000015619.10	4438.1	-0.0478262	0.0766808	0.469741	0.719894	Gata3
ENSMUSG00000086618.1	13.9562	-0.0244162	0.151692	0.480771	NA	Gm13256
ENSMUSG00000025783.2	18.0364	-0.0647328	0.167996	0.101325	NA	4930412O13Rik
ENSMUSG00000079602.2	3.21677	0.0187877	0.153901	0.271267	NA	9230102O04Rik
ENSMUSG00000025782.12	1272.56	-0.199577	0.0821277	0.00517142	0.0421118	Taf3
ENSMUSG00000103570.1	3.76304	0.000957653	0.151911	0.961471	NA	RP23-393G10.4
ENSMUSG00000025781.14	6867.73	0.0307672	0.0593058	0.574103	0.794123	Atp5c1
ENSMUSG00000077733.1	11.7935	0.00791259	0.1498	0.808363	NA	Gm23608
ENSMUSG00000037262.7	415.994	-0.0621186	0.100345	0.419608	0.678268	Kin
ENSMUSG00000025780.7	42.8456	-0.0138189	0.143273	0.789967	0.914258	Itih5
ENSMUSG00000086748.1	57.3321	-0.00253056	0.139803	0.962339	0.986887	Gm13261
ENSMUSG00000061186.15	1260.76	0.220135	0.11196	0.0129507	0.0793147	Sfmbt2
ENSMUSG00000080500.1	30.5227	1.00044	0.554885	0.0020575	0.0213483	Gm22072
ENSMUSG00000080627.1	9.57587	0.0251707	0.153056	0.40375	NA	Gm22677
ENSMUSG00000092793.1	5.6664	0.03033	0.155872	0.184666	NA	Mir466m
ENSMUSG00000077972.1	5.4838	1.937e-05	0.151407	0.998517	NA	Mir466f-1
ENSMUSG00000080653.1	3.3164	-0.0162024	0.153278	0.375138	NA	Mir669e
ENSMUSG00000076126.1	3.30777	0.0176479	0.153711	0.29331	NA	Mir669b
ENSMUSG00000077131.1	10.6691	0.0170295	0.151166	0.584583	NA	Gm23578
ENSMUSG00000077834.1	5.30813	0.032042	0.156725	0.124964	NA	Mir669d
ENSMUSG00000077998.1	4.17681	-0.0232137	0.154388	0.251137	NA	Mir466f-2
ENSMUSG00000076959.1	2.59161	0.000678391	0.152438	0.963554	NA	Mir669l
ENSMUSG00000080504.1	1.53587	0.0108758	0.153267	0.349038	NA	Mir669d-2
ENSMUSG00000077981.1	2.20437	0.00411429	0.152636	0.751572	NA	Mir466f-3
ENSMUSG00000078026.1	8.90772	0.00159321	0.150405	0.956945	NA	Mir466o
ENSMUSG00000094165.1	4.36219	0.00231985	0.151856	0.907657	NA	Gm26073
ENSMUSG00000077049.2	10.8132	0.00366231	0.149663	0.910262	NA	Mir467c
ENSMUSG00000094297.1	9.72127	-0.0114206	0.151436	0.65673	NA	Mir669k
ENSMUSG00000095843.1	5.94197	-0.00498657	0.151388	0.828086	NA	Gm26491
ENSMUSG00000096624.1	10.1226	0.0349435	0.156595	0.195257	NA	Mir467a-1
ENSMUSG00000096583.1	2.41732	-0.011949	0.153062	0.428886	NA	Mir669a-1
ENSMUSG00000080459.1	2.66506	-0.0159467	0.153898	0.196237	NA	Mir669g
ENSMUSG00000095938.1	3.16637	0.0208676	0.154365	0.206347	NA	Gm25701
ENSMUSG00000095340.1	5.49947	0.0102124	0.152144	0.626486	NA	Mir669j
ENSMUSG00000096027.1	3.54041	-0.0185471	0.153617	0.323465	NA	Mir467a-2
ENSMUSG00000105546.1	4.45274	-0.0208238	0.153798	0.313293	NA	ENSMUSG00000105546.1
ENSMUSG00000095336.1	3.59302	-0.0147663	0.153242	0.379752	NA	Gm24315
ENSMUSG00000094190.1	2.34075	0.0172823	0.153833	0.254086	NA	Gm25451
ENSMUSG00000095509.1	7.68017	-0.0133388	0.152323	0.543526	NA	Mir467b
ENSMUSG00000104561.1	1.88985	-0.0148278	0.153769	0.208561	NA	ENSMUSG00000104561.1
ENSMUSG00000104734.1	2.46489	0.00507633	0.152536	0.72472	NA	ENSMUSG00000104734.1
ENSMUSG00000094927.1	3.04219	0.00348905	0.15218	0.841052	NA	Gm24761
ENSMUSG00000080405.1	4.83953	0.00392633	0.151624	0.857528	NA	Gm23651
ENSMUSG00000096264.1	2.01112	-0.00209897	0.152501	0.8768	NA	Gm23108
ENSMUSG00000096880.1	2.60385	-0.00893655	0.152828	0.53162	NA	Gm23569
ENSMUSG00000105365.1	1.62381	-0.00406163	0.152699	0.73668	NA	ENSMUSG00000105365.1
ENSMUSG00000096889.1	3.99284	-0.00216799	0.15204	0.902553	NA	Gm23571
ENSMUSG00000080476.1	4.40839	-0.0113975	0.152712	0.518242	NA	Gm25316
ENSMUSG00000080684.1	2.45902	0.00252327	0.152523	0.854166	NA	Gm23988
ENSMUSG00000095051.1	5.18723	0.0335154	0.157059	0.124061	NA	Gm25673
ENSMUSG00000094943.1	3.17978	-0.00881588	0.152749	0.554619	NA	Gm25753
ENSMUSG00000105783.1	2.00396	-0.0012646	0.152565	0.919809	NA	ENSMUSG00000105783.1
ENSMUSG00000094327.1	6.32714	0.00710139	0.151271	0.775894	NA	Gm26398
ENSMUSG00000076948.2	2.16557	0.000925608	0.152547	0.944328	NA	Mir467e
ENSMUSG00000077113.2	7.60158	-0.0286795	0.154736	0.27633	NA	Mir466p
ENSMUSG00000094330.1	9.39752	-0.0467169	0.160811	0.113424	NA	Gm22051
ENSMUSG00000080624.1	5.7577	0.0212845	0.153464	0.366855	NA	Gm22678
ENSMUSG00000070099.1	5.50509	-0.0204717	0.153486	0.3555	NA	Mir466
ENSMUSG00000080558.1	4.51758	0.0261497	0.155378	0.156821	NA	Gm22091
ENSMUSG00000076976.2	2.62255	-0.011455	0.153304	0.335347	NA	Mir297c
ENSMUSG00000076118.1	1.64448	0.0146104	0.15379	0.157422	NA	Mir669c
ENSMUSG00000076014.1	2.97175	-0.0130179	0.153335	0.340651	NA	Mir669a-2
ENSMUSG00000092697.1	3.50789	-0.0259223	0.155322	0.154681	NA	Gm22925
ENSMUSG00000088833.1	3.34672	-0.0168825	0.153547	0.320881	NA	Gm23542
ENSMUSG00000076222.1	3.15022	-0.0148258	0.153325	0.35964	NA	Mir297b
ENSMUSG00000078031.1	1.65976	0.0149964	0.153868	0.154592	NA	Mir466d
ENSMUSG00000095699.1	3.28128	-0.0273043	0.155836	0.11316	NA	Gm26092
ENSMUSG00000088980.1	1.80387	-0.00266273	0.152661	0.821728	NA	Mir669m-2
ENSMUSG00000077991.1	3.28985	-0.0108547	0.152524	0.558782	NA	Mir466n
ENSMUSG00000077086.1	2.42541	-0.00220144	0.152387	0.88027	NA	Mir669o
ENSMUSG00000077941.1	5.01592	-0.0298522	0.156291	0.120533	NA	Mir466h
ENSMUSG00000078060.1	4.27999	0.0074128	0.152196	0.695069	NA	Mir466l
ENSMUSG00000080686.1	13.8888	0.00541246	0.148874	0.880061	NA	Gm24806
ENSMUSG00000080657.1	23.4693	0.122424	0.220557	0.0259924	NA	Mir669i
ENSMUSG00000080594.1	8.66276	-0.0111622	0.150731	0.702041	NA	Mir669h
ENSMUSG00000085257.2	3.39123	-0.0078743	0.15256	0.623223	NA	Gm13264
ENSMUSG00000083900.2	1.55027	-0.00796534	0.152984	0.49245	NA	Gm13294
ENSMUSG00000026778.13	6.39616	-0.0101213	0.151786	0.661624	NA	Prkcq
ENSMUSG00000103223.1	51.6643	-0.020641	0.141285	0.718785	0.87706	RP23-291L24.7
ENSMUSG00000026773.19	959.823	-0.143365	0.11366	0.091445	0.284595	Pfkfb3
ENSMUSG00000102329.1	22.5652	0.0249883	0.149777	0.548685	NA	RP23-428M4.4
ENSMUSG00000102376.1	50.5229	0.026779	0.145555	0.611274	0.813738	RP23-307N14.2
ENSMUSG00000037197.11	6598.41	-0.0792949	0.0623017	0.161894	0.397661	Rbm17
ENSMUSG00000026770.5	10.349	-0.0171215	0.15146	0.563488	NA	Il2ra
ENSMUSG00000023206.16	3.77026	-0.00181207	0.152075	0.916288	NA	Il15ra
ENSMUSG00000058594.15	459.657	0.198941	0.152706	0.0465869	0.185413	Fbxo18
ENSMUSG00000047909.11	188.027	-0.00396978	0.117636	0.956832	0.985127	Ankrd16
ENSMUSG00000026768.10	4.86133	-0.0339675	0.157434	0.0976894	NA	Itga8
ENSMUSG00000026767.12	340.329	-0.163763	0.129526	0.0722645	0.245636	Fam188a
ENSMUSG00000102630.1	3.26728	0.0155234	0.153335	0.366068	NA	RP23-232K16.3
ENSMUSG00000104449.1	7.84715	0.0115499	0.151826	0.631149	NA	RP23-232K16.2
ENSMUSG00000104406.1	8.17805	0.0103024	0.151131	0.703943	NA	RP23-232K16.4
ENSMUSG00000083547.2	1.78521	-0.00682695	0.152797	0.592893	NA	Gm13321
ENSMUSG00000026730.12	37.4221	-0.0326311	0.147085	0.532951	0.76615	Pter
ENSMUSG00000026727.10	245.027	0.0738243	0.134226	0.352368	0.616348	Rsu1
ENSMUSG00000103360.1	3.90475	-0.000898174	0.152148	0.955173	NA	RP23-415C3.9
ENSMUSG00000102691.1	7.24087	-0.00143718	0.151004	0.951866	NA	RP23-415C3.8
ENSMUSG00000103232.1	2.01417	-0.017206	0.154259	0.0921312	NA	RP23-336A16.3
ENSMUSG00000086358.2	23.4725	-0.00475144	0.147022	0.90572	NA	Gm13270
ENSMUSG00000026726.10	1938.76	0.0112028	0.127755	0.876338	0.953362	Cubn
ENSMUSG00000026723.10	149.443	-0.143646	0.173447	0.113365	0.325033	Trdmt1
ENSMUSG00000026728.9	71.1242	0.0271323	0.138749	0.668156	0.84886	Vim
ENSMUSG00000003418.11	16.382	-0.0658202	0.169045	0.087611	NA	St8sia6
ENSMUSG00000063275.15	39.2552	-0.0230303	0.145158	0.65293	0.838975	Ptpla
ENSMUSG00000103926.1	3.15204	0.0233197	0.155012	0.134306	NA	RP23-334M9.5
ENSMUSG00000086657.2	17.9618	-0.0388095	0.156756	0.229237	NA	Stamos
ENSMUSG00000026718.17	1038.64	-0.0325227	0.08257	0.639677	0.831483	Stam
ENSMUSG00000103901.1	23.5079	0.0160643	0.147061	0.71972	NA	RP23-211O3.4
ENSMUSG00000026712.3	20.9981	0.00879506	0.147196	0.834462	NA	Mrc1
ENSMUSG00000103475.1	67.2224	-0.0317555	0.137958	0.625012	0.823436	RP23-201A19.2
ENSMUSG00000036949.16	1.95369	0.00179921	0.15258	0.889111	NA	Slc39a12
ENSMUSG00000057914.15	12.1074	-0.0483834	0.160289	0.159552	NA	Cacnb2
ENSMUSG00000070271.7	8.71544	-0.00980944	0.150712	0.731987	NA	Gm13268
ENSMUSG00000104271.1	2.48584	-0.0072069	0.152726	0.604049	NA	RP23-303M15.4
ENSMUSG00000026707.15	242.335	-0.16617	0.15081	0.0807368	0.263274	Nsun6
ENSMUSG00000103778.1	12.0554	-0.00153383	0.150575	0.952751	NA	RP23-303M15.7
ENSMUSG00000017418.14	954.406	-0.108335	0.0897186	0.142304	0.369522	Arl5b
ENSMUSG00000102258.1	12.8859	0.0164592	0.150281	0.633008	NA	RP23-379F6.3
ENSMUSG00000075520.5	6.17689	-0.00361293	0.151871	0.851411	NA	Malrd1
ENSMUSG00000103865.1	1.74739	0.00484827	0.152605	0.723237	NA	RP23-131N18.1
ENSMUSG00000026748.13	42.9668	-0.0518363	0.157403	0.267795	0.529884	Plxdc2
ENSMUSG00000053702.16	32.3411	-0.00329256	0.144977	0.941969	0.980594	Nebl
ENSMUSG00000054057.2	329.688	0.0513976	0.11326	0.519509	0.757104	A930004D18Rik
ENSMUSG00000085319.1	10.3595	-0.00198071	0.150101	0.94453	NA	Gm13330
ENSMUSG00000054074.9	402.945	0.351638	0.176404	0.00476138	0.0396304	Skida1
ENSMUSG00000086340.1	13.2019	-0.0225542	0.151864	0.485638	NA	1810059C17Rik
ENSMUSG00000026743.16	2670.14	-0.112695	0.0718142	0.0749461	0.251191	Mllt10
ENSMUSG00000099050.1	4.45516	0.00375825	0.152173	0.83124	NA	Mir7655
ENSMUSG00000092814.1	8.02732	-0.0119379	0.151279	0.658991	NA	Gm23638
ENSMUSG00000064964.1	17.8209	-0.00112314	0.148791	0.97265	NA	Gm25147
ENSMUSG00000081619.1	21.1176	0.0111052	0.147341	0.792319	NA	Gm13351
ENSMUSG00000026740.12	1334.29	-0.189285	0.0900593	0.01258	0.0774327	Dnajc1
ENSMUSG00000083070.2	1.70718	-0.00634619	0.15281	0.605609	NA	Gm13350
ENSMUSG00000082520.2	4.89399	0.0333377	0.157555	0.0701754	NA	Gm13349
ENSMUSG00000051154.11	1628.87	-0.0413463	0.0885954	0.567471	0.789147	Commd3
ENSMUSG00000026739.13	2806.41	-0.0906997	0.0790846	0.181277	0.423624	Bmi1
ENSMUSG00000026737.12	228.594	-0.000182011	0.113328	0.994958	0.998018	Pip4k2a
ENSMUSG00000037683.14	2.3354	-0.0102705	0.153092	0.421642	NA	Armc3
ENSMUSG00000023094.14	77.2229	0.223665	0.315466	0.0322819	0.146477	Msrb2
ENSMUSG00000026734.9	5.09195	-0.00549808	0.151728	0.794358	NA	4921504E06Rik
ENSMUSG00000043415.5	1791.74	-0.25188	0.0949339	0.00182281	0.0194389	Otud1
ENSMUSG00000087246.1	1.70713	-0.0047281	0.152666	0.711468	NA	Gm13346
ENSMUSG00000036617.17	3320.49	-0.785223	0.0844745	9.67255e-22	4.57855e-19	Etl4
ENSMUSG00000060795.5	4.62367	-0.00579076	0.151851	0.7761	NA	Gm13363
ENSMUSG00000082164.1	13.7721	-2.12932	0.909443	0.000610273	NA	Gm13360
ENSMUSG00000081128.1	40.6112	0.0046856	0.141691	0.932368	0.977116	Gm13328
ENSMUSG00000085477.7	23.0598	-0.0239652	0.149362	0.566313	NA	Gm13335
ENSMUSG00000098575.1	1.78461	-0.00598247	0.152728	0.640467	NA	Gm27446
ENSMUSG00000086418.1	11.3818	0.00186969	0.14955	0.955696	NA	Gm13362
ENSMUSG00000036591.16	5680.01	-0.20296	0.0700907	0.00132547	0.0153633	Arhgap21
ENSMUSG00000085206.1	18.8146	-0.00948848	0.148013	0.807344	NA	Gm13380
ENSMUSG00000075514.4	46.9218	-0.202939	0.316204	0.0299634	0.138914	Gm13375
ENSMUSG00000086821.3	3.52931	0.00996295	0.152508	0.583344	NA	Gm13377
ENSMUSG00000048550.17	53.5395	0.0212628	0.140127	0.723104	0.878688	Thnsl1
ENSMUSG00000084071.1	1.7988	0.0172283	0.154188	0.120034	NA	Gm13378
ENSMUSG00000045967.11	20.0953	0.0110824	0.147291	0.793405	NA	Gpr158
ENSMUSG00000081467.1	20.4959	-0.0083825	0.147233	0.837617	NA	Gm13337
ENSMUSG00000025716.14	64.8762	-0.0741856	0.159333	0.247821	0.505919	Myo3a
ENSMUSG00000083863.1	8.95962	-0.00407207	0.150518	0.88152	NA	Gm13341
ENSMUSG00000083563.1	112.128	-0.680916	0.267216	0.000529042	0.00768631	Gm13340
ENSMUSG00000082884.1	27.4862	-0.0131235	0.145673	0.777187	0.907491	Gm13339
ENSMUSG00000026787.3	22.3979	-0.0670244	0.16718	0.136382	NA	Gad2
ENSMUSG00000026786.14	93.7815	-0.0602308	0.15111	0.341505	0.604454	Apbb1ip
ENSMUSG00000026784.14	458.408	-0.120168	0.111265	0.147202	0.375921	Pdss1
ENSMUSG00000084625.1	6.00205	0.0145643	0.152718	0.481857	NA	Gm25544
ENSMUSG00000081861.1	7.58853	-0.00446117	0.150905	0.858956	NA	Gm14441
ENSMUSG00000058835.14	1502.2	-0.173689	0.0843312	0.0160088	0.0918706	Abi1
ENSMUSG00000083650.1	24.6139	0.0254185	0.1492	0.55997	0.784748	Gm13357
ENSMUSG00000026781.17	1617.49	-0.263168	0.0801949	0.000235811	0.00407093	Acbd5
ENSMUSG00000026779.6	1951.98	-0.202564	0.074599	0.00229268	0.0231016	Mastl
ENSMUSG00000026775.9	7093.05	-0.0909227	0.0599671	0.0982319	0.297793	Yme1l1
ENSMUSG00000081648.1	15.8808	0.0415686	0.156208	0.274615	NA	Gm13423
ENSMUSG00000026774.11	4.61379	0.00473341	0.151757	0.82271	NA	4931423N10Rik
ENSMUSG00000084098.1	4.31119	-0.00546423	0.152098	0.765778	NA	Gm13422
ENSMUSG00000102704.1	2.86739	0.0061382	0.152443	0.703045	NA	RP23-183O12.1
ENSMUSG00000026771.14	335.967	-0.163002	0.141066	0.0808646	0.263515	Spopl
ENSMUSG00000026986.14	5.7656	-0.0251468	0.154526	0.261137	NA	Hnmt
ENSMUSG00000061809.8	3.60979	-0.0157646	0.153395	0.348097	NA	Tbpl2
ENSMUSG00000083116.1	2.50788	2.60525e-05	0.152302	0.999632	NA	Gm13410
ENSMUSG00000044103.4	10.7413	0.0293002	0.153755	0.356599	NA	Il1f9
ENSMUSG00000026983.10	1.59655	0.00261363	0.152666	0.827829	NA	Il1f5
ENSMUSG00000026981.15	4.68483	0.0228434	0.154375	0.245596	NA	Il1rn
ENSMUSG00000026979.16	1541.02	0.31421	0.0849153	3.72894e-05	0.000933762	Psd4
ENSMUSG00000026976.15	4.5433	-0.00756042	0.151964	0.710321	NA	Pax8
ENSMUSG00000102591.1	22.7363	-0.091654	0.188137	0.0411513	NA	RP23-264D16.7
[truncated: 25,450 more rows]

## Sheet: TEs
	baseMean	log2FoldChange	lfcSE	pvalue	padj	family	class
RLTR17B_Mm	12469.8	0.024438	0.0597608	0.656051	0.913666	ERVK	LTR
Lx2	5375.4	0.148429	0.0706978	0.0189197	0.135625	L1	LINE
L1_Mus1	19524.5	0.0962669	0.0618421	0.096165	0.396594	L1	LINE
L1Md_T	86384	0.338394	0.0769483	6.50996e-07	2.27348e-05	L1	LINE
Lx5	8770.72	0.0661402	0.0631043	0.250477	0.640057	L1	LINE
L1M2	7837.03	0.00042886	0.0625245	0.994666	0.99872	L1	LINE
RMER16A3	275.224	0.205671	0.142516	0.0377532	0.21605	ERVK	LTR
RMER13B	1207.9	0.209129	0.0918157	0.00723827	0.0661646	ERVK	LTR
MYSERV6-int	7226.24	-0.0741	0.0618804	0.184237	0.546572	ERVK	LTR
RLTR1D2_MM	278.852	-0.0815849	0.113147	0.319069	0.702306	ERV1	LTR
L1_Mus3	19545.3	0.0819309	0.0593846	0.13547	0.469491	L1	LINE
Lx3_Mus	5037.08	0.100423	0.0665868	0.0943695	0.390673	L1	LINE
Lx9	17163.9	0.0129002	0.0575753	0.809958	0.94692	L1	LINE
MTD	33749.2	0.0252914	0.0554452	0.619201	0.899662	ERVL-MaLR	LTR
MERVL_2A-int	10801.7	-0.185005	0.200634	0.0686325	0.330309	ERVL	LTR
Lx2A	737.614	0.253973	0.12744	0.00980864	0.0850915	L1	LINE
L1Md_A	19334.8	0.0210549	0.0625449	0.714231	0.920079	L1	LINE
L1Md_F2	39846.5	0.161079	0.0642354	0.00597734	0.0569036	L1	LINE
RLTR10	2360.1	0.00304068	0.0658078	0.960591	0.985199	ERVK	LTR
L2	25546.1	-0.0669734	0.0578407	0.20893	0.58614	L2	LINE
RLTR13D6	378.516	-0.0240886	0.0973084	0.750633	0.931759	ERVK	LTR
LTR33	607.333	0.16499	0.104913	0.0472252	0.255241	ERVL	LTR
Lx2B2	4158.27	0.0831915	0.0698156	0.181939	0.543962	L1	LINE
MER21B	2577.58	-0.00270481	0.066137	0.962819	0.985199	ERVL	LTR
MTE2b	7227.01	0.00387252	0.0592246	0.939245	0.982127	ERVL-MaLR	LTR
HAL1	2498.64	0.022149	0.0651969	0.707169	0.916426	L1	LINE
MTC	17298.3	0.0201763	0.0570125	0.702093	0.914893	ERVL-MaLR	LTR
RMER6C	2637.39	0.0145164	0.0658083	0.808513	0.946581	ERVK	LTR
L1MC5	2988.09	0.0265823	0.068182	0.665051	0.913666	L1	LINE
RMER4B	5028.78	-0.0942616	0.0637652	0.105222	0.416605	ERVK	LTR
Lx6	8365.4	0.0616499	0.0599134	0.2642	0.651583	L1	LINE
MT2B	29677.8	-0.135865	0.0720383	0.0325766	0.19421	ERVL	LTR
Lx3A	2875.29	0.0702182	0.0653767	0.235423	0.615443	L1	LINE
Lx7	16180.6	0.0229149	0.0577166	0.670945	0.913666	L1	LINE
L1MA5A	687.791	-0.0532315	0.0872539	0.463184	0.81991	L1	LINE
RLTR20A3_MM	484.827	-0.0017921	0.0927497	0.979101	0.994193	ERVK	LTR
Lx2A1	686.607	0.100886	0.0955351	0.190213	0.555997	L1	LINE
MTC-int	3459.51	-0.0316485	0.0637857	0.585296	0.883767	ERVL-MaLR	LTR
L1_Mur2	6786.36	0.12018	0.0687296	0.0495607	0.261391	L1	LINE
MT2B2	24923.3	0.0511752	0.0715214	0.420477	0.783433	ERVL	LTR
Lx5c	7356.76	0.0254066	0.0621202	0.652696	0.913666	L1	LINE
ORR1E	13800.7	-0.0234697	0.0574941	0.659133	0.913666	ERVL-MaLR	LTR
L1VL1	2052.15	0.138698	0.0772707	0.0398201	0.222274	L1	LINE
ETnERV-int	6818.35	-0.233829	0.0697045	0.000229404	0.00385738	ERVK	LTR
MMETn-int	46023.8	-0.428161	0.0678136	3.20532e-11	1.8981e-09	ERVK	LTR
L1_Mur3	13414.4	0.0540643	0.0574933	0.307473	0.694004	L1	LINE
RLTR30E_MM	297.781	0.00337997	0.102215	0.965906	0.985874	ERV1	LTR
L1MA4	3222.91	0.0575963	0.0640935	0.323756	0.708931	L1	LINE
Lx	10749.6	0.0660103	0.0645033	0.261965	0.648721	L1	LINE
L1_Mm	9857.94	-0.140624	0.0741149	0.0319249	0.193252	L1	LINE
RMER19C	1509.4	-0.017513	0.0699926	0.778809	0.935428	ERVK	LTR
L1VL2	4579.12	0.012657	0.0655925	0.832571	0.954154	L1	LINE
L1_Rod	4408.47	-0.0160072	0.0647883	0.786966	0.936709	L1	LINE
IAPEz-int	105931	0.0976225	0.0767451	0.130379	0.459054	ERVK	LTR
IAPLTR3-int	587.072	0.321782	0.133567	0.00228309	0.0275183	ERVK	LTR
MTE-int	2744.97	0.00594068	0.0690321	0.924345	0.982127	ERVL-MaLR	LTR
ORR1C2	6926.04	-0.0404762	0.0597085	0.458979	0.817163	ERVL-MaLR	LTR
RLTR42-int	1978.76	-0.22191	0.0814176	0.00192179	0.0244624	ERVK	LTR
L1_Mus2	10959.4	0.0444953	0.0612301	0.426411	0.788802	L1	LINE
L1Md_F	3430.88	0.0363317	0.0763183	0.585702	0.883767	L1	LINE
ORR1D1	13633.8	-0.0380545	0.0579253	0.474817	0.829781	ERVL-MaLR	LTR
L1M5	9703.58	-0.0576192	0.0622684	0.317087	0.70067	L1	LINE
ORR1B2	5447.13	-0.0159397	0.061435	0.778907	0.935428	ERVL-MaLR	LTR
RLTR10-int	7269.44	0.0850072	0.0661385	0.151292	0.494149	ERVK	LTR
RLTR11A2	2589.77	-0.0960475	0.0703378	0.124134	0.45206	ERVK	LTR
MTEa	11083.8	0.00366631	0.0579865	0.901546	0.9727	ERVL-MaLR	LTR
IAPLTR1a_Mm	737.464	0.0155659	0.0914256	0.834295	0.954154	ERVK	LTR
BGLII_Mur	422.75	0.0875338	0.103273	0.27181	0.658729	ERVK	LTR
ORR1A2	17305.1	-0.0774552	0.0592894	0.156097	0.501424	ERVL-MaLR	LTR
RMER21B	840.155	-0.0569078	0.0819317	0.413844	0.780085	ERV1	LTR
RMER19B	8575.89	0.0250506	0.0587122	0.640643	0.908913	ERVK	LTR
MLT2B3	661.699	-0.0210437	0.0898147	0.773457	0.935428	ERVL	LTR
L1ME4b	1520.85	0.118423	0.0761219	0.0754677	0.350809	L1	LINE
ORR1D2	8151.17	0.0187089	0.0601245	0.737446	0.930863	ERVL-MaLR	LTR
L1Md_F3	10757.4	0.373387	0.0814824	5.03165e-07	1.85219e-05	L1	LINE
MTE2b-int	451.53	-0.0425874	0.094263	0.571261	0.883767	ERVL-MaLR	LTR
L1_Mus4	4801.25	0.148591	0.0723997	0.0211878	0.144289	L1	LINE
RLTR30D_MM	121.669	-0.0201115	0.128065	0.782773	0.935428	ERV1	LTR
LTRIS_Mus	4057.48	0.0985856	0.0707188	0.117451	0.440273	ERV1	LTR
MT2_Mm	34111.7	-0.274683	0.110161	0.00388041	0.0423048	ERVL	LTR
L1MA7	1244.37	0.105593	0.0855172	0.143051	0.482376	L1	LINE
RMER5	4396.24	0.0216814	0.0616519	0.702644	0.914893	ERV1	LTR
L1M3	4010.82	-0.0546325	0.0631878	0.343378	0.729916	L1	LINE
Lx8	27453.4	0.0109127	0.0562801	0.833424	0.954154	L1	LINE
L1MB7	6134.2	0.0233483	0.0638262	0.688647	0.913666	L1	LINE
L1MB3	3491.54	0.0369	0.0647151	0.531541	0.871626	L1	LINE
MTA_Mm-int	33731.5	-0.66193	0.0858176	8.51693e-16	9.66671e-14	ERVL-MaLR	LTR
Lx4B	2919.77	0.0501382	0.0711059	0.428462	0.789226	L1	LINE
Lx8b	8407.43	0.0187213	0.0587654	0.727575	0.929107	L1	LINE
RMER6A	8090.82	-0.0172242	0.0584107	0.749596	0.931759	ERVK	LTR
Lx3B	6805.63	0.145054	0.0740634	0.0267037	0.174021	L1	LINE
RLTR13B3	584.511	0.287299	0.114499	0.00221672	0.0269569	ERVK	LTR
MLTR14	3959.78	-0.00302232	0.063023	0.956483	0.985199	ERV1	LTR
IAPLTR2a2_Mm	892.281	0.00693387	0.0784312	0.919265	0.982127	ERVK	LTR
RLTR30D2_MM	607.96	0.0144559	0.08877	0.843656	0.957842	ERV1	LTR
L1_Mur1	2381.76	0.107226	0.0756626	0.106032	0.417386	L1	LINE
ORR1E-int	851.508	0.0103263	0.081945	0.882975	0.967789	ERVL-MaLR	LTR
MTB_Mm	3225.76	0.0484664	0.0642901	0.40706	0.776492	ERVL-MaLR	LTR
ERVB7_1-LTR_MM	1168.11	-0.256245	0.102895	0.00285851	0.032994	ERVK	LTR
MTA_Mm	24458.8	-0.358832	0.0784654	7.2501e-07	2.46866e-05	ERVL-MaLR	LTR
ORR1G	3135.37	-0.0190015	0.0653866	0.747543	0.931759	ERVL-MaLR	LTR
MT2A	7569.25	0.112288	0.0608992	0.0446927	0.243486	ERVL	LTR
RLTR34C_MM	467.432	-0.143075	0.103318	0.0791281	0.360443	ERVK	LTR
RLTR11D	306.951	-0.00295705	0.102729	0.968257	0.986362	ERVK	LTR
BGLII	1606.18	0.0740694	0.0745716	0.25812	0.64625	ERVK	LTR
Lx3C	2063.85	0.0295206	0.0700677	0.638273	0.908388	L1	LINE
LTR33A_	188.205	-0.0232514	0.113435	0.765018	0.933651	ERVL	LTR
RMER19B2	2045.84	0.114979	0.0761055	0.0843149	0.369485	ERVK	LTR
Lx2B	2564.69	0.032202	0.0649892	0.58282	0.883767	L1	LINE
LTR82B	72.6928	0.0477072	0.141172	0.497895	0.848658	ERVL	LTR
RLTR20D	522.238	-0.0571358	0.0968415	0.454332	0.81445	ERVK	LTR
MTEb	5279.02	0.0191928	0.0622008	0.732599	0.929107	ERVL-MaLR	LTR
L1ME3C	168.499	-0.10453	0.133497	0.224254	0.598751	L1	LINE
LTR84a	47.9437	0.0212487	0.141413	0.73103	0.929107	ERVL	LTR
ORR1C1	8883.08	-0.134723	0.061821	0.0172585	0.128448	ERVL-MaLR	LTR
ORR1A4	6651.45	-0.0631095	0.0602826	0.254693	0.644916	ERVL-MaLR	LTR
MER90a	191.547	0.0543801	0.119333	0.497912	0.848658	ERV1	LTR
MLT1A	2101.79	0.0392585	0.0709248	0.535032	0.872712	ERVL-MaLR	LTR
RLTR25A	1966.88	-0.196573	0.0763592	0.00370143	0.0413225	ERVK	LTR
MLT1E3	462.702	0.213799	0.111261	0.0154915	0.116571	ERVL-MaLR	LTR
MTE2a	8500.03	0.0458472	0.0586433	0.428801	0.789226	ERVL-MaLR	LTR
RMER10B	2468.94	-0.057444	0.0674753	0.343447	0.729916	ERVL	LTR
MLT1F	3430.14	-0.190835	0.0677445	0.00190168	0.0244347	ERVL-MaLR	LTR
Lx4A	5256.14	0.0758168	0.0612129	0.177836	0.543393	L1	LINE
Lx5b	3251.9	0.0432378	0.0748524	0.510773	0.854351	L1	LINE
RMER15	11733.1	0.0305387	0.0583336	0.576495	0.883767	ERVL	LTR
L1Md_Gf	2438.34	0.200098	0.0752918	0.00283345	0.0329843	L1	LINE
RLTR13D2	197.482	-0.025455	0.111399	0.743907	0.931759	ERVK	LTR
L1VL4	4903.09	0.0952623	0.0662988	0.111467	0.427177	L1	LINE
RMER17C-int	1961.14	0.131594	0.0728703	0.0367944	0.211451	ERVK	LTR
Lx10	2888.63	0.0565396	0.0652138	0.337497	0.725034	L1	LINE
MLT1J	1954.15	-0.00972593	0.0688959	0.8742	0.967789	ERVL-MaLR	LTR
RLTR9A3	276.715	0.242337	0.142759	0.0181854	0.131919	ERVK	LTR
MLTR18C_MM	281.628	0.260814	0.14171	0.0121276	0.096595	ERVK	LTR
ORR1A1	8701.97	-0.111512	0.0687729	0.0703031	0.335975	ERVL-MaLR	LTR
ORR1A3	3793.45	-0.0361313	0.0625753	0.526944	0.867034	ERVL-MaLR	LTR
ORR1B2-int	646.318	-0.00553291	0.0912085	0.940644	0.982127	ERVL-MaLR	LTR
L1ME3Cz	1569.31	-0.0733745	0.0787131	0.279508	0.665541	L1	LINE
MLT1A0	4068.57	0.0289447	0.0627047	0.614828	0.897531	ERVL-MaLR	LTR
L1MC5a	1949.18	-0.0172983	0.0706175	0.782706	0.935428	L1	LINE
L1MA9	1537.76	-0.0826699	0.0764243	0.214177	0.590462	L1	LINE
MER89-int	9.74094	-0.0275377	0.155594	0.38528	NA	ERV1	LTR
HAL1M8	555.666	-0.0905533	0.0971959	0.241695	0.626735	L1	LINE
RLTR18	1205.17	0.0422497	0.084022	0.55171	0.880389	ERVK	LTR
MT2C_Mm	56041	-0.0564355	0.0670962	0.352428	0.735592	ERVL	LTR
RMER4A	2648	-0.0329873	0.0676607	0.587198	0.883767	ERVK	LTR
ORR1A0	7378.46	-0.324537	0.0772946	4.60619e-06	0.000128033	ERVL-MaLR	LTR
RMER12	1674.51	-0.0337696	0.0755023	0.608169	0.895727	ERVK	LTR
MLT1F2	1301.31	0.0548337	0.0786528	0.419914	0.783433	ERVL-MaLR	LTR
RLTR43C	54.9923	-0.0540014	0.146416	0.426293	0.788802	ERVK	LTR
RMER17D2	637.291	0.171027	0.119955	0.0558936	0.279879	ERVK	LTR
L1MC3	3700.41	0.0584208	0.0665013	0.3313	0.721658	L1	LINE
L1MC4	4393.23	-0.042941	0.0656682	0.470941	0.827641	L1	LINE
IAP-d-int	712.41	0.12445	0.104746	0.125522	0.45479	ERVK	LTR
MTB	5512.93	0.0228553	0.0623522	0.686208	0.913666	ERVL-MaLR	LTR
MLT1K	1868.85	-0.0247294	0.0738067	0.702652	0.914893	ERVL-MaLR	LTR
L1ME4c	604.473	-0.00175159	0.088721	0.980324	0.994193	L1	LINE
RLTR51A_Mm	1310.82	-0.0708742	0.0839554	0.315894	0.70067	ERVK?	LTR
ORR1F	11423	0.0151197	0.0573748	0.777159	0.935428	ERVL-MaLR	LTR
IAP1-MM_I-int	832.667	-0.0260565	0.0855217	0.714716	0.920079	ERVK	LTR
L1MCa	2054.46	-0.0263032	0.0681013	0.667543	0.913666	L1	LINE
RMER17C	2776.33	-0.0309963	0.0706012	0.622233	0.899662	ERVK	LTR
L2c	16391.9	-0.0698724	0.0611001	0.212014	0.588112	L2	LINE
ORR1A2-int	10292.1	-0.0439336	0.0645054	0.453052	0.81445	ERVL-MaLR	LTR
RLTR18B	1105.36	0.0793444	0.0795894	0.245884	0.633556	ERVK	LTR
RLTR23	968.897	0.00587325	0.0775166	0.931132	0.982127	ERV1	LTR
L1M4	10487.7	-0.0496616	0.0620264	0.381974	0.757279	L1	LINE
RLTR48B	154.477	0.014724	0.11915	0.84923	0.959713	ERV1	LTR
MLT1F1	928.325	0.039133	0.0787937	0.565413	0.883767	ERVL-MaLR	LTR
MMERVK10C-int	58027.4	0.174288	0.0885318	0.0197355	0.137845	ERVK	LTR
RLTR10C	5401.87	0.215138	0.0889469	0.00482303	0.0490222	ERVK	LTR
BGLII_B	822.296	-0.0050722	0.0788723	0.939755	0.982127	ERVK	LTR
IAPLTR2a	557.301	0.135665	0.0988937	0.0874832	0.375874	ERVK	LTR
MMVL30-int	370745	0.353967	0.0875383	7.50641e-06	0.000200465	ERV1	LTR
MER90	135.12	-0.0358955	0.122179	0.642339	0.91037	ERV1	LTR
L1MB2	2563.37	-0.0779422	0.0662992	0.193274	0.561279	L1	LINE
MERVL-int	156918	-0.683722	0.4825	0.00430995	0.045155	ERVL	LTR
LTRIS6	93.9845	-0.154463	0.201983	0.088426	0.376363	ERV1	LTR
RLTR26B_MM	268.283	0.0983893	0.120115	0.243464	0.629217	ERVK	LTR
L1MEf	1582.18	0.0171564	0.0706105	0.786846	0.936709	L1	LINE
RLTR14	1243.86	0.0156363	0.0777478	0.817138	0.94961	ERV1	LTR
RMER17A	1466.96	0.0090037	0.0776563	0.894106	0.971647	ERVK	LTR
RLTR13E	658.729	-0.146927	0.0991311	0.0655107	0.322797	ERVK	LTR
ERVB7_3-LTR_MM	93.1525	-0.0429112	0.134689	0.558719	0.882802	ERVK	LTR
RLTR1D	369.386	0.160574	0.116273	0.0665288	0.323511	ERV1	LTR
RLTR13C1	372.711	0.0114581	0.100278	0.882005	0.967789	ERVK	LTR
MER74B	117.139	0.0534618	0.132263	0.487809	0.843141	ERVL	LTR
MLT1A1	3731.92	-0.0181013	0.0617648	0.748098	0.931759	ERVL-MaLR	LTR
ERVB4_2-LTR_MM	6824.09	-0.333138	0.0741927	1.18081e-06	3.82921e-05	ERVK	LTR
RLTR45-int	598971	-0.0321434	0.0679215	0.597527	0.888463	ERVK	LTR
RLTR9D2	291.411	0.0398091	0.104303	0.610644	0.895727	ERVK	LTR
RLTR10D	260.158	-0.0326022	0.105089	0.674952	0.913666	ERVK	LTR
L2a	22566.8	-0.0210152	0.0570205	0.687921	0.913666	L2	LINE
L1MC	2494.77	-0.0415131	0.0684262	0.500951	0.848658	L1	LINE
L1MEg	11216.4	-0.092113	0.0675967	0.128536	0.459054	L1	LINE
RLTR20B4_MM	144.924	0.00712426	0.124082	0.924812	0.982127	ERVK	LTR
RLTRETN_Mm	2390.8	-0.136168	0.0809167	0.0507553	0.263265	ERVK	LTR
MLT1B	5428.73	0.0784722	0.0632563	0.173374	0.535351	ERVL-MaLR	LTR
MLT1C	3141.15	0.113887	0.0707371	0.0713184	0.338509	ERVL-MaLR	LTR
IAPEY2_LTR	218.162	0.0757735	0.127715	0.355854	0.738832	ERVK	LTR
IAPEy-int	391.443	0.0722899	0.106094	0.365904	0.743822	ERVK	LTR
ERVB4_1B-I_MM-int	1826.52	0.0427564	0.0721501	0.503588	0.850976	ERVK	LTR
IAPEY3_LTR	133.147	0.0934133	0.141166	0.264556	0.651583	ERVK	LTR
ERVB4_1C-LTR_Mm	645.19	-0.425895	0.104495	5.02436e-06	0.000136864	ERVK	LTR
MLT1D	4493.11	0.0457957	0.062684	0.424447	0.787597	ERVL-MaLR	LTR
L4_C_Mam	231.989	0.0323719	0.114379	0.680958	0.913666	RTE-X	LINE
RLTR6B_Mm	287.579	-0.0216961	0.116974	0.778164	0.935428	ERV1	LTR
L1MA4A	1267.61	0.0373821	0.0752863	0.571307	0.883767	L1	LINE
RMER17A2	1390.77	0.030343	0.0731807	0.639019	0.908501	ERVK	LTR
LTR81B	135.29	0.0632136	0.130017	0.427368	0.788802	Gypsy	LTR
MusHAL1	2587.26	0.0401559	0.0706581	0.52372	0.866934	L1	LINE
ORR1B1	11606.4	0.00722478	0.058813	0.897307	0.971647	ERVL-MaLR	LTR
RLTR13A1	265.788	-0.0427632	0.108664	0.586882	0.883767	ERVK	LTR
RLTR20B3	394.973	0.0457895	0.0965759	0.54805	0.880389	ERVK	LTR
RMER12C	1552.28	0.00630396	0.0718572	0.921927	0.982127	ERVK	LTR
HAL1ME	1077.01	-0.160276	0.0896759	0.0330376	0.19421	L1	LINE
RMER16-int	3311.6	0.123943	0.0737835	0.0573652	0.286196	ERVK	LTR
MMERVK9E_I-int	2433.19	0.164692	0.081353	0.0193461	0.136525	ERVK	LTR
RLTR6-int	3415.72	-0.00021095	0.0654187	0.998413	0.999146	ERV1	LTR
L2b	12180.9	-0.0509724	0.0588746	0.348423	0.732483	L2	LINE
ERVB7_4-LTR_MM	101.334	0.591896	0.231067	0.000600981	0.00861617	ERVK	LTR
L1MC2	993.584	-0.0388395	0.078825	0.566965	0.883767	L1	LINE
RLTR13G	3051.72	-0.413667	0.0771935	1.02156e-08	4.09225e-07	ERVK	LTR
L1MC1	3450.92	-0.0256469	0.0655659	0.664678	0.913666	L1	LINE
MLT2B4	551.111	0.0393781	0.0875852	0.589622	0.883767	ERVL	LTR
L1MD	3597.79	-0.0389216	0.0629808	0.497474	0.848658	L1	LINE
L4_B_Mam	221.877	-0.034377	0.111453	0.661105	0.913666	RTE-X	LINE
L1M4a1	328.929	0.057007	0.10332	0.467653	0.822925	L1	LINE
L1MEd	5429.18	-0.079929	0.0666326	0.181924	0.543962	L1	LINE
MMERVK9C_I-int	3263.08	-0.0129254	0.0685679	0.832892	0.954154	ERVK	LTR
RLTR20C1_MM	6027.67	-0.174246	0.0667534	0.00401618	0.0424034	ERVK	LTR
L1MA6	2956.81	0.0388599	0.0655128	0.511231	0.854351	L1	LINE
MER49	17.1589	-0.0614259	0.164183	0.20487	0.577815	ERV1	LTR
L1M4b	2644.93	-0.0362774	0.0669205	0.546428	0.880389	L1	LINE
L1MA5	2100.21	0.0612164	0.0726361	0.344391	0.729916	L1	LINE
L1ME3D	169.992	0.133945	0.147446	0.141086	0.480652	L1	LINE
RLTR13D4	146.82	-0.0483669	0.130078	0.54588	0.880389	ERVK	LTR
RLTR45	14102.2	-0.281976	0.0924529	0.000392685	0.00600941	ERVK	LTR
L1MC4a	2348.13	-0.0265593	0.0723398	0.67832	0.913666	L1	LINE
L1MD1	1361.82	0.0655434	0.0750108	0.320214	0.702306	L1	LINE
MER77B	410.362	-0.0187319	0.0929199	0.801217	0.940739	ERVL	LTR
MER89	5397.26	0.0409056	0.0787648	0.541137	0.877416	ERV1	LTR
RLTR28B	310.674	-0.0145962	0.100058	0.847839	0.959713	ERVL	LTR
X3_LINE	607.099	-0.21357	0.116334	0.0182091	0.131919	RTE-BovB	LINE
L3	24668.3	-0.0743815	0.0621198	0.190231	0.555997	CR1	LINE
MamGypLTR1c	19.8264	-0.0553026	0.161588	0.237291	0.618636	Gypsy	LTR
MLTR31FA_MM	337.566	0.0500228	0.104752	0.526507	0.867034	ERVK	LTR
MTD-int	2695.27	0.031826	0.0686493	0.606455	0.895727	ERVL-MaLR	LTR
MURVY-int	370.557	0.0641722	0.104953	0.41913	0.783433	ERV1	LTR
RLTR27	366.715	0.183226	0.118545	0.0410379	0.228137	ERVK	LTR
MT2B1	33477.4	-0.233114	0.0917321	0.00390195	0.0423048	ERVL	LTR
L1MD3	1181.86	0.0538582	0.0750492	0.412999	0.780085	L1	LINE
RMER17B	2577.14	0.0841383	0.0788001	0.217447	0.590462	ERVK	LTR
RLTR13B4	241.712	0.268267	0.178931	0.019691	0.137845	ERVK	LTR
L1ME4a	1448.38	-0.065957	0.0744539	0.312274	0.70067	L1	LINE
L1MB8	4623.69	0.00542438	0.0648101	0.927271	0.982127	L1	LINE
RMER13A2	1069.95	-0.00969498	0.0793078	0.886151	0.968972	ERVK	LTR
RLTR20C2_MM	1104.93	-0.099493	0.0856388	0.166889	0.522537	ERVK	LTR
RLTR16	955.919	0.0770397	0.080232	0.263555	0.651475	ERVK	LTR
RMER20B	1080.78	0.120928	0.0817521	0.0843684	0.369485	ERVK	LTR
ORR1B1-int	3580.26	-0.025481	0.0630175	0.656279	0.913666	ERVL-MaLR	LTR
L1MD2	3751.94	-0.101519	0.0681828	0.0968446	0.396594	L1	LINE
RLTR15	2329.15	-0.0592913	0.0705956	0.345129	0.729916	ERVK	LTR
RLTR19B	178.85	-0.0595025	0.129515	0.451366	0.81445	ERVK	LTR
MER34A1	388.861	-0.200797	0.129495	0.0338259	0.196884	ERV1	LTR
RLTR13D5	699.599	0.393787	0.100274	1.0563e-05	0.000276669	ERVK	LTR
RMER20A	898.433	0.0388328	0.0815151	0.576754	0.883767	ERVK	LTR
RLTR14_RN	850.935	-0.0133409	0.0791005	0.843914	0.957842	ERV1	LTR
RMER13A	820.044	-0.0454247	0.0851336	0.523852	0.866934	ERVK	LTR
RLTR51B_Mm	264.289	-0.147393	0.130149	0.103589	0.4118	ERVK?	LTR
RodERV21-int	2648.84	0.180111	0.0724166	0.00551125	0.0540023	ERV1	LTR
RLTR14-int	2743.05	-0.0084215	0.0703044	0.892715	0.971594	ERV1	LTR
MLT-int	481.004	0.0762612	0.0946352	0.316047	0.70067	ERVL-MaLR	LTR
RLTR41	845.357	-0.075225	0.0846622	0.290735	0.677225	ERV1	LTR
MLTR11B	1834.65	0.0172972	0.0783323	0.798863	0.939493	ERVK	LTR
RLTR25B	2484.19	-0.0586069	0.072123	0.369744	0.749392	ERVK	LTR
RMER20C_Mm	652.24	0.121446	0.0951423	0.115794	0.4392	ERVK	LTR
RLTR28	2297.61	-0.0847029	0.0699267	0.173734	0.535351	ERVL	LTR
LTR85c	39.589	-0.0665009	0.159442	0.275395	0.660169	Gypsy?	LTR
ERV3-16A3_I-int	211.293	0.227747	0.159215	0.0307619	0.188513	ERVL	LTR
L1MB4	1660.16	0.00172654	0.0685744	0.97832	0.994193	L1	LINE
LTR72_RN	419.878	0.08578	0.0987897	0.273604	0.660169	ERV1	LTR
MYSERV16_I-int	2031.67	0.0448863	0.0683795	0.464555	0.81991	ERVK	LTR
RLTR20B2	389.879	0.0504312	0.0968686	0.509708	0.854243	ERVK	LTR
LTR16B2	136.235	0.0377511	0.127516	0.621281	0.899662	ERVL	LTR
MLTR25A	2158.99	0.0366989	0.0683385	0.549817	0.880389	ERVK	LTR
X7B_LINE	140.342	0.0165066	0.120625	0.830096	0.954154	CR1	LINE
MER92-int	156.113	-0.0895021	0.128853	0.285866	0.671292	ERV1	LTR
MER57-int	71.3119	-0.0858361	0.151327	0.271092	0.65816	ERV1	LTR
RLTR9F	115.512	0.120441	0.153605	0.172144	0.534077	ERVK	LTR
RLTR17	2518.53	-0.0837536	0.0690445	0.174731	0.537209	ERVK	LTR
RLTR16B_MM	692.371	0.109458	0.0965819	0.158584	0.507154	ERVK	LTR
ERVL-B4-int	1123.46	-0.0269347	0.089559	0.712256	0.920079	ERVL	LTR
RLTR9E	2087.49	-0.0906667	0.074204	0.163877	0.514288	ERVK	LTR
RMER17C2	970.171	0.102379	0.0829985	0.147365	0.484951	ERVK	LTR
LTRIS2	1609.19	0.0445057	0.0718687	0.484791	0.841128	ERV1	LTR
MuRRS4-int	2081.85	0.0456307	0.0808596	0.509912	0.854243	ERV1	LTR
IAPLTR2b	579.215	0.0890568	0.0970504	0.247977	0.636054	ERVK	LTR
LTR48	806.92	-0.242349	0.103306	0.00455871	0.0470376	ERV1	LTR
L1ME3	788.552	-0.0346848	0.0836341	0.622157	0.899662	L1	LINE
LTR16C	389.352	0.119104	0.113231	0.154681	0.501424	ERVL	LTR
MLT1E2	1108.91	-0.0100085	0.0801043	0.883232	0.967789	ERVL-MaLR	LTR
RLTR9D	1047.66	0.0487326	0.0805707	0.480591	0.835971	ERVK	LTR
MLT2C2	250.226	0.0611864	0.110436	0.444489	0.80827	ERVL	LTR
L1M3b	30.1582	0.0462479	0.153153	0.401886	0.774905	L1	LINE
LTR80B	26.2637	0.0205588	0.147365	0.68961	0.913666	ERVL	LTR
MLT1G3	702.568	-0.0353096	0.090889	0.631691	0.9066	ERVL-MaLR	LTR
RLTR22_Mur	1897.57	0.0328742	0.0706754	0.602395	0.894723	ERVK	LTR
RMER10A	4035.57	-0.0621528	0.0624137	0.275292	0.660169	ERVL	LTR
MLTR31A_MM	229.034	0.00188321	0.111257	0.9815	0.994645	ERVK	LTR
MLTR11A	1844.57	-0.0303187	0.0761992	0.647201	0.913666	ERVK	LTR
MLTR18_MM	325.422	-0.0297212	0.102116	0.700143	0.914893	ERVK	LTR
LTR90A	26.0826	0.0439823	0.154179	0.392447	0.768375	LTR	LTR
L1M3de	100.837	0.159468	0.191764	0.0920975	0.385959	L1	LINE
RMER3D-int	1439.89	0.101925	0.0773534	0.129985	0.459054	ERVK	LTR
L1MB1	1014.89	0.0224425	0.0762445	0.735421	0.929472	L1	LINE
MER52-int	114.985	0.35244	0.239241	0.0114859	0.092022	ERV1	LTR
ORR1D1-int	1396.04	-0.0199127	0.0762513	0.764794	0.933651	ERVL-MaLR	LTR
RLTR21	2266.79	0.17293	0.0792755	0.0125246	0.0991771	ERVK	LTR
RLTR53B_Mm	51.228	0.419835	0.375885	0.0114217	0.092022	ERVK	LTR
LTR37A	1142.17	-0.159448	0.0981517	0.0452224	0.24539	ERV1	LTR
MLTR32C_MM	50.1565	0.0473301	0.146652	0.464736	0.81991	ERVK	LTR
RLTR30	358.27	0.0425719	0.104094	0.587328	0.883767	ERV1	LTR
L1M4c	1114.65	-0.0658858	0.083073	0.348597	0.732483	L1	LINE
ORR1F-int	189.911	-0.00601731	0.113099	0.937177	0.982127	ERVL-MaLR	LTR
ETnERV2-int	3843.77	0.0425091	0.0628865	0.460115	0.818115	ERVK	LTR
RLTR1B	5494.16	0.373157	0.0968506	1.55799e-05	0.000385814	ERV1	LTR
RLTR1B-int	29404.9	0.324395	0.0816505	1.22441e-05	0.000308823	ERV1	LTR
MMERGLN-int	41225	0.650215	0.100208	4.3972e-12	3.1521e-10	ERV1	LTR
L1MA10	228.649	0.092245	0.125494	0.27429	0.660169	L1	LINE
L1ME1	3759.58	-0.0509594	0.0630408	0.375037	0.750748	L1	LINE
ORR1C1-int	719.008	-0.0468519	0.084332	0.508428	0.854243	ERVL-MaLR	LTR
L1MDa	1770.06	-0.0255506	0.0726498	0.684578	0.913666	L1	LINE
LTR78B	1511.67	-0.00144478	0.0712706	0.980112	0.994193	ERV1	LTR
RLTR13B2	2687.48	0.14744	0.0867606	0.0440374	0.241851	ERVK	LTR
L1ME3A	1017.74	-0.0317666	0.077308	0.634946	0.907983	L1	LINE
IAPLTR2_Mm	1975.23	-0.112087	0.0777097	0.0966813	0.396594	ERVK	LTR
IAPEY4_I-int	1322.61	0.108855	0.0902788	0.144885	0.48339	ERVK	LTR
L1M1	222.524	0.0901431	0.130141	0.282357	0.667832	L1	LINE
Plat_L3	463.52	0.0465588	0.0958274	0.538828	0.874773	CR1	LINE
BGLII_B2	1537.49	-0.263647	0.0841264	0.000397529	0.00601594	ERVK	LTR
RLTR12B	958.025	-0.0176132	0.07992	0.796601	0.939368	ERVK	LTR
RLTR41A2	164.483	0.0229896	0.120264	0.764572	0.933651	ERV1	LTR
MERV1_I-int	2363.4	-0.0491943	0.0659616	0.412831	0.780085	ERV1	LTR
L1ME3G	545.981	-0.0244157	0.0869402	0.732644	0.929107	L1	LINE
L1ME3B	361.668	-0.0642707	0.103667	0.41552	0.781683	L1	LINE
RLTR31D_MM	2953.52	-0.0596798	0.0661512	0.317411	0.70067	ERVK	LTR
LTR16A	454.076	0.0130593	0.0963484	0.863152	0.962829	ERVL	LTR
RLTR10A	639.261	0.0850074	0.0924556	0.257539	0.645981	ERVK	LTR
MuLV-int	3987.07	-0.0204027	0.0749385	0.75419	0.931759	ERV1	LTR
MLT1L	1132.31	-0.0140399	0.0746464	0.829564	0.954154	ERVL-MaLR	LTR
RMER6D	2464.84	0.020965	0.0688753	0.735661	0.929472	ERVK	LTR
LTR40b	225.643	0.0782673	0.121669	0.343676	0.729916	ERVL	LTR
RLTR20A4	4701.13	-0.0601632	0.0623552	0.290879	0.677225	ERVK	LTR
LTR10_RN	756.086	-0.0303284	0.0868927	0.673266	0.913666	ERVK	LTR
RLTR13C2	1983.11	-0.0616814	0.0724264	0.334866	0.721658	ERVK	LTR
RLTR19	795.52	0.0329787	0.0860953	0.634035	0.907983	ERVK	LTR
L1MB5	2924.15	0.0103722	0.0642391	0.860731	0.962637	L1	LINE
RLTR42	108.126	-0.0760024	0.141715	0.333851	0.721658	ERVK	LTR
RMER6B	1490.84	-0.06788	0.0753943	0.302724	0.688331	ERVK	LTR
RLTR48A	513.615	0.0253231	0.090598	0.732056	0.929107	ERV1	LTR
L1ME3E	100.673	0.0506463	0.133642	0.506052	0.854081	L1	LINE
MMERGLN_LTR	2081.72	0.509999	0.122155	2.58505e-06	7.49114e-05	ERV1	LTR
RLTR1A2_MM	395.558	-0.156688	0.11824	0.0737669	0.34526	ERV1	LTR
RLTR12BD_Mm	1304.59	-0.101118	0.0785698	0.136772	0.472802	ERVK	LTR
RLTR10B2	523.577	-0.0535515	0.101246	0.490484	0.844551	ERVK	LTR
IAPEY3-int	823.046	0.11033	0.0989405	0.161279	0.509658	ERVK	LTR
MER68B	451.057	0.0174786	0.0976276	0.819461	0.950686	ERVL	LTR
L1M4a2	353.085	0.0129849	0.100495	0.866306	0.964766	L1	LINE
MMERVK10D3_I-int	848.072	0.0264806	0.0822599	0.705314	0.914893	ERVK	LTR
BGLII_A	185.907	0.0488663	0.11608	0.538865	0.874773	ERVK	LTR
ORR1D2-int	1038.25	-0.0453261	0.0797732	0.507358	0.854243	ERVL-MaLR	LTR
MLTR12	318.141	-0.0233783	0.100065	0.759934	0.932451	ERV1	LTR
RLTR1E_MM	13.2838	0.026479	0.15336	0.498436	0.848658	ERV1	LTR
L1MEc	2596.28	0.0187634	0.0674065	0.757421	0.932451	L1	LINE
RLTR20B3A_MM	446.103	0.0487021	0.0938549	0.517773	0.861059	ERVK	LTR
RMER17B2	868.218	0.102065	0.0834424	0.147764	0.484951	ERVK	LTR
LTR108c_Mam	8.66644	0.0164793	0.15341	0.601541	NA	ERVL	LTR
LTR50	1462.93	-0.106283	0.0755825	0.108346	0.422829	ERVL	LTR
RLTR24B_MM	261.463	0.0465766	0.107711	0.553115	0.880389	ERV1	LTR
RMER15-int	2155.47	0.070616	0.0703661	0.260445	0.648721	ERVL	LTR
ORR1A3-int	2539.1	-0.054163	0.0680525	0.374613	0.750748	ERVL-MaLR	LTR
RMER2	1108.48	0.0669833	0.0804373	0.331229	0.721658	ERV1	LTR
MurERV4-int	3300.69	-0.108535	0.0724123	0.0915191	0.384719	ERVK	LTR
RLTR1	18.2965	-0.0328427	0.152911	0.46682	0.822521	ERV1	LTR
RLTR40	4881.92	0.0124424	0.0926371	0.926599	0.982127	ERVK	LTR
RMER19A	1609.19	-0.00950491	0.0698003	0.878704	0.967789	ERVK	LTR
RMER13A1	874.952	0.0403718	0.079184	0.55454	0.880389	ERVK	LTR
MER65D	34.2471	0.115789	0.19818	0.0865941	0.374416	ERV1	LTR
RLTR16C_MM	254.319	-0.0724106	0.121487	0.37479	0.750748	ERVK	LTR
MamGypLTR2c	16.4107	-0.0453267	0.157292	0.319724	0.702306	Gypsy	LTR
RLTR9A3B	39.6098	-0.00633219	0.142203	0.911135	0.978959	ERVK	LTR
RMER12B	529.058	0.0326151	0.0882465	0.655804	0.913666	ERVK	LTR
ERVB7_2-LTR_MM	1733.29	0.154761	0.0754817	0.0200308	0.137855	ERVK	LTR
L1MEi	1736.79	-0.261341	0.0899558	0.000835276	0.0114914	L1	LINE
MER68	1045.15	0.0630119	0.0778061	0.349334	0.732483	ERVL	LTR
MLT2D	505.644	-0.0147625	0.0950644	0.843623	0.957842	ERVL	LTR
MERV1_LTR	1482.38	0.0154207	0.0710319	0.811734	0.947572	ERV1	LTR
RLTR13A	223.788	0.00908892	0.110945	0.907993	0.976846	ERVK	LTR
ORR1A0-int	28764.4	-0.273472	0.0979883	0.00137563	0.0181904	ERVL-MaLR	LTR
RLTR50B	275.994	0.00715628	0.104805	0.928111	0.982127	ERVK	LTR
RLTR10F	433.596	-0.0441782	0.0977669	0.562059	0.883767	ERVK	LTR
RMER17D	2477.55	0.0420303	0.0694827	0.49964	0.848658	ERVK	LTR
MLT1J1	311.373	0.123571	0.122319	0.155118	0.501424	ERVL-MaLR	LTR
MLTR18D_MM	543.945	0.0326058	0.0879907	0.655198	0.913666	ERVK	LTR
RLTR11A	2689.65	0.105074	0.0737496	0.106026	0.417386	ERVK	LTR
RLTR44B	72.6429	-0.0664101	0.148953	0.351238	0.734847	ERVK	LTR
RLTR44-int	1160.86	-0.159705	0.0893538	0.0330288	0.19421	ERVK	LTR
RLTR44A	82.8001	0.0373536	0.138521	0.590727	0.883767	ERVK	LTR
IAP1-MM_LTR	114.494	-0.103457	0.150218	0.219142	0.590462	ERVK	LTR
MER74A	313.071	-0.0800562	0.105197	0.315816	0.70067	ERVL	LTR
RLTR26	194.942	0.0519464	0.11768	0.515642	0.85882	ERVK	LTR
MYSERV-int	990.5	0.0799734	0.0884169	0.275797	0.660169	ERVK	LTR
MER21C	2189.67	0.00387587	0.0669525	0.949496	0.983719	ERVL	LTR
MLT2B1	442.172	0.0841185	0.106874	0.296251	0.681289	ERVL	LTR
MER54A	214.204	0.00976998	0.109521	0.901446	0.9727	ERVL	LTR
MER34	308.638	-0.179256	0.129505	0.0537802	0.2723	ERV1	LTR
RLTR9A3A	46.8358	0.0894012	0.165105	0.213546	0.590462	ERVK	LTR
RLTR1C	305.906	0.0251056	0.109259	0.748821	0.931759	ERV1	LTR
RLTR9B2	70.4184	-0.02205	0.133521	0.751887	0.931759	ERVK	LTR
RLTR9C	52.0551	0.00437623	0.138432	0.945647	0.982127	ERVK	LTR
RMER21A	2318.76	-0.0647877	0.0688537	0.292612	0.678938	ERV1	LTR
RMER6BA	940.613	0.0573132	0.0830699	0.416143	0.781775	ERVK	LTR
L1ME2z	1016.61	0.102576	0.085229	0.153893	0.501424	L1	LINE
RLTR20B1	344.065	0.0302184	0.107842	0.703912	0.914893	ERVK	LTR
LTR55	34.9372	0.0166609	0.145068	0.760684	0.932451	ERVL?	LTR
MLT1O	258.674	-0.00359864	0.107849	0.962535	0.985199	ERVL-MaLR	LTR
RLTR18-int	852.946	0.0163518	0.0890803	0.828188	0.954154	ERVK	LTR
LTR29	4.33622	0.0122894	0.154395	0.594671	NA	ERV1	LTR
MLTR18A_MM	270.898	-0.078845	0.112842	0.333049	0.721658	ERVK	LTR
RLTR26_Mus	590.167	0.129249	0.0976033	0.100157	0.402721	ERVK	LTR
RLTR12A	708.172	0.0929717	0.0898959	0.209151	0.58614	ERVK	LTR
MLT1E1A	707.862	-0.0011468	0.0825266	0.986118	0.996578	ERVL-MaLR	LTR
MER34A	276.526	0.0719523	0.108896	0.371416	0.750748	ERV1	LTR
ORR1A4-int	4306.49	0.00540699	0.0672212	0.929454	0.982127	ERVL-MaLR	LTR
L1P5	63.1065	0.0181319	0.138377	0.781438	0.935428	L1	LINE
IAPLTR4	386.262	0.100273	0.111989	0.225887	0.600895	ERVK	LTR
MLTR31F_MM	284.509	0.0719916	0.109484	0.371816	0.750748	ERVK	LTR
RLTR9A2	64.1868	0.100285	0.165647	0.197131	0.568841	ERVK	LTR
RLTR47	65.8399	-0.0967906	0.165228	0.19887	0.570922	ERVK	LTR
RLTR31B2	1253.17	0.0134443	0.0777807	0.842495	0.957842	ERVK	LTR
ORR1D-int	1279.76	0.0392782	0.0843542	0.581232	0.883767	ERVL-MaLR	LTR
ERVB4_1B-LTR_MM	570.885	0.00655657	0.0944564	0.933881	0.982127	ERVK	LTR
RLTR33	1180.94	0.128888	0.0844151	0.0723278	0.340867	ERVK	LTR
MLTR73	746.603	0.0152145	0.0827111	0.828775	0.954154	ERV1	LTR
MuRRS-int	1189.32	-0.0898688	0.108365	0.268181	0.654693	ERV1	LTR
IAPLTR1_Mm	7522.97	0.152839	0.0755634	0.0215386	0.145225	ERVK	LTR
RLTR4_MM-int	5124.25	-0.0761116	0.0694714	0.219364	0.590462	ERV1	LTR
MER31B	1245.7	-0.137157	0.0868353	0.0602054	0.299269	ERV1	LTR
ERVL-E-int	523.808	0.0577183	0.0956669	0.372178	0.750748	ERVL	LTR
RLTR9A	668.233	0.124143	0.0996702	0.111969	0.427177	ERVK	LTR
MLT1H-int	451.525	0.0645993	0.0986015	0.40476	0.775362	ERVL-MaLR	LTR
RLTR12H	163.052	-0.0153249	0.118977	0.84076	0.957842	ERVK	LTR
ERVB7_2B-LTR_MM	397.524	-0.064532	0.0987237	0.40561	0.775813	ERVK	LTR
MER88	21.1516	-0.00812906	0.146886	0.861567	0.962637	ERVL	LTR
RLTR11C_MM	595.299	-0.124921	0.0939168	0.102515	0.409457	ERVK	LTR
RLTR10D2	90.3555	0.490742	0.312955	0.00569476	0.0554019	ERVK	LTR
ORR1C2-int	1367.6	-0.0665233	0.0769435	0.319451	0.702306	ERVL-MaLR	LTR
RLTR34B_MM	490.275	-0.067209	0.101272	0.389711	0.765926	ERVK	LTR
RLTR13B1	17826.2	0.0351777	0.0733728	0.587231	0.883767	ERVK	LTR
MER31A	420.923	-0.0763183	0.105032	0.337377	0.725034	ERV1	LTR
MER57C2	104.755	0.0804235	0.145517	0.307767	0.694004	ERV1	LTR
MTEa-int	1260.05	0.20791	0.0838628	0.00435219	0.0452495	ERVL-MaLR	LTR
MLT1J2	1518.31	-0.193975	0.0861207	0.00869753	0.0784506	ERVL-MaLR	LTR
ERVB4_1-LTR_MM	6.66284	-0.0661121	0.173961	0.0308193	NA	ERVK	LTR
ORR1G-int	19.4122	0.0906332	0.183731	0.0906995	0.383642	ERVL-MaLR	LTR
RLTR17D_Mm	690.408	0.0108773	0.0860869	0.880285	0.967789	ERVK	LTR
L1MA8	1861.76	0.0042511	0.0677714	0.944952	0.982127	L1	LINE
MLTR18B_MM	1722.2	-0.00367306	0.0808541	0.958558	0.985199	ERVK	LTR
RLTR19-int	12550	0.01663	0.0613763	0.770538	0.935428	ERVK	LTR
ORR1A1-int	25910.2	-0.140879	0.0842688	0.0498413	0.261391	ERVL-MaLR	LTR
L3b	3873.33	-0.0655198	0.0677492	0.281307	0.667491	CR1	LINE
MER110A	99.3049	0.0819632	0.142255	0.30848	0.694462	ERV1	LTR
MER92D	11.5912	0.0313945	0.155789	0.377147	0.752085	ERV1	LTR
MTB_Mm-int	513.33	-0.0279648	0.0958699	0.716186	0.9211	ERVL-MaLR	LTR
RLTR9B	137.079	0.0331095	0.128094	0.661733	0.913666	ERVK	LTR
RMER16	535.13	0.00439767	0.0971066	0.95453	0.985199	ERVK	LTR
ERVB2_1A-I_MM-int	1628.2	0.121163	0.0791496	0.0769697	0.354895	ERVK	LTR
MRLTR33	655.86	0.124782	0.0972522	0.111039	0.427177	ERVK	LTR
RLTR12D	1153.7	-0.00106308	0.0764034	0.986556	0.996578	ERVK	LTR
RLTR12E	641.906	0.0015117	0.0850474	0.984295	0.995995	ERVK	LTR
LTRIS4A	309.939	0.113221	0.11505	0.178501	0.543393	ERV1	LTR
LTR89	79.0319	-0.124442	0.173462	0.143866	0.482376	ERVL?	LTR
RLTR13A2	492.815	0.0389378	0.0977292	0.610557	0.895727	ERVK	LTR
RLTR20A2B_MM	228.217	-0.0136442	0.108448	0.856295	0.961079	ERVK	LTR
LTRIS4	87.7729	0.127605	0.170088	0.144041	0.482376	ERV1	LTR
RLTR20B5_MM	381.27	0.0662741	0.0992845	0.393346	0.768634	ERVK	LTR
MLT1E	241.675	0.042461	0.107957	0.589004	0.883767	ERVL-MaLR	LTR
L1M2c	150.053	0.065035	0.128932	0.418237	0.783433	L1	LINE
MLT1-int	760.192	-0.136783	0.0968973	0.0808183	0.36289	ERVL-MaLR	LTR
RLTR13A3	504.144	0.00303894	0.0920395	0.966788	0.985874	ERVK	LTR
RLTR31_Mm	229.125	-0.0746297	0.116194	0.360546	0.743039	ERVK	LTR
MERVK26-int	650.581	-0.0803046	0.0985849	0.300611	0.684669	ERVK	LTR
RLTR31C_MM	644.445	-0.124602	0.0985154	0.113748	0.432749	ERVK	LTR
L1ME2	1392.51	-0.0304625	0.0766811	0.648603	0.913666	L1	LINE
MLTR25C	323.665	0.103565	0.110311	0.204908	0.577815	ERVK	LTR
RLTR6C_Mm	41.9267	-0.0523342	0.151077	0.396912	0.772277	ERV1	LTR
RLTR26D_MM	242.777	0.0171204	0.10546	0.825816	0.954154	ERVK	LTR
RLTR13D3	999.414	0.330781	0.0962834	9.37672e-05	0.00182444	ERVK	LTR
RMER17A-int	332.154	0.0606598	0.109649	0.448899	0.814023	ERVK	LTR
BGLII_C	33.3299	0.0274592	0.147895	0.607716	0.895727	ERVK	LTR
ETnERV3-int	30831.2	0.212685	0.107577	0.0137729	0.107809	ERVK	LTR
RLTR10B	264.353	0.0297328	0.108436	0.704926	0.914893	ERVK	LTR
RLTR31M	219.633	-0.0671423	0.12334	0.407874	0.776958	ERVK	LTR
RLTR17C_Mm	156.132	0.0232562	0.127324	0.755942	0.931759	ERVK	LTR
RLTR13F	79.0737	-0.0710225	0.145663	0.346246	0.731143	ERVK	LTR
IAPEY3C_LTR	112.664	-0.0731032	0.139274	0.35429	0.736707	ERVK	LTR
ERVB4_2-I_MM-int	31936.2	-0.104265	0.0953487	0.175855	0.539448	ERVK	LTR
IAPLTR3	89.0485	-0.0381519	0.132834	0.60451	0.895727	ERVK	LTR
LTR104_Mam	954.096	0.0649841	0.0932334	0.385982	0.760574	Gypsy	LTR
L1MCb	189.261	0.199459	0.156865	0.0494654	0.261391	L1	LINE
MTB-int	1342.28	0.0298205	0.0799902	0.662854	0.913666	ERVL-MaLR	LTR
RLTR34D_MM	351.287	0.0253529	0.103913	0.744344	0.931759	ERVK	LTR
L1MEb	214.006	-0.0219074	0.114615	0.777652	0.935428	L1	LINE
LTRIS3	157.108	-0.0137568	0.121362	0.855504	0.961079	ERV1	LTR
RLTR11B	1365.95	-0.108043	0.0783784	0.110399	0.42717	ERVK	LTR
MER72B	4.77217	0.0135101	0.154511	0.563168	NA	ERV1	LTR
MLT1E3-int	3.05527	-0.0279792	0.157927	0.165728	NA	ERVL-MaLR	LTR
HERVL40-int	143.113	-0.0891634	0.137367	0.283193	0.668474	ERVL	LTR
LTR40a	223.336	0.0880931	0.11806	0.290567	0.677225	ERVL	LTR
LTR68	22.4348	-0.0375258	0.152938	0.439456	0.804487	ERV1	LTR
MER57E2	412.777	-0.146611	0.109102	0.0806769	0.36289	ERV1	LTR
L1MDb	431.704	-0.0378905	0.094301	0.611189	0.895727	L1	LINE
MLT2C1	265.254	0.0508125	0.106311	0.498478	0.848658	ERVL	LTR
RLTR44C	894.106	-0.0977741	0.100319	0.214787	0.590462	ERVK	LTR
MLT1E1	288.222	0.0670202	0.107967	0.402265	0.774905	ERVL-MaLR	LTR
MLTR31D_MM	307.348	-0.14741	0.131113	0.103706	0.4118	ERVK	LTR
RLTR26C_MM	499.121	0.0146453	0.0914486	0.843878	0.957842	ERVK	LTR
BGLII_Mus	273.164	0.0621365	0.122826	0.442027	0.806217	ERVK	LTR
RLTR6_Mm	623.18	-0.0562094	0.0914677	0.450044	0.814023	ERV1	LTR
MLT1H	881.225	0.0418692	0.0830031	0.552091	0.880389	ERVL-MaLR	LTR
RLTR30C_MM	40.2621	-0.0114002	0.140573	0.84979	0.959713	ERV1	LTR
RLTR12C	1905.32	-0.0355594	0.0718541	0.576127	0.883767	ERVK	LTR
ERVB3_1-I_MM-int	365.475	0.100836	0.11025	0.220802	0.593162	ERVK	LTR
MTE2a-int	412.91	-0.0454439	0.101563	0.558041	0.882802	ERVL-MaLR	LTR
L1M	160.92	0.0688302	0.126371	0.396808	0.772277	L1	LINE
LTR80A	21.9029	0.0170173	0.14856	0.719631	0.923786	ERVL	LTR
LTR40c	242.036	-0.111283	0.137887	0.200808	0.570922	ERVL	LTR
RLTR13C3	522.031	-0.0923515	0.0969961	0.232258	0.613052	ERVK	LTR
LTRIS_Mm	380.91	0.010033	0.102661	0.897454	0.971647	ERV1	LTR
L1MCc	275.534	0.0443683	0.108175	0.572586	0.883767	L1	LINE
MER67A	42.2015	0.120131	0.201629	0.0831259	0.367594	ERV1	LTR
LTR85a	197.591	-0.167421	0.148066	0.0804269	0.36289	Gypsy?	LTR
LTR31	131.454	-0.0782127	0.135448	0.334466	0.721658	ERV1	LTR
LTR103_Mam	3.84556	0.037681	0.160571	0.106318	NA	ERV1?	LTR
RLTR13D3A1	1092.68	0.15501	0.0898734	0.0396654	0.222274	ERVK	LTR
SRV_MM-int	618.831	-0.0892756	0.0920332	0.234214	0.615122	ERVK	LTR
L1MEh	57.3469	0.0624343	0.147041	0.381976	0.757279	L1	LINE
RLTR44E	116.124	0.0498425	0.132041	0.515683	0.85882	ERVK	LTR
MER92B	87.1213	0.0491529	0.13961	0.49235	0.846232	ERV1	LTR
MLT1I	727.457	-0.0445274	0.0890537	0.542236	0.878151	ERVL-MaLR	LTR
MLT1H1	446.896	-0.00404007	0.0921255	0.955821	0.985199	ERVL-MaLR	LTR
MLT2B2	600.277	-0.0741936	0.10093	0.342621	0.729916	ERVL	LTR
LTR33A	304.936	-0.142117	0.124838	0.108929	0.42389	ERVL	LTR
RMER16_Mm	638.292	-0.015437	0.0879491	0.831558	0.954154	ERVK	LTR
LTR48B	108.217	0.000487262	0.125499	0.996165	0.99872	ERV1	LTR
MER57E1	37.4225	0.298933	0.543542	0.0170278	0.127428	ERV1	LTR
MLT1H2	360.65	0.031169	0.099434	0.684959	0.913666	ERVL-MaLR	LTR
MLTR31E_MM	80.8493	-0.120748	0.168809	0.15607	0.501424	ERVK	LTR
MLT2B5	200.103	-0.104481	0.131658	0.224642	0.598751	ERVL	LTR
RLTR41C	455.98	-0.236535	0.119403	0.0110995	0.091803	ERV1	LTR
IAPA_MM-int	278.32	0.265638	0.148116	0.0126674	0.0997284	ERVK	LTR
MLT2E	41.8325	-0.0503926	0.151701	0.398587	0.773327	ERVL	LTR
IAPEY5_LTR	38.1531	0.0798627	0.164955	0.221256	0.593209	ERVK	LTR
IAPEY5_I-int	60.8505	0.0841617	0.159636	0.246569	0.633635	ERVK	LTR
RMER16B2	662.132	0.0623596	0.0957067	0.414098	0.780085	ERVK	LTR
LTR67B	297.59	0.030101	0.103965	0.699303	0.914893	ERVL	LTR
MER87	18.4588	-0.0403337	0.154906	0.383661	0.759515	ERV1	LTR
L1ME3F	175.189	0.165641	0.163848	0.0884181	0.376363	L1	LINE
MurERV4_19-int	1294.83	-0.217987	0.0858594	0.00339316	0.0382019	ERVK	LTR
MER70A	54.6397	-0.00522006	0.136355	0.934852	0.982127	ERVL	LTR
LTR91	28.7036	0.129535	0.221966	0.04443	0.243027	ERVL	LTR
RLTR31_Mur	256.739	0.0138975	0.1138	0.859373	0.962637	ERVK	LTR
MER77	528.766	0.0205577	0.090432	0.780518	0.935428	ERVL	LTR
LTR16B	92.9479	0.0423485	0.132986	0.570384	0.883767	ERVL	LTR
RLTR31A_Mm	104.287	0.153021	0.190108	0.0969647	0.396594	ERVK	LTR
RLTR20A	208.288	0.0828902	0.127344	0.338958	0.727024	ERVK	LTR
MLT1G1	894.396	-0.0433045	0.0823542	0.53496	0.872712	ERVL-MaLR	LTR
LTR102_Mam	68.8419	0.154315	0.209058	0.0831269	0.367594	ERVL	LTR
LTR53B	39.0856	0.080753	0.170393	0.178225	0.543393	ERVL	LTR
MER21-int	75.0371	0.0274195	0.137168	0.688201	0.913666	ERVL	LTR
MTEb-int	270.829	-0.0758832	0.111951	0.34957	0.732483	ERVL-MaLR	LTR
RLTR24	928.261	0.0230655	0.0775023	0.732141	0.929107	ERV1	LTR
LTRIS5	85.9772	0.0400956	0.140646	0.559409	0.882867	ERV1	LTR
MLT1G	396.958	0.0831834	0.103891	0.296244	0.681289	ERVL-MaLR	LTR
ERVL-int	188.173	0.00919554	0.115288	0.906404	0.975907	ERVL	LTR
LTR86A2	16.6888	0.0279329	0.151612	0.53738	0.874706	ERVL	LTR
L4_A_Mam	820.925	-0.0598402	0.0887857	0.413177	0.780085	RTE-X	LINE
L1PB4	59.2246	-0.0085146	0.144717	0.870987	0.966817	L1	LINE
X6A_LINE	195.244	-0.150803	0.147489	0.10698	0.418699	CR1	LINE
LTR33B	103.636	0.101977	0.150049	0.224547	0.598751	ERVL	LTR
RLTR44D	76.1037	0.0614779	0.143327	0.403641	0.774905	ERVK	LTR
LTR81	32.433	0.0302937	0.146301	0.597444	0.888463	Gypsy	LTR
HERV16-int	72.6827	-0.0412474	0.138096	0.557705	0.882802	ERVL	LTR
X6B_LINE	182.456	-0.0709322	0.131419	0.378367	0.752406	CR1	LINE
MER70B	106.149	0.34908	0.231769	0.0111215	0.091803	ERVL	LTR
MER67B	148.961	0.000467524	0.116414	0.99632	0.99872	ERV1	LTR
ERVB5_2-LTR_MM	99.2612	-0.0674992	0.14106	0.378412	0.752406	ERVK	LTR
LTR41	492.072	-0.0370498	0.0929052	0.619368	0.899662	ERVL	LTR
RLTR20A1	58.3598	-0.045358	0.141794	0.508732	0.854243	ERVK	LTR
MLT1D-int	131.228	-0.175276	0.193227	0.0764888	0.354346	ERVL-MaLR	LTR
LTR53	110.399	0.0249564	0.127748	0.738413	0.931221	ERVL	LTR
ERVB4_3-I_MM-int	51.4832	0.0602633	0.148084	0.385977	0.760574	ERVK	LTR
HAL1b	276.119	-0.104581	0.115915	0.212012	0.588112	L1	LINE
L1ME5	73.9674	0.476194	0.299541	0.00577693	0.0554097	L1	LINE
CR1_Mam	894.38	-0.0787882	0.0893156	0.284179	0.66964	CR1	LINE
L1MEa	112.421	-0.0338671	0.124685	0.658088	0.913666	L1	LINE
LTR83	127.381	-0.0163408	0.123702	0.826836	0.954154	ERVL	LTR
LTR88a	26.6438	-0.000638873	0.145143	0.988529	0.996578	Gypsy?	LTR
MMERVK10D3_LTR	61.7074	0.00996608	0.135468	0.882146	0.967789	ERVK	LTR
LTR16A2	223.273	0.0235092	0.119918	0.761981	0.932451	ERVL	LTR
MamGypLTR3a	49.8852	0.0340454	0.142835	0.591661	0.883767	Gypsy	LTR
LTR16B1	185.158	0.000690547	0.112984	0.995199	0.99872	ERVL	LTR
RLTR13D3A	111.701	-0.0247771	0.124983	0.742619	0.931759	ERVK	LTR
RLTR13D1	148.934	0.0183868	0.119586	0.812602	0.947572	ERVK	LTR
LTR16A1	110.305	0.125667	0.161843	0.155499	0.501424	ERVL	LTR
LTR78	378.798	0.11754	0.13347	0.181583	0.543962	ERV1	LTR
MLT1J-int	323.832	-0.024227	0.0994893	0.751394	0.931759	ERVL-MaLR	LTR
RMER16B	117.455	0.0612794	0.133305	0.433625	0.795952	ERVK	LTR
LTR28B	55.7062	-0.014633	0.137061	0.822497	0.951776	ERV1	LTR
MER67C	205.13	0.106267	0.137757	0.218582	0.590462	ERV1	LTR
ERVB4_1-I_MM-int	313.502	0.122844	0.126391	0.160854	0.509496	ERVK	LTR
RLTR20C	117.448	-0.0628109	0.135057	0.419847	0.783433	ERVK	LTR
L1M3e	705.864	0.0645112	0.0844505	0.364321	0.743039	L1	LINE
RLTR22_Mus	1130.67	-0.114297	0.0834727	0.106903	0.418699	ERVK	LTR
RLTR12G	208.59	0.164614	0.140584	0.0809976	0.36289	ERVK	LTR
RLTR30D_RN	43.4895	-0.0174801	0.139821	0.779338	0.935428	ERV1	LTR
LTR33C	319.515	-0.0680552	0.109629	0.395851	0.772277	ERVL	LTR
X1_LINE	8.84784	-0.02364	0.154192	0.479533	NA	CR1	LINE
LTR16E2	105.973	0.0046683	0.133969	0.946289	0.982127	ERVL	LTR
MLT1N2	380.299	0.0056137	0.0965972	0.941791	0.982127	ERVL-MaLR	LTR
IAPEY_LTR	268.47	0.142775	0.134835	0.116411	0.4392	ERVK	LTR
MER76	102.219	-0.0296788	0.130022	0.686224	0.913666	ERVL	LTR
RLTR35B_MM	144.816	0.0205997	0.116947	0.794284	0.939221	ERVL	LTR
MT-int	1500.08	-0.324387	0.0931818	8.14288e-05	0.00160733	ERVL-MaLR	LTR
RLTR8	270.985	0.105538	0.124848	0.218109	0.590462	ERVK	LTR
X8_LINE	241.585	-0.0395022	0.107566	0.614366	0.897531	CR1	LINE
LTR88b	44.8092	0.0492936	0.14631	0.455661	0.815519	Gypsy?	LTR
RLTR48C	213.912	0.0237707	0.117928	0.761646	0.932451	ERV1	LTR
MLT1I-int	7.77426	0.0143626	0.153106	0.646803	NA	ERVL-MaLR	LTR
L5	44.4958	0.0278377	0.14196	0.65892	0.913666	RTE-X	LINE
MER65-int	37.124	0.109729	0.186568	0.121063	0.444833	ERV1	LTR
RLTR49	1744.07	-0.0952736	0.0886798	0.194165	0.562345	ERVK	LTR
L1M2a	105.321	0.0245115	0.127927	0.742482	0.931759	L1	LINE
RLTR50A	74.3072	-0.0339407	0.134776	0.633575	0.907983	ERVK	LTR
MamGypLTR1d	14.0648	0.0391358	0.155929	0.362922	0.743039	Gypsy	LTR
MER67D	97.4693	0.019992	0.130689	0.78212	0.935428	ERV1	LTR
ERVB3_1-LTR_MM	156.469	-0.103211	0.13583	0.228256	0.604835	ERVK	LTR
LTR101_Mam	172.308	0.030459	0.122162	0.693909	0.914893	ERVL	LTR
RLTR41B	48.0157	-0.0626938	0.150005	0.361341	0.743039	ERV1	LTR
LTR40A1	65.7533	0.033176	0.135853	0.637581	0.908388	ERVL	LTR
MLT1B-int	93.6364	-0.0118428	0.12739	0.870819	0.966817	ERVL-MaLR	LTR
RMER16A2	754.759	0.0556236	0.0823404	0.422126	0.784359	ERVK	LTR
RLTR10E	337.051	0.0326511	0.106305	0.677174	0.913666	ERVK	LTR
ERVB5_1-I_MM-int	165.712	-0.0136146	0.122067	0.856516	0.961079	ERVK	LTR
L1M8	110.014	-0.134534	0.16646	0.13531	0.469491	L1	LINE
L1M7	88.828	0.0544872	0.135398	0.47414	0.829781	L1	LINE
RMER16C	900.015	-0.0820472	0.0817952	0.239076	0.621415	ERVK	LTR
LTR86A1	42.9645	0.100121	0.178955	0.147129	0.484951	ERVL	LTR
RMER6-int	354.871	0.273554	0.13013	0.00649985	0.0606356	ERVK	LTR
LTR73	80.5687	0.0440366	0.135082	0.550509	0.880389	ERV1	LTR
RLTR30B_MM	198.752	0.0606273	0.115012	0.453963	0.81445	ERV1	LTR
LTR82A	239.255	-0.0139762	0.108645	0.856576	0.961079	ERVL	LTR
L1M6	111.292	-0.037286	0.129695	0.617945	0.899662	L1	LINE
RLTR53_Mm	261.93	-0.0225677	0.103065	0.768046	0.935428	ERVK	LTR
LTR16E1	240.327	-0.268745	0.174827	0.0184236	0.132767	ERVL	LTR
RLTR19D	14.3669	1.08147	0.799198	0.00393108	0.0423048	ERVK	LTR
LTR106_Mam	30.5378	-0.00131293	0.144747	0.975291	0.992785	LTR	LTR
RLTR19A2	32.0836	0.10943	0.193307	0.0910154	0.383786	ERVK	LTR
L1MEg2	53.7595	0.00884041	0.138642	0.889911	0.969647	L1	LINE
MLT2F	401.097	0.0205906	0.0951623	0.78556	0.936709	ERVL	LTR
LTR79	395.006	-0.42964	0.123995	5.42705e-05	0.00115494	ERVL	LTR
LTR52	34.2292	-0.0699429	0.161469	0.251696	0.641965	ERVL	LTR
LTRIS4B	69.9502	0.108943	0.166573	0.179812	0.543962	ERV1	LTR
MER54B	88.994	-0.0693463	0.142924	0.362151	0.743039	ERVL	LTR
RLTR19C	212.032	-0.0664667	0.120665	0.411729	0.780085	ERVK	LTR
MLT1C-int	33.6526	-0.102654	0.183825	0.123944	0.45206	ERVL-MaLR	LTR
RLTR31B_Mm	341.342	-0.042986	0.105417	0.582768	0.883767	ERVK	LTR
MLTR13	185.864	-0.0291475	0.121165	0.705263	0.914893	ERVK	LTR
MURVY-LTR	928.826	0.0279903	0.0813263	0.687408	0.913666	ERV1	LTR
LTR37B	62.6895	-0.0751406	0.152877	0.300527	0.684669	ERV1	LTR
MER74C	20.0226	0.0842451	0.177661	0.118172	0.440273	ERVL	LTR
LTR75B	34.6939	0.0566041	0.15343	0.359764	0.743039	ERVL	LTR
LTR88c	65.3841	0.0176836	0.135518	0.795204	0.939348	Gypsy?	LTR
MER57D	488.791	0.104217	0.097171	0.180445	0.543962	ERV1	LTR
X9_LINE	365.929	-0.27735	0.135319	0.00700801	0.0644926	L1?	LINE
MER66-int	64.864	-0.537228	0.313296	0.00394531	0.0423048	ERV1	LTR
LTR58	3.23786	0.0165257	0.155385	0.418509	NA	ERV1	LTR
LTR107_Mam	41.1851	-0.0687415	0.156346	0.297711	0.681483	LTR	LTR
MLT1H1-int	60.3534	0.0849386	0.157593	0.254969	0.644916	ERVL-MaLR	LTR
MER92C	12.183	0.0140823	0.151584	0.705073	0.914893	ERV1	LTR
MLT1F-int	321.628	-0.0315193	0.100018	0.688321	0.913666	ERVL-MaLR	LTR
HAL1_SS	137.616	-0.274577	0.192123	0.0201418	0.137855	L1	LINE
L1M3c	69.7178	-0.0158218	0.134459	0.81573	0.94916	L1	LINE
X7A_LINE	315.473	0.0618818	0.108952	0.438905	0.804487	CR1	LINE
LTR41B	341.384	-0.00625457	0.0987864	0.933608	0.982127	ERVL	LTR
MLT1M	501.158	-0.0611771	0.0919988	0.412099	0.780085	ERVL-MaLR	LTR
LTR84b	89.5028	0.00588739	0.128595	0.937137	0.982127	ERVL	LTR
RLTR1F_Mm	59.4792	0.0853233	0.159203	0.246073	0.633556	ERVK	LTR
LTR52-int	5.14235	0.0145368	0.154963	0.50018	NA	ERVL	LTR
MER110-int	8.36154	0.0891491	0.191484	0.0143743	NA	ERV1	LTR
RMER16B3	31.3992	0.0243227	0.145108	0.670435	0.913666	ERVK	LTR
LTR86C	19.7054	0.0276911	0.151087	0.551676	0.880389	ERVL	LTR
LTR65	141.337	0.058797	0.126926	0.461887	0.819793	ERV1	LTR
RLTR20A2	245.519	-0.0601438	0.114409	0.454466	0.81445	ERVK	LTR
RLTR19A	324.716	-0.325626	0.139503	0.00263056	0.0311549	ERVK	LTR
MLT1F2-int	46.1692	-0.0347827	0.142542	0.584849	0.883767	ERVL-MaLR	LTR
LTR85b	13.8644	0.0660939	0.169905	0.117787	0.440273	Gypsy?	LTR
LTR86B2	36.8114	0.00744857	0.141181	0.90181	0.9727	ERVL	LTR
MLT1F1-int	28.1941	-0.0981017	0.183685	0.116164	0.4392	ERVL-MaLR	LTR
Mam_R4	24.9194	-0.010716	0.145735	0.834359	0.954154	Dong-R4	LINE
X7C_LINE	88.2691	-0.00598807	0.129195	0.932725	0.982127	CR1	LINE
MMTV-int	189.313	0.00629114	0.112599	0.936745	0.982127	ERVK	LTR
RLTR46A	20.053	0.0599346	0.163371	0.216947	0.590462	ERVK	LTR
LTR108d_Mam	4.54265	0.00332081	0.153487	0.894041	NA	ERVL	LTR
ERV3-16A3_LTR	71.7512	-0.0533563	0.143038	0.449434	0.814023	ERVL	LTR
MER73	41.6257	-0.0546003	0.151191	0.38643	0.760574	ERVL	LTR
LTR87	193.336	0.0401753	0.114005	0.612278	0.895727	ERVL?	LTR
MER68C	17.8823	-0.0636484	0.164924	0.200063	0.570922	ERVL	LTR
MamGypLTR1a	19.259	-0.019287	0.149185	0.676833	0.913666	Gypsy	LTR
LTR108a_Mam	10.9676	0.00888912	0.151731	0.799465	0.939493	ERVL	LTR
ERVB4_3-LTR_MM	31.5359	-0.00431235	0.146946	0.926697	0.982127	ERVK	LTR
MLT1E2-int	17.1679	0.0288139	0.152769	0.500214	0.848658	ERVL-MaLR	LTR
MER95	9.88976	-0.00365042	0.151553	0.912543	0.97942	ERV1	LTR
LTR90B	24.5389	-0.00817541	0.145744	0.871723	0.966846	LTR	LTR
LTR16D	250.678	-0.0727375	0.123397	0.37333	0.750748	ERVL	LTR
MER68-int	156.552	0.0116724	0.117777	0.821966	0.951776	ERVL	LTR
LTR81A	62.5993	-0.0235358	0.138137	0.708201	0.916892	Gypsy	LTR
RLTR13D	84.8642	-0.0694615	0.143684	0.360748	0.743039	ERVK	LTR
MamRep1527	59.3223	-0.0203272	0.138033	0.754534	0.931759	LTR	LTR
L1M6B	7.46193	-0.00222042	0.153221	0.929143	NA	L1	LINE
L1MEj	93.9596	-0.0650215	0.138714	0.398148	0.773327	L1	LINE
LTR105_Mam	35.6261	0.0932879	0.174827	0.162866	0.513481	ERVL	LTR
RLTR5_Mm	116.323	-0.00887039	0.129425	0.900803	0.9727	ERV1	LTR
X5A_LINE	10.0975	-0.0184578	0.15296	0.587644	0.883767	CR1	LINE
MLT1H2-int	12.8819	0.0211202	0.153137	0.55252	0.880389	ERVL-MaLR	LTR
L1M3d	29.12	0.0592555	0.158389	0.294952	0.681289	L1	LINE
RNERVK23-int	36.0157	-0.0135222	0.142001	0.818146	0.94997	ERVK	LTR
LTR75	99.8935	0.0742775	0.139539	0.348987	0.732483	ERVL	LTR
MamGypLTR2b	27.3946	0.0479213	0.154331	0.375374	0.750748	Gypsy	LTR
MamGypLTR1b	314.224	0.236193	0.139318	0.0192335	0.136458	Gypsy	LTR
MLT1J2-int	4.55407	-0.0104495	0.154346	0.636353	NA	ERVL-MaLR	LTR
MLT1J1-int	10.5758	0.0623123	0.169769	0.0841041	0.369485	ERVL-MaLR	LTR
MER66B	5.04975	-0.0221684	0.155921	0.349616	NA	ERV1	LTR
MLTR31C_MM	245.018	-0.24827	0.147423	0.0175214	0.129696	ERVK	LTR
MER110	15.2864	-0.00377683	0.149207	0.926755	0.982127	ERV1	LTR
MLT1G1-int	4.39004	0.036524	0.160297	0.107168	NA	ERVL-MaLR	LTR
RLTR9A4	5.3638	-0.043019	0.162368	0.0843446	NA	ERVK	LTR
RLTR46B	22.9235	-0.0032417	0.145673	0.949773	0.983719	ERVK	LTR
LTR86B1	127.216	-0.603747	0.201455	0.000167304	0.0030928	ERVL	LTR
ERVB5_1-LTR_MM	82.8475	-0.0120552	0.131614	0.862952	0.962829	ERVK	LTR
MER31-int	82.611	0.178942	0.206946	0.0713306	0.338509	ERV1	LTR
LTR9A1	13.8018	-5.64968e-05	0.149898	0.99698	0.99872	ERV1	LTR
MLT1A0-int	59.2359	-0.0199362	0.138171	0.759104	0.932451	ERVL-MaLR	LTR
MER66C	2.83457	0.0130062	0.155426	0.424593	NA	ERV1	LTR
MamGypLTR3	23.0099	-0.12375	0.221212	0.0308154	0.188513	Gypsy	LTR
LTR9	634.05	-0.0788896	0.10271	0.317312	0.70067	ERV1	LTR
X5B_LINE	158.744	0.286297	0.181008	0.0152077	0.115714	CR1	LINE
LTR81C	288.867	-0.149776	0.130363	0.0982412	0.397046	Gypsy	LTR
MER92A	6.03298	0.033442	0.158043	0.241444	NA	ERV1	LTR
LTR103b_Mam	77.9577	0.00111171	0.135942	0.987814	0.996578	ERV1?	LTR
MLT1A-int	14.098	-0.020231	0.152581	0.583092	0.883767	ERVL-MaLR	LTR
LTR109A2	33.6584	-0.030165	0.148816	0.566059	0.883767	ERV1	LTR
IAPEY4_LTR	122.172	-0.0113309	0.121962	0.880053	0.967789	ERVK	LTR
MER34B-int	2917.95	0.0645414	0.0809381	0.352674	0.735592	ERV1	LTR
MER50-int	11.2937	-0.0742171	0.177646	0.0493323	0.261391	ERV1	LTR
LTR77	8.24172	-0.0774368	0.181969	0.0172914	NA	ERV1	LTR
LTR37-int	379.76	-0.123643	0.10708	0.131398	0.460063	ERV1	LTR
ERVB2_1-I_MM-int	150.001	0.0942463	0.134174	0.265325	0.652297	ERVK	LTR
MER50B	120.142	-0.0340471	0.123705	0.657373	0.913666	ERV1	LTR
LTR69	26.3309	-0.0592738	0.160893	0.255429	0.644916	ERVL	LTR
LTR28	13.4391	0.0527031	0.162668	0.194467	0.562345	ERV1	LTR
L1MEg1	30.5389	0.217071	0.381685	0.0200687	0.137855	L1	LINE
RLTR12F	3.52707	-0.0117121	0.154804	0.556566	NA	ERVK	LTR
RLTR12B2	55.4029	-0.00562752	0.13679	0.929599	0.982127	ERVK	LTR
IAPLTR4_I	201.537	0.518854	0.171173	0.000179421	0.00321542	ERVK	LTR
LTR108b_Mam	15.748	-0.0074155	0.14952	0.856645	0.961079	ERVL	LTR
RLTR46	3.80457	0.0043146	0.153908	0.847428	NA	ERVK	LTR
LTR108e_Mam	143.633	-0.167572	0.17289	0.0860854	0.374416	ERVL	LTR
LTR45	86.1989	0.0318608	0.134976	0.654661	0.913666	ERV1	LTR
MLT1A1-int	29.2072	0.0926569	0.17917	0.13381	0.467304	ERVL-MaLR	LTR
RLTR4_Mm	1512.92	-0.104761	0.0792072	0.125551	0.45479	ERV1	LTR
LTR32	9.03629	-0.0369007	0.157996	0.274729	NA	ERVL	LTR
L1M3f	480.468	0.322389	0.115679	0.000808049	0.0112302	L1	LINE
MER70-int	10.1359	0.0672424	0.172585	0.0731994	0.343785	ERVL	LTR
HERVL74-int	33.8243	-0.00911227	0.144157	0.866022	0.964766	ERVL	LTR
MamGyp-int	751.282	0.0965108	0.106999	0.234397	0.615122	Gypsy	LTR
MER4B-int	23.743	-0.0253002	0.151193	0.568588	0.883767	ERV1	LTR
X2_LINE	15.4133	-0.0204921	0.150789	0.630184	0.906347	CR1	LINE
L1M3a	15.8357	0.027296	0.153478	0.488475	0.843224	L1	LINE
LTR16D1	377.051	0.320822	0.155845	0.00512731	0.0517289	ERVL	LTR
LTR16D2	45.4931	-0.115158	0.188405	0.11915	0.440985	ERVL	LTR
MLT1E1A-int	2.77377	0.00959365	0.154922	0.581978	NA	ERVL-MaLR	LTR
LTR45C	229.566	0.372666	0.175519	0.00339385	0.0382019	ERV1	LTR
MER4CL34	1.78318	0.0190556	0.15652	0.206711	NA	ERV1	LTR
MER101B	4.10331	-0.0298202	0.158113	0.178711	NA	ERV1	LTR
LTR59	2.15074	-0.00634469	0.154729	0.705466	NA	ERV1	LTR
MLT1G3-int	40.1561	0.0332464	0.14488	0.585169	0.883767	ERVL-MaLR	LTR
L1M2a1	9.40183	-0.030695	0.155809	0.373473	NA	L1	LINE
RLTR3_Mm	67.8062	-0.170487	0.226174	0.0665792	0.323511	ERVK	LTR
MLT1L-int	2.52215	-0.0170618	0.156165	0.255557	NA	ERVL-MaLR	LTR
RMER3D3	4.14251	0.0205574	0.155734	0.372199	NA	ERVK	LTR
MLT1G-int	5.50253	-0.013502	0.153936	0.610751	NA	ERVL-MaLR	LTR
RLTR46A2	30.6235	0.00207002	0.146595	0.967054	0.985874	ERVK	LTR
X7D_LINE	5.04907	-0.0109083	0.15373	0.675642	NA	CR1	LINE
LTR39	2.30047	0.0123561	0.155371	0.438388	NA	ERV1	LTR
LTR9D	3.61182	-0.00576316	0.154302	0.769928	NA	ERV1	LTR
MER51-int	18.261	0.0438284	0.156787	0.334719	0.721658	ERV1	LTR
L1M2b	108.234	0.397898	0.290331	0.0101785	0.0877412	L1	LINE
MER34-int	21.0306	0.0491412	0.15665	0.334291	0.721658	ERV1	LTR
RLTR47_MM	31.6161	0.0324702	0.147048	0.569995	0.883767	ERV1	LTR
MER50	99.974	-0.0290037	0.130225	0.695155	0.914893	ERV1	LTR
RNLTR23	111.991	-0.0181279	0.125095	0.808488	0.946581	ERVK	LTR
HUERS-P3b-int	2.24236	-0.0120753	0.155247	0.469107	NA	ERV1	LTR
