# Supplementary material for: TDP-43 safeguards the embryo genome from L1 retrotransposition
Source: Sci Adv. 2022 Nov 23;8(47):eabq3806. doi: 10.1126/sciadv.abq3806 (PMC9683724; doi:10.1126/sciadv.abq3806)
Supplement: Supplementary file 2 — Tables S1 to S6 [file sciadv.abq3806_tables_s1_to_s6.zip › sciadv.abq3806_table_s3.xlsx]

## Sheet: siScrambe
seqnames	start	end	width	strand	count	sample
chr1	24092174	24093002	829	*	3	rep1
chr1	38000170	38000404	235	*	3	rep1
chr1	88617732	88618882	1151	*	3	rep1
chr1	98954194	98954566	373	*	4	rep1
chr1	111073687	111073828	142	*	3	rep1
chr1	116672725	116672884	160	*	3	rep1
chr1	121111711	121111964	254	*	3	rep1
chr1	126905221	126905858	638	*	3	rep1
chr1	156894801	156895091	291	*	3	rep1
chr1	188152814	188153015	202	*	3	rep1
chr2	30018392	30018797	406	*	3	rep1
chr2	83659226	83659572	347	*	3	rep1
chr2	104444465	104444732	268	*	3	rep1
chr2	112656011	112656401	391	*	3	rep1
chr2	118024224	118024674	451	*	3	rep1
chr2	125921641	125922014	374	*	6	rep1
chr2	136479880	136480183	304	*	3	rep1
chr3	52637192	52637681	490	*	3	rep1
chr3	54525062	54525332	271	*	3	rep1
chr3	89434939	89435317	379	*	3	rep1
chr3	118923787	118924131	345	*	3	rep1
chr4	68508033	68508338	306	*	3	rep1
chr5	45327751	45327890	140	*	4	rep1
chr5	52255765	52256093	329	*	3	rep1
chr5	121199240	121199567	328	*	4	rep1
chr5	121215244	121215658	415	*	3	rep1
chr5	130501994	130502291	298	*	3	rep1
chr5	133171093	133171364	272	*	3	rep1
chr6	41734282	41734636	355	*	3	rep1
chr6	111273316	111273567	252	*	3	rep1
chr6	119224743	119225064	322	*	4	rep1
chr6	129364863	129365233	371	*	3	rep1
chr6	134743690	134744014	325	*	3	rep1
chr7	36217187	36217452	266	*	4	rep1
chr7	60082931	60083234	304	*	4	rep1
chr7	121739315	121739454	140	*	3	rep1
chr8	8703743	8704007	265	*	3	rep1
chr8	22646153	22646456	304	*	3	rep1
chr8	63680521	63680835	315	*	4	rep1
chr8	87301022	87301601	580	*	3	rep1
chr8	107655844	107656136	293	*	3	rep1
chr8	115421476	115421830	355	*	3	rep1
chr8	121200217	121200524	308	*	3	rep1
chr9	40366485	40367014	530	*	3	rep1
chr9	55035702	55036046	345	*	3	rep1
chr9	69973546	69973782	237	*	4	rep1
chr9	86720355	86720765	411	*	5	rep1
chr9	104667477	104668012	536	*	3	rep1
chr10	99594377	99594676	300	*	3	rep1
chr11	74322679	74323006	328	*	3	rep1
chr11	119201428	119202696	1269	*	4	rep1
chr12	4365283	4365564	282	*	3	rep1
chr12	10160152	10160289	138	*	4	rep1
chr12	45423654	45423996	343	*	3	rep1
chr12	47138996	47139362	367	*	3	rep1
chr12	74384413	74384789	377	*	3	rep1
chr12	80218323	80218564	242	*	3	rep1
chr13	37112063	37112390	328	*	3	rep1
chr13	48976359	48978731	2373	*	3	rep1
chr13	90891314	90891677	364	*	3	rep1
chr14	33689139	33689420	282	*	3	rep1
chr14	80173443	80173746	304	*	3	rep1
chr15	10971793	10972132	340	*	3	rep1
chr15	63537428	63537706	279	*	3	rep1
chr15	87291229	87291533	305	*	3	rep1
chr16	6849012	6849343	332	*	3	rep1
chr16	22758432	22758611	180	*	4	rep1
chr16	29793115	29793469	355	*	3	rep1
chr17	4039924	4040065	142	*	3	rep1
chr17	28271339	28271676	338	*	3	rep1
chr17	33075406	33075762	357	*	3	rep1
chr17	77752559	77752915	357	*	3	rep1
chr17	86234818	86235272	455	*	3	rep1
chr18	32060273	32060581	309	*	3	rep1
chr18	41185274	41185590	317	*	4	rep1
chr18	43930466	43930746	281	*	3	rep1
chr18	83779462	83779614	153	*	3	rep1
chr19	7274652	7274904	253	*	3	rep1
chr1	49872971	49873235	265	*	4	rep2
chr1	86120851	86121114	264	*	3	rep2
chr1	94034468	94034818	351	*	3	rep2
chr1	119102490	119102841	352	*	3	rep2
chr1	161115227	161115555	329	*	3	rep2
chr2	21223044	21223378	335	*	3	rep2
chr2	84581447	84581782	336	*	3	rep2
chr2	108859880	108860380	501	*	3	rep2
chr2	153902714	153903050	337	*	3	rep2
chr2	170771595	170772015	421	*	3	rep2
chr3	60543881	60544111	231	*	3	rep2
chr3	65419671	65420107	437	*	4	rep2
chr3	67544374	67544723	350	*	3	rep2
chr3	101014141	101014539	399	*	3	rep2
chr3	135453209	135453688	480	*	3	rep2
chr4	6430459	6430809	351	*	4	rep2
chr4	82897353	82897608	256	*	3	rep2
chr4	108254148	108254495	348	*	3	rep2
chr5	75266125	75266367	243	*	3	rep2
chr5	80275963	80276245	283	*	3	rep2
chr5	117260538	117260863	326	*	3	rep2
chr5	131803329	131803597	269	*	3	rep2
chr5	150486226	150486381	156	*	4	rep2
chr6	8985638	8985927	290	*	3	rep2
chr6	34107881	34108185	305	*	3	rep2
chr6	96230234	96230565	332	*	3	rep2
chr7	29263331	29263639	309	*	3	rep2
chr7	63493216	63493493	278	*	3	rep2
chr8	49334284	49334661	378	*	3	rep2
chr8	64313983	64314480	498	*	3	rep2
chr8	64967973	64968321	349	*	3	rep2
chr8	105912111	105914122	2012	*	4	rep2
chr8	125540130	125540498	369	*	3	rep2
chr9	106397659	106398009	351	*	3	rep2
chr9	114735839	114735979	141	*	4	rep2
chr10	4217777	4218122	346	*	3	rep2
chr10	31742711	31743054	344	*	3	rep2
chr10	84652512	84652649	138	*	3	rep2
chr10	122638756	122639121	366	*	3	rep2
chr11	28683990	28684150	161	*	3	rep2
chr11	33410758	33411103	346	*	3	rep2
chr11	56341531	56341811	281	*	3	rep2
chr11	58111463	58111684	222	*	3	rep2
chr11	83697325	83697622	298	*	3	rep2
chr12	29002718	29002920	203	*	3	rep2
chr12	79554999	79555408	410	*	3	rep2
chr13	28904725	28904930	206	*	3	rep2
chr13	38238176	38238575	400	*	3	rep2
chr13	46718611	46718835	225	*	3	rep2
chr14	34962721	34963261	541	*	3	rep2
chr16	15955388	15956876	1489	*	3	rep2
chr16	33329169	33329510	342	*	3	rep2
chr17	4217854	4218194	341	*	3	rep2
chr17	68956926	68957174	249	*	3	rep2
chr18	23691161	23691491	331	*	3	rep2
chr19	22312189	22312544	356	*	3	rep2
chr19	31127580	31127914	335	*	3	rep2
chr19	38118297	38118681	385	*	4	rep2
chr19	52331169	52331481	313	*	3	rep2
chrX	49627497	49627914	418	*	3	rep2
chr1	22887523	22887818	296	*	3	rep3
chr1	55437114	55437529	416	*	3	rep3
chr1	63953116	63953401	286	*	3	rep3
chr1	65185798	65186186	389	*	3	rep3
chr1	82291981	82292293	313	*	3	rep3
chr1	183728877	183729202	326	*	3	rep3
chr2	26287012	26287148	137	*	4	rep3
chr2	104622547	104622890	344	*	3	rep3
chr2	121636261	121636488	228	*	3	rep3
chr2	126830560	126830910	351	*	3	rep3
chr3	126581351	126581852	502	*	3	rep3
chr3	138049008	138049311	304	*	3	rep3
chr4	55076053	55076363	311	*	4	rep3
chr4	116511146	116511433	288	*	4	rep3
chr4	136278827	136279177	351	*	4	rep3
chr4	147452717	147453053	337	*	3	rep3
chr5	98400962	98401239	278	*	4	rep3
chr5	119452570	119452928	359	*	3	rep3
chr5	131779439	131779697	259	*	3	rep3
chr5	146763912	146764161	250	*	3	rep3
chr5	148383788	148384150	363	*	3	rep3
chr6	3178290	3178477	188	*	3	rep3
chr6	25419040	25419391	352	*	3	rep3
chr6	39273910	39274217	308	*	3	rep3
chr6	43642940	43643365	426	*	3	rep3
chr6	72063321	72063610	290	*	3	rep3
chr6	93135349	93135639	291	*	3	rep3
chr6	125359864	125360302	439	*	3	rep3
chr6	127291947	127292311	365	*	3	rep3
chr7	89549656	89550145	490	*	3	rep3
chr7	101470369	101470650	282	*	3	rep3
chr7	136842771	136844280	1510	*	3	rep3
chr7	137363782	137364109	328	*	3	rep3
chr7	141245126	141245572	447	*	4	rep3
chr8	19334052	19334329	278	*	3	rep3
chr8	34536995	34537328	334	*	4	rep3
chr8	103435323	103435638	316	*	3	rep3
chr8	106182142	106182461	320	*	3	rep3
chr9	21860545	21860685	141	*	4	rep3
chr9	120183832	120184265	434	*	3	rep3
chr10	26792764	26793590	827	*	3	rep3
chr10	82300400	82300676	277	*	3	rep3
chr11	51411524	51411855	332	*	3	rep3
chr11	64847828	64848095	268	*	4	rep3
chr11	79179219	79179535	317	*	3	rep3
chr11	85245278	85245605	328	*	3	rep3
chr11	99732902	99733222	321	*	4	rep3
chr12	76663285	76663527	243	*	4	rep3
chr12	82911106	82911390	285	*	3	rep3
chr12	106197633	106198231	599	*	3	rep3
chr12	116691651	116691959	309	*	3	rep3
chr13	19139334	19139605	272	*	3	rep3
chr13	59780051	59780238	188	*	3	rep3
chr14	107338842	107339198	357	*	4	rep3
chr14	122301846	122302509	664	*	3	rep3
chr15	50664570	50664849	280	*	3	rep3
chr16	49582012	49582263	252	*	4	rep3
chr16	92563096	92563458	363	*	3	rep3
chr17	28703854	28704055	202	*	3	rep3
chr17	31651851	31652325	475	*	3	rep3
chr17	67367402	67367976	575	*	3	rep3
chr17	75127326	75127611	286	*	3	rep3
chr17	85211487	85211878	392	*	3	rep3
chr18	34299715	34300071	357	*	3	rep3
chr18	50155075	50155568	494	*	3	rep3
chr19	45117215	45117435	221	*	3	rep3
chr19	48394874	48395150	277	*	3	rep3
chr19	51050291	51050569	279	*	3	rep3
chrX	61354719	61354970	252	*	4	rep3

## Sheet: siTardbp
seqnames	start	end	width	strand	count	sample
chr1	35213914	35214238	325	*	3	rep1
chr1	51499471	51499843	373	*	4	rep1
chr1	59575704	59575949	246	*	3	rep1
chr1	84932223	84932472	250	*	3	rep1
chr1	91372433	91372750	318	*	3	rep1
chr1	93655192	93655473	282	*	3	rep1
chr1	137685711	137686041	331	*	3	rep1
chr1	144231076	144231236	161	*	3	rep1
chr1	153041094	153041395	302	*	3	rep1
chr1	162685056	162685687	632	*	3	rep1
chr1	188153178	188153578	401	*	3	rep1
chr2	9716849	9717313	465	*	3	rep1
chr2	22991321	22991960	640	*	3	rep1
chr2	32738945	32739113	169	*	3	rep1
chr2	62148405	62148735	331	*	4	rep1
chr2	102529624	102529981	358	*	3	rep1
chr2	157823049	157823423	375	*	3	rep1
chr3	34593919	34594318	400	*	3	rep1
chr3	86769122	86769375	254	*	3	rep1
chr3	93634112	93634573	462	*	4	rep1
chr4	7109181	7109419	239	*	3	rep1
chr4	105652957	105653160	204	*	3	rep1
chr4	105999614	105999928	315	*	3	rep1
chr4	106043737	106044062	326	*	3	rep1
chr4	149185098	149185439	342	*	3	rep1
chr5	39633178	39633413	236	*	3	rep1
chr5	52718362	52718758	397	*	3	rep1
chr5	74625559	74625766	208	*	3	rep1
chr5	111715574	111715871	298	*	3	rep1
chr5	117643850	117644165	316	*	3	rep1
chr5	126775337	126775688	352	*	3	rep1
chr6	36495885	36496268	384	*	3	rep1
chr6	39582420	39582774	355	*	3	rep1
chr6	95703740	95703938	199	*	4	rep1
chr7	29240833	29241169	337	*	3	rep1
chr7	39793220	39793540	321	*	3	rep1
chr7	40762352	40763330	979	*	3	rep1
chr7	52735765	52736321	557	*	3	rep1
chr7	81953341	81953703	363	*	3	rep1
chr7	101028612	101028945	334	*	3	rep1
chr8	90037842	90038190	349	*	3	rep1
chr8	94163937	94164331	395	*	3	rep1
chr8	113241616	113241969	354	*	4	rep1
chr8	114006221	114006563	343	*	3	rep1
chr8	116060135	116060427	293	*	3	rep1
chr9	35570774	35571076	303	*	3	rep1
chr9	50867581	50867928	348	*	3	rep1
chr9	60877545	60877890	346	*	3	rep1
chr9	67081169	67081523	355	*	3	rep1
chr9	83031135	83031709	575	*	3	rep1
chr10	23579298	23579673	376	*	3	rep1
chr10	52887826	52887967	142	*	3	rep1
chr10	58489415	58489644	230	*	3	rep1
chr10	63921019	63923228	2210	*	3	rep1
chr10	94415719	94415874	156	*	3	rep1
chr10	114260834	114261120	287	*	3	rep1
chr10	126461885	126462118	234	*	3	rep1
chr10	128767405	128767695	291	*	3	rep1
chr11	21058439	21058576	138	*	4	rep1
chr11	34465249	34465565	317	*	3	rep1
chr11	59458578	59458923	346	*	3	rep1
chr11	86515714	86516016	303	*	4	rep1
chr11	87696186	87696503	318	*	3	rep1
chr11	87829660	87830242	583	*	3	rep1
chr12	7756799	7757130	332	*	4	rep1
chr12	29454789	29455051	263	*	3	rep1
chr12	49827401	49827713	313	*	3	rep1
chr12	83551907	83552043	137	*	3	rep1
chr12	105489072	105489367	296	*	3	rep1
chr12	115252565	115252975	411	*	4	rep1
chr13	3759110	3760824	1715	*	3	rep1
chr13	7908887	7910031	1145	*	4	rep1
chr13	16849982	16850314	333	*	3	rep1
chr13	72750399	72750694	296	*	3	rep1
chr13	110126862	110127203	342	*	3	rep1
chr13	113957529	113957809	281	*	4	rep1
chr14	94930310	94930718	409	*	3	rep1
chr15	6430691	6431220	530	*	3	rep1
chr15	38093410	38093569	160	*	4	rep1
chr15	39762147	39762437	291	*	4	rep1
chr15	71387001	71387314	314	*	3	rep1
chr15	83020816	83021269	454	*	3	rep1
chr15	88679767	88680112	346	*	3	rep1
chr16	9482287	9482623	337	*	3	rep1
chr16	30227930	30228167	238	*	3	rep1
chr16	83759188	83759571	384	*	3	rep1
chr17	15733620	15733961	342	*	3	rep1
chr17	17577733	17578103	371	*	3	rep1
chr17	32521650	32521789	140	*	4	rep1
chr17	83612579	83612722	144	*	4	rep1
chr17	85563525	85563793	269	*	4	rep1
chr18	6447865	6448006	142	*	3	rep1
chr18	11525342	11525685	344	*	3	rep1
chr18	42731724	42732020	297	*	3	rep1
chr18	62963368	62963761	394	*	3	rep1
chr19	3886329	3887463	1135	*	3	rep1
chr19	8864755	8865313	559	*	3	rep1
chr19	25662836	25663169	334	*	3	rep1
chr19	25941688	25942085	398	*	3	rep1
chr19	26548494	26548915	422	*	4	rep1
chr19	47091361	47091717	357	*	3	rep1
chrX	68674330	68674638	309	*	4	rep1
chrX	73014056	73014230	175	*	4	rep1
chrX	74072992	74073257	266	*	3	rep1
chrX	136795109	136795441	333	*	3	rep1
chrX	158946265	158946530	266	*	3	rep1
chr1	9623964	9624261	298	*	3	rep2
chr1	13461682	13465095	3414	*	4	rep2
chr1	57865989	57866283	295	*	3	rep2
chr1	65230124	65230453	330	*	3	rep2
chr1	143950983	143951307	325	*	3	rep2
chr1	154816328	154818444	2117	*	4	rep2
chr2	34711228	34712087	860	*	3	rep2
chr2	42314296	42314626	331	*	3	rep2
chr2	79574144	79574380	237	*	3	rep2
chr2	105001876	105002029	154	*	4	rep2
chr2	113981472	113981787	316	*	3	rep2
chr2	120722056	120722442	387	*	3	rep2
chr2	125712260	125712914	655	*	3	rep2
chr2	134053738	134054026	289	*	3	rep2
chr2	146199594	146199940	347	*	3	rep2
chr2	178665843	178666608	766	*	4	rep2
chr3	10450701	10450916	216	*	3	rep2
chr3	17177627	17177995	369	*	3	rep2
chr3	34700898	34701221	324	*	3	rep2
chr3	52475439	52475577	139	*	3	rep2
chr3	65551600	65551741	142	*	4	rep2
chr3	85033078	85033341	264	*	3	rep2
chr3	92326577	92326786	210	*	3	rep2
chr3	103204492	103205009	518	*	3	rep2
chr3	127213148	127214856	1709	*	4	rep2
chr3	140425525	140425864	340	*	4	rep2
chr3	147803300	147803922	623	*	3	rep2
chr3	153886297	153886524	228	*	3	rep2
chr4	40017141	40017474	334	*	3	rep2
chr4	44430994	44431339	346	*	3	rep2
chr4	54495202	54495578	377	*	4	rep2
chr4	64915797	64916202	406	*	3	rep2
chr4	72463861	72464192	332	*	8	rep2
chr4	72945809	72946162	354	*	3	rep2
chr4	95677905	95679613	1709	*	3	rep2
chr4	101687275	101687660	386	*	3	rep2
chr4	103038323	103038507	185	*	3	rep2
chr4	122957499	122957801	303	*	3	rep2
chr4	133485354	133485691	338	*	4	rep2
chr4	136991936	136992172	237	*	3	rep2
chr5	70904316	70904702	387	*	3	rep2
chr5	76051643	76051849	207	*	3	rep2
chr5	148465479	148465686	208	*	3	rep2
chr6	29166394	29166684	291	*	3	rep2
chr6	39602402	39602743	342	*	4	rep2
chr6	56838622	56838932	311	*	3	rep2
chr6	71130172	71130535	364	*	3	rep2
chr6	71167775	71168017	243	*	4	rep2
chr6	104463896	104464410	515	*	3	rep2
chr6	112271723	112272016	294	*	3	rep2
chr6	120399259	120399493	235	*	3	rep2
chr6	131588491	131588971	481	*	3	rep2
chr7	12711364	12711644	281	*	4	rep2
chr7	56023071	56023455	385	*	3	rep2
chr7	71837619	71838292	674	*	3	rep2
chr7	99493579	99493728	150	*	5	rep2
chr7	113458977	113459604	628	*	4	rep2
chr7	118890026	118890183	158	*	3	rep2
chr7	119418577	119418849	273	*	3	rep2
chr7	135799682	135799825	144	*	3	rep2
chr8	13765372	13765805	434	*	3	rep2
chr8	38910835	38911005	171	*	4	rep2
chr8	48761530	48761843	314	*	3	rep2
chr8	84268130	84268456	327	*	3	rep2
chr8	114978130	114978462	333	*	3	rep2
chr8	116285841	116286183	343	*	3	rep2
chr8	118274770	118275020	251	*	3	rep2
chr9	48134504	48134826	323	*	4	rep2
chr9	76650094	76650463	370	*	5	rep2
chr9	100591747	100592162	416	*	3	rep2
chr9	105095546	105096295	750	*	3	rep2
chr9	108758826	108759078	253	*	3	rep2
chr9	109977681	109977816	136	*	3	rep2
chr10	7279509	7279863	355	*	3	rep2
chr10	36874951	36875377	427	*	4	rep2
chr10	61166055	61166275	221	*	3	rep2
chr10	61872701	61873053	353	*	3	rep2
chr11	24103625	24103889	265	*	3	rep2
chr11	42586558	42586913	356	*	4	rep2
chr11	54722424	54722733	310	*	3	rep2
chr11	55253548	55253852	305	*	3	rep2
chr11	79770089	79770378	290	*	3	rep2
chr11	83874463	83874923	461	*	3	rep2
chr11	95136897	95137140	244	*	4	rep2
chr11	117913849	117914173	325	*	3	rep2
chr11	120764727	120765055	329	*	3	rep2
chr11	121457958	121458996	1039	*	3	rep2
chr12	24700438	24700670	233	*	4	rep2
chr12	34197929	34198073	145	*	4	rep2
chr12	46075055	46075722	668	*	3	rep2
chr12	98529779	98530251	473	*	3	rep2
chr12	108767956	108768111	156	*	3	rep2
chr13	10620436	10620695	260	*	4	rep2
chr13	56561560	56561883	324	*	3	rep2
chr13	78801316	78801637	322	*	4	rep2
chr13	87941254	87941540	287	*	3	rep2
chr13	120194859	120195016	158	*	3	rep2
chr14	46694042	46694576	535	*	3	rep2
chr14	50988874	50989179	306	*	3	rep2
chr14	58042009	58042435	427	*	3	rep2
chr14	58177757	58177983	227	*	3	rep2
chr14	67026941	67027175	235	*	3	rep2
chr14	71174531	71174797	267	*	3	rep2
chr14	121107222	121107520	299	*	4	rep2
chr15	51126359	51126698	340	*	3	rep2
chr15	64892648	64893021	374	*	3	rep2
chr15	68086866	68087304	439	*	3	rep2
chr15	78030255	78030563	309	*	3	rep2
chr15	101227770	101228214	445	*	3	rep2
chr16	27267636	27267791	156	*	3	rep2
chr16	48605816	48606215	400	*	5	rep2
chr17	32874240	32874521	282	*	3	rep2
chr17	35084220	35084419	200	*	3	rep2
chr17	47579741	47579880	140	*	4	rep2
chr17	68938733	68939053	321	*	3	rep2
chr18	24493813	24494095	283	*	3	rep2
chr18	35149396	35151857	2462	*	7	rep2
chr18	44627554	44627948	395	*	3	rep2
chr18	68527443	68527722	280	*	3	rep2
chr18	83996116	83996486	371	*	3	rep2
chr19	23280352	23281788	1437	*	4	rep2
chr19	34873081	34873490	410	*	3	rep2
chr19	60333921	60334216	296	*	3	rep2
chrX	143414369	143414730	362	*	3	rep2
chrX	152008737	152008890	154	*	4	rep2
chr1	22406931	22407261	331	*	3	rep3
chr1	23542054	23542223	170	*	3	rep3
chr1	40155652	40155942	291	*	3	rep3
chr1	53076720	53077115	396	*	5	rep3
chr1	75497247	75497614	368	*	3	rep3
chr1	89813948	89814376	429	*	3	rep3
chr1	92436729	92437006	278	*	4	rep3
chr1	118394036	118394359	324	*	6	rep3
chr1	119936143	119936640	498	*	3	rep3
chr1	120511060	120511304	245	*	3	rep3
chr1	122478862	122479438	577	*	3	rep3
chr1	136424622	136424973	352	*	4	rep3
chr1	136736887	136737158	272	*	3	rep3
chr1	160032560	160033805	1246	*	3	rep3
chr1	163514325	163514577	253	*	3	rep3
chr1	174721353	174721696	344	*	3	rep3
chr1	193891200	193891456	257	*	3	rep3
chr2	9175722	9175985	264	*	3	rep3
chr2	26564978	26565316	339	*	4	rep3
chr2	40159204	40159450	247	*	3	rep3
chr2	48988786	48989147	362	*	4	rep3
chr2	103345302	103345689	388	*	3	rep3
chr2	121030602	121030879	278	*	3	rep3
chr2	140000246	140000653	408	*	3	rep3
chr2	164864790	164865056	267	*	4	rep3
chr2	172657862	172658445	584	*	3	rep3
chr2	181621718	181622172	455	*	3	rep3
chr3	32279264	32279670	407	*	3	rep3
chr3	55063707	55064033	327	*	3	rep3
chr3	77739402	77739700	299	*	3	rep3
chr3	105578086	105578451	366	*	4	rep3
chr3	127452489	127452812	324	*	3	rep3
chr3	152184933	152186971	2039	*	3	rep3
chr4	89487117	89487416	300	*	3	rep3
chr4	114321531	114321761	231	*	3	rep3
chr4	124812675	124812892	218	*	3	rep3
chr4	125981909	125982273	365	*	3	rep3
chr4	130853334	130853620	287	*	3	rep3
chr4	149288619	149288778	160	*	3	rep3
chr5	6297968	6298352	385	*	3	rep3
chr5	22666823	22667150	328	*	3	rep3
chr5	25699028	25699276	249	*	3	rep3
chr5	48009030	48010692	1663	*	3	rep3
chr5	114187289	114188844	1556	*	3	rep3
chr5	115199828	115200768	941	*	3	rep3
chr5	140318504	140318778	275	*	3	rep3
chr5	144195127	144195400	274	*	3	rep3
chr6	7657054	7657519	466	*	3	rep3
chr6	16798768	16799052	285	*	6	rep3
chr6	47447301	47447767	467	*	3	rep3
chr6	86428484	86428724	241	*	3	rep3
chr6	92177405	92178903	1499	*	3	rep3
chr6	92354349	92354601	253	*	4	rep3
chr6	109220115	109220432	318	*	3	rep3
chr6	128130390	128130892	503	*	3	rep3
chr6	137785828	137786607	780	*	3	rep3
chr6	140967440	140967751	312	*	3	rep3
chr7	47238429	47238878	450	*	3	rep3
chr7	63971699	63971838	140	*	3	rep3
chr7	115447647	115449238	1592	*	3	rep3
chr7	138227860	138228143	284	*	4	rep3
chr8	22922092	22922333	242	*	3	rep3
chr8	56113007	56113355	349	*	3	rep3
chr8	60463334	60463668	335	*	3	rep3
chr8	111624741	111625018	278	*	4	rep3
chr8	126346525	126346911	387	*	4	rep3
chr9	4193417	4193673	257	*	3	rep3
chr9	41319012	41319222	211	*	5	rep3
chr9	48336070	48338369	2300	*	3	rep3
chr9	69667088	69667381	294	*	3	rep3
chr9	77165142	77165506	365	*	3	rep3
chr9	104101515	104101855	341	*	6	rep3
chr9	107062000	107062471	472	*	3	rep3
chr9	107847735	107847896	162	*	3	rep3
chr10	20132848	20132996	149	*	3	rep3
chr10	54952340	54952684	345	*	3	rep3
chr10	56637656	56637832	177	*	3	rep3
chr10	105489895	105490032	138	*	4	rep3
chr10	123689655	123690053	399	*	3	rep3
chr11	38243123	38243465	343	*	3	rep3
chr11	41347134	41347507	374	*	3	rep3
chr11	68533145	68533510	366	*	3	rep3
chr11	77745442	77745678	237	*	3	rep3
chr11	79388808	79389154	347	*	4	rep3
chr11	98310777	98311091	315	*	3	rep3
chr11	102819524	102819825	302	*	3	rep3
chr11	105903588	105903902	315	*	3	rep3
chr11	110454576	110454916	341	*	5	rep3
chr11	118589193	118589466	274	*	3	rep3
chr12	44530115	44530411	297	*	3	rep3
chr12	58181254	58181527	274	*	3	rep3
chr12	58888952	58889261	310	*	3	rep3
chr12	116207995	116208359	365	*	4	rep3
chr13	4511638	4511922	285	*	3	rep3
chr13	28410799	28411070	272	*	5	rep3
chr13	32052011	32052354	344	*	3	rep3
chr13	101739868	101740228	361	*	3	rep3
chr14	12394008	12394153	146	*	4	rep3
chr14	25466669	25466919	251	*	3	rep3
chr14	72028976	72029264	289	*	3	rep3
chr14	93425287	93425490	204	*	3	rep3
chr15	12863092	12863526	435	*	3	rep3
chr15	65807475	65807708	234	*	3	rep3
chr15	80857153	80857448	296	*	3	rep3
chr15	86019751	86020016	266	*	3	rep3
chr16	9683602	9683915	314	*	3	rep3
chr16	52292237	52292790	554	*	3	rep3
chr16	67588609	67588749	141	*	3	rep3
chr16	86261489	86261791	303	*	3	rep3
chr17	30634747	30636315	1569	*	3	rep3
chr17	47793765	47794052	288	*	3	rep3
chr18	30574910	30575604	695	*	5	rep3
chr18	45990814	45991119	306	*	3	rep3
chr18	65945762	65945918	157	*	4	rep3
chr18	66849993	66850227	235	*	4	rep3
chrX	36670767	36671133	367	*	4	rep3
chrX	42048045	42048414	370	*	6	rep3
chrX	48365874	48366185	312	*	3	rep3
chrX	95893436	95893727	292	*	3	rep3
chrX	100598020	100598447	428	*	5	rep3
chrX	114699079	114699322	244	*	3	rep3
chrX	116045233	116045494	262	*	4	rep3
chrX	116616521	116616889	369	*	4	rep3
chrX	119057065	119057336	272	*	3	rep3
chrX	123044026	123044166	141	*	3	rep3
chrX	143636549	143636934	386	*	3	rep3
chrX	165157198	165157581	384	*	3	rep3
