# Supplementary material for: TDP-43 safeguards the embryo genome from L1 retrotransposition
Source: Sci Adv. 2022 Nov 23;8(47):eabq3806. doi: 10.1126/sciadv.abq3806 (PMC9683724; doi:10.1126/sciadv.abq3806)
Supplement: Supplementary file 2 — Tables S1 to S6 [file sciadv.abq3806_tables_s1_to_s6.zip › sciadv.abq3806_table_s4.xlsx]

## Sheet: siScramble_germline
seqnames	start	end	non redundant reads	redundant reads	subfamily
chr7	3072423	3072674	2	3578	L1MdGf_II_3end
chr7	3794869	3795861	43	366	L1MdTf_III_3end
chr7	3806034	3807026	2512	1830	L1MdA_III_3end
chr7	3892946	3893938	40	524	L1MdTf_III_3end
chr7	4023501	4024492	2253	821	L1MdA_I_3end
chr7	4186287	4187274	34	3626	L1MdGf_I_3end
chr7	4560676	4560755	7135	1663	L1MdGf_II_3end
chr7	4588390	4589381	1978	1122	L1MdA_III_3end
chr7	4722461	4722727	37	3	L1MdGf_II_3end
chr7	4878637	4878717	281	169	L1MdGf_II_3end
chr7	5153155	5154149	1413	528	L1MdTf_II_3end
chr7	5175123	5176115	1432	605	L1MdA_III_3end
chr7	5187944	5188934	3	102	L1MdA_III_3end
chr7	5208478	5209469	1556	612	L1MdTf_II_3end
chr7	5269036	5270027	1423	1327	L1MdA_I_3end
chr7	5316688	5317086	1995	1035	L1MdGf_II_3end
chr7	5373642	5374630	459	666	L1MdA_III_3end
chr7	5446923	5447914	1468	668	L1MdA_I_3end
chr7	5517175	5518166	8713	8064	L1MdA_III_3end
chr7	5520292	5521279	6204	8064	L1MdA_III_3end
chr7	5549572	5550561	15	2478	L1MdA_III_3end
chr7	5553349	5554340	2870	2679	L1MdA_I_3end
chr7	5588549	5589541	3603	1823	L1MdA_II_3end
chr7	5709440	5710432	1	573	L1MdTf_III_3end
chr7	5782730	5783722	1	2199	L1MdA_I_3end
chr7	5840494	5841486	487	688	L1MdA_II_3end
chr7	5847399	5848389	443	215	L1MdGf_I_3end
chr7	5865829	5866820	729	291	L1MdTf_I_3end
chr7	5991740	5992731	7	943	L1MdA_II_3end
chr7	5999663	6000458	1804	933	L1MdA_II_3end
chr7	6000478	6001469	824	1037	L1MdA_I_3end
chr7	6075172	6076165	2503	1494	L1MdTf_III_3end
chr7	6502534	6503232	5118	2372	L1MdGf_II_3end
chr7	6534580	6535572	3	183	L1MdA_III_3end
chr7	6556394	6557385	5538	1346	L1MdA_I_3end
chr7	6596413	6597400	85	412	L1MdGf_I_3end
chr7	7029006	7029997	31	53	L1MdA_II_3end
chr7	7216431	7217422	6	33	L1MdA_III_3end
chr7	7327191	7327499	379	2450	L1MdGf_II_3end
chr7	7330862	7331165	421	2450	L1MdTf_I_3end
chr7	7355425	7355964	11	31	L1MdGf_II_3end
chr7	7533521	7534513	582	2553	L1MdA_II_3end
chr7	7657785	7658338	321	815	L1MdA_I_3end
chr7	7891323	7892314	14	2018	L1MdA_I_3end
chr7	7994425	7995415	4	107	L1MdA_III_3end
chr7	8025289	8025598	3	2382	L1MdGf_II_3end
chr7	8045992	8046301	7	2632	L1MdGf_II_3end
chr7	8073784	8074322	1	28	L1MdGf_II_3end
chr7	8122212	8122725	152	7695	L1MdGf_II_3end
chr7	8133958	8134949	78	548	L1MdA_I_3end
chr7	8217845	8218149	6	471	L1MdGf_II_3end
chr7	8237491	8238182	57	2158	L1MdGf_II_3end
chr7	8315560	8316552	15	103	L1MdA_III_3end
chr7	8455526	8456518	1	16	L1MdA_III_3end
chr7	8565935	8566924	1	57	L1MdA_III_3end
chr7	8681956	8682947	24	2088	L1MdA_I_3end
chr7	8772201	8772267	218	3348	L1MdGf_II_3end
chr7	8815850	8816159	58	2394	L1MdGf_II_3end
chr7	8843633	8844171	2	38	L1MdGf_II_3end
chr7	8892044	8892557	150	7025	L1MdGf_II_3end
chr7	8903787	8904778	74	431	L1MdA_I_3end
chr7	8987628	8987932	11	550	L1MdGf_II_3end
chr7	9007279	9007970	1	558	L1MdGf_II_3end
chr7	9057343	9058335	166	1232	L1MdA_II_3end
chr7	9188246	9189236	1	37	L1MdA_III_3end
chr7	9193242	9194233	31	47	L1MdTf_II_3end
chr7	9562420	9562729	4	2212	L1MdGf_II_3end
chr7	9906140	9906653	1398	5299	L1MdGf_II_3end
chr7	9932908	9933899	1211	571	L1MdTf_II_3end
chr7	10010201	10010504	1499	1350	L1MdGf_II_3end
chr7	10029822	10030792	257	1127	L1MdA_III_3end
chr7	10191488	10192477	2968	1218	L1MdA_III_3end
chr7	10222486	10223042	1632	1754	L1MdGf_II_3end
chr7	10281703	10281927	225	252	L1MdGf_II_3end
chr7	10320246	10321237	3163	694	L1MdA_II_3end
chr7	10338095	10338555	5
chr7	10401835	10402826	842	381	L1MdA_II_3end
chr7	10420482	10420962	1554	380	L1MdGf_II_3end
chr7	10460022	10460304	1	7	L1MdA_III_3end
chr7	10477542	10478534	5	362	L1MdGf_I_3end
chr7	10561952	10562941	1095	429	L1MdGf_I_3end
chr7	10604070	10604407	439	96	L1MdGf_II_3end
chr7	10651788	10652420	79	30	L1MdGf_II_3end
chr7	10685456	10685849	736	735	L1MdGf_II_3end
chr7	10924400	10925391	2557	8814	L1MdA_I_3end
chr7	10957022	10957621	347	2251	L1MdGf_II_3end
chr7	11122981	11123748	5	32	L1MdA_III_3end
chr7	11322880	11322960	2151	7749	L1MdGf_II_3end
chr7	11349035	11349634	376	2381	L1MdGf_II_3end
chr7	11357506	11358498	2	67	L1MdA_III_3end
chr7	11417793	11418783	66	338	L1MdA_II_3end
chr7	11427014	11427886	7	2696	L1MdA_III_3end
chr7	11534188	11535178	7	280	L1MdA_II_3end
chr7	11543396	11544267	6	2660	L1MdA_III_3end
chr7	11573530	11573750	34	13	L1MdGf_II_3end
chr7	11576594	11577380	3	110	L1MdTf_III_3end
chr7	11650241	11651232	1476	507	L1MdA_I_3end
chr7	11652944	11653030	1475	7	L1MdGf_II_3end
chr7	11790408	11791398	3143	593	L1MdA_II_3end
chr7	11804755	11805057	364	106	L1MdGf_II_3end
chr7	11831590	11831919	2000	541	L1MdGf_II_3end
chr7	11872457	11873416	5847	1125	L1MdA_I_3end
chr7	12056278	12057266	2361	751	L1MdA_III_3end
chr7	12069873	12070864	21	274	L1MdA_III_3end
chr7	12081819	12082809	29	106	L1MdA_III_3end
chr7	12208746	12209186	2	17	L1MdGf_II_3end
chr7	12245448	12246440	1250	516	L1MdTf_III_3end
chr7	12261456	12262447	2044	630	L1MdA_II_3end
chr7	12283211	12284202	2402	1013	L1MdTf_I_3end
chr7	12324085	12325001	650	251	L1MdGf_II_3end
chr7	12338846	12339829	864	355	L1MdTf_III_3end
chr7	12351819	12352810	478	256	L1MdA_III_3end
chr7	12374468	12375460	50	231	L1MdA_III_3end
chr7	12383485	12384472	2178	2329	L1MdGf_I_3end
chr7	12531973	12532962	10	46	L1MdTf_III_3end
chr7	12547927	12548228	10256	2392	L1MdGf_I_3end
chr7	12593415	12594404	25	139	L1MdA_III_3end
chr7	12594704	12595694	2297	863	L1MdGf_I_3end
chr7	12678789	12679299	179	617	L1MdA_I_3end
chr7	12679284	12680200	103	325	L1MdA_I_3end
chr7	12681374	12682355	546	634	L1MdTf_III_3end
chr7	12727220	12728211	4453	1446	L1MdA_III_3end
chr7	12759024	12760015	5012	1401	L1MdGf_I_3end
chr7	13142018	13143007	3278	1102	L1MdA_II_3end
chr7	13186469	13186590	3	16	L1MdGf_II_3end
chr7	13225700	13226691	3055	1840	L1MdGf_I_3end
chr7	13366319	13366791	2828	1029	L1MdGf_II_3end
chr7	13415739	13416730	1300	1818	L1MdA_I_3end
chr7	13449752	13450730	1580	232	L1MdA_II_3end
chr7	13453953	13454502	1579	258	L1MdTf_II_3end
chr7	13481104	13482094	2	42	L1MdA_III_3end
chr7	13508505	13509496	103	44	L1MdA_III_3end
chr7	13519240	13520232	4274	2283	L1MdA_II_3end
chr7	13536961	13537952	42	124	L1MdA_III_3end
chr7	13562665	13563041	379	184	L1MdGf_II_3end
chr7	13591162	13592159	3066	1191	L1MdA_I_3end
chr7	13614205	13615195	2723	1047	L1MdTf_III_3end
chr7	13702172	13703161	5106	1648	L1MdTf_III_3end
chr7	13756541	13757402	15	18	L1MdA_III_3end
chr7	13886735	13887723	459	499	L1MdA_III_3end
chr7	13893487	13894478	600	521	L1MdA_II_3end
chr7	13951489	13952467	1218	747	L1MdA_III_3end
chr7	13995504	13996493	1026	340	L1MdA_III_3end
chr7	14051126	14052117	1711	790	L1MdA_III_3end
chr7	14093461	14094452	1291	909	L1MdTf_I_3end
chr7	14141045	14141419	27	6	L1MdGf_II_3end
chr7	14157183	14158173	23	71	L1MdA_II_3end
chr7	14235193	14236099	3592	1073	L1MdA_II_3end
chr7	14278966	14279480	426	99	L1MdGf_II_3end
chr7	14296021	14297012	229	142	L1MdA_III_3end
chr7	14340014	14340643	5197	1195	L1MdGf_II_3end
chr7	14343982	14344404	5199	1195	L1MdGf_II_3end
chr7	14375457	14376447	827	488	L1MdA_II_3end
chr7	14384340	14385331	897	133	L1MdA_III_3end
chr7	14409270	14410261	1664	389	L1MdA_II_3end
chr7	14432655	14433498	1243	419	L1MdTf_II_3end
chr7	14602502	14602598	5
chr7	14643840	14644620	857	345	L1MdTf_I_3end
chr7	14742239	14742290	2	1	L1MdGf_II_3end
chr7	14832736	14833724	55	190	L1MdA_II_3end
chr7	14866223	14866469	46	18	L1MdGf_II_3end
chr7	14951270	14952261	1300	954	L1MdGf_I_3end
chr7	14967960	14968331	1	1	L1MdGf_II_3end
chr7	14979539	14980529	167	240	L1MdTf_III_3end
chr7	15000615	15001607	654	976	L1MdTf_III_3end
chr7	15022039	15023031	1868	847	L1MdA_II_3end
chr7	15315001	15315992	296	857	L1MdA_II_3end
chr7	15423309	15424297	1361	5135	L1MdA_III_3end
chr7	15460578	15461570	512	347	L1MdA_III_3end
chr7	15467481	15468472	328	867	L1MdTf_I_3end
chr7	15490076	15490768	1222	477	L1MdTf_I_3end
chr7	15581268	15582256	617	4697	L1MdA_III_3end
chr7	15612531	15613523	2173	1631	L1MdA_II_3end
chr7	15659193	15660185	2004	900	L1MdTf_III_3end
chr7	15670441	15670539	2209	1599	L1MdGf_II_3end
chr7	15685201	15686193	1601	840	L1MdTf_III_3end
chr7	15728224	15728565	3	3	L1MdGf_II_3end
chr7	15737256	15738243	94	700	L1MdGf_I_3end
chr7	15739448	15740439	4	519	L1MdA_II_3end
chr7	15876311	15876674	2882	687	L1MdGf_II_3end
chr7	16289670	16290066	2	3	L1MdGf_II_3end
chr7	16666836	16667827	582	297	L1MdTf_I_3end
chr7	16895919	16896179	888	291	L1MdGf_II_3end
chr7	17121508	17122500	549	81	L1MdA_III_3end
chr7	17182539	17183529	4035	2402	L1MdA_II_3end
chr7	17241910	17242901	27	707	L1MdA_I_3end
chr7	17265305	17265851	3	1223	L1MdGf_II_3end
chr7	17268467	17269458	29	2391	L1MdA_I_3end
chr7	17301165	17302153	8	215	L1MdA_III_3end
chr7	17376642	17377437	44	1270	L1MdA_II_3end
chr7	17377438	17378428	43	328	L1MdGf_I_3end
chr7	17410338	17411325	8	137	L1MdTf_III_3end
chr7	17699945	17700928	77	22	L1MdA_III_3end
chr7	17805773	17806764	297	259	L1MdA_I_3end
chr7	17829743	17830589	39	584	L1MdA_III_3end
chr7	17832371	17833362	94	1074	L1MdA_I_3end
chr7	17844585	17845576	305	292	L1MdA_II_3end
chr7	17851679	17852474	2089	561	L1MdGf_II_3end
chr7	17897910	17898300	5	11	L1MdA_III_3end
chr7	17907261	17907944	777	315	L1MdGf_II_3end
chr7	18046485	18046872	37	6	L1MdGf_II_3end
chr7	18113293	18114285	362	292	L1MdTf_III_3end
chr7	18193355	18194338	869	534	L1MdTf_III_3end
chr7	18196245	18197236	769	893	L1MdTf_I_3end
chr7	18311158	18312140	1177	906	L1MdTf_III_3end
chr7	18312491	18313480	559	767	L1MdGf_I_3end
chr7	18442333	18442466	1500	1425	L1MdGf_II_3end
chr7	18492250	18493241	126	171	L1MdTf_II_3end
chr7	18589269	18590259	806	482	L1MdA_III_3end
chr7	18619835	18620826	226	145	L1MdTf_III_3end
chr7	18630194	18631184	43	116	L1MdA_II_3end
chr7	18704591	18705398	294	152	L1MdGf_II_3end
chr7	18744971	18745202	794	305	L1MdA_II_3end
chr7	18817685	18817883	3523	721	L1MdGf_II_3end
chr7	19828976	19829095	1
chr7	20034559	20035551	2736	806	L1MdA_III_3end
chr7	20052616	20053606	1509	927	L1MdA_I_3end
chr7	20181741	20182220	1	1765	L1MdGf_II_3end
chr7	20242278	20243268	10	3366	L1MdA_III_3end
chr7	20268218	20269074	1	838	L1MdTf_I_3end
chr7	20387767	20388757	25	982	L1MdA_III_3end
chr7	20397123	20397578	1	1068	L1MdGf_II_3end
chr7	20404593	20405584	1	455	L1MdTf_III_3end
chr7	20453742	20454733	57	139	L1MdTf_I_3end
chr7	20455279	20456270	1	243	L1MdA_I_3end
chr7	20492421	20493413	2	153	L1MdGf_I_3end
chr7	20514382	20515373	60	422	L1MdA_III_3end
chr7	20557206	20558198	3	1399	L1MdA_II_3end
chr7	20639733	20640725	3	2928	L1MdA_III_3end
chr7	20833481	20834388	1	815	L1MdA_III_3end
chr7	20860308	20860787	34	2253	L1MdGf_II_3end
chr7	20920809	20921799	150	2812	L1MdA_III_3end
chr7	21070289	21071280	302	319	L1MdTf_I_3end
chr7	21119762	21120669	176	514	L1MdA_III_3end
chr7	21138040	21139030	64	404	L1MdA_III_3end
chr7	21146838	21147099	125	1020	L1MdGf_II_3end
chr7	21225408	21226400	154	523	L1MdTf_III_3end
chr7	21306701	21307608	1	900	L1MdA_III_3end
chr7	21380971	21381603	3	1109	L1MdA_II_3end
chr7	21415198	21415299	3	6	L1MdGf_II_3end
chr7	21455217	21455904	13	1563	L1MdGf_I_3end
chr7	21475397	21476389	5	2087	L1MdA_III_3end
chr7	21766054	21766383	1	229	L1MdGf_II_3end
chr7	21812134	21812613	2	1346	L1MdGf_II_3end
chr7	21823973	21824967	2	591	L1MdTf_II_3end
chr7	21938023	21938710	11	1499	L1MdGf_I_3end
chr7	21958201	21959193	4	2145	L1MdA_III_3end
chr7	22177411	22177890	1	1648	L1MdGf_II_3end
chr7	22237935	22238925	13	3203	L1MdA_III_3end
chr7	22263875	22264731	2	877	L1MdTf_I_3end
chr7	22383402	22384392	59	1216	L1MdA_III_3end
chr7	22400228	22401219	2	510	L1MdTf_III_3end
chr7	22444446	22445437	2	261	L1MdA_I_3end
chr7	22481569	22482561	1	131	L1MdGf_I_3end
chr7	22503538	22504529	44	399	L1MdA_III_3end
chr7	22546335	22547327	1	1345	L1MdA_II_3end
chr7	22628842	22629834	1	2739	L1MdA_III_3end
chr7	22829245	22830150	301	492	L1MdA_III_3end
chr7	22847500	22848490	7	33	L1MdA_III_3end
chr7	22856292	22856553	238	1948	L1MdGf_II_3end
chr7	22989252	22989581	2	259	L1MdGf_II_3end
chr7	23006765	23007672	1	840	L1MdA_III_3end
chr7	23047162	23048156	3	603	L1MdTf_II_3end
chr7	23087157	23087792	1	1105	L1MdA_II_3end
chr7	23156445	23157437	72	291	L1MdTf_III_3end
chr7	23188154	23189146	3	2487	L1MdA_III_3end
chr7	23408337	23408995	8	8	L1MdGf_II_3end
chr7	23493125	23493643	634	140	L1MdGf_II_3end
chr7	23494699	23495690	460	1384	L1MdA_II_3end
chr7	23497473	23498464	548	1246	L1MdA_II_3end
chr7	23518771	23519545	443	325	L1MdGf_II_3end
chr7	23589731	23590723	1822	550	L1MdTf_III_3end
chr7	23627518	23628509	1887	558	L1MdA_II_3end
chr7	23688318	23689309	848	497	L1MdA_I_3end
chr7	23721267	23722259	1943	1711	L1MdA_I_3end
chr7	23873332	23874323	1436	656	L1MdTf_III_3end
chr7	23905980	23906971	2780	742	L1MdA_III_3end
chr7	24031421	24032412	1428	807	L1MdA_II_3end
chr7	24111404	24111874	24	11	L1MdGf_II_3end
chr7	24162328	24162611	27	1	L1MdGf_II_3end
chr7	24169728	24170717	1952	566	L1MdA_III_3end
chr7	25459002	25459407	5	8	L1MdGf_II_3end
chr7	25589333	25590325	2828	1079	L1MdTf_III_3end
chr7	25750236	25750300	1622	456	L1MdGf_II_3end
chr7	25917742	25918422	4046	934	L1MdGf_II_3end
chr7	25967626	25968617	4444	2970	L1MdA_II_3end
chr7	26044496	26045486	848	1350	L1MdA_III_3end
chr7	26046748	26047001	1473	726	L1MdGf_II_3end
chr7	26059149	26060139	642	332	L1MdTf_III_3end
chr7	26066379	26067368	2083	2055	L1MdTf_III_3end
chr7	26092277	26093268	1842	241	L1MdTf_II_3end
chr7	26111810	26112016	21	1	L1MdGf_II_3end
chr7	26124604	26124828	98	148	L1MdGf_II_3end
chr7	26126777	26127722	3133	1352	L1MdA_I_3end
chr7	26129042	26130033	3132	1472	L1MdA_I_3end
chr7	26289393	26290384	2680	694	L1MdTf_II_3end
chr7	26369769	26370760	3597	1038	L1MdA_II_3end
chr7	26403077	26403202	1	2	L1MdGf_II_3end
chr7	26509251	26509364	157	22	L1MdGf_II_3end
chr7	27042206	27042673	165	80	L1MdGf_II_3end
chr7	27094983	27095776	1796	587	L1MdGf_II_3end
chr7	27549462	27549541	611	204	L1MdGf_II_3end
chr7	27566459	27566874	7	8	L1MdGf_II_3end
chr7	28067902	28068217	2	2	L1MdGf_II_3end
chr7	28068215	28068272	1
chr7	28910883	28910921	5	2	L1MdGf_II_3end
chr7	29549196	29549576	7	10	L1MdGf_II_3end
chr7	29636131	29637120	1758	750	L1MdA_III_3end
chr7	29737104	29737319	3585	1414	L1MdGf_II_3end
chr7	30797041	30797316	1
chr7	31229811	31230799	16	67	L1MdA_III_3end
chr7	31241553	31241747	1630	375	L1MdGf_II_3end
chr7	31275909	31276900	1768	972	L1MdTf_II_3end
chr7	31293734	31294722	1741	907	L1MdTf_II_3end
chr7	31365491	31366483	1292	415	L1MdGf_I_3end
chr7	31381770	31382760	3869	3582	L1MdA_III_3end
chr7	31382900	31383891	1446	3582	L1MdGf_I_3end
chr7	31419155	31419391	3401	1007	L1MdGf_II_3end
chr7	31553021	31554012	432	686	L1MdTf_III_3end
chr7	31592261	31593250	35	96	L1MdA_III_3end
chr7	31786552	31787271	203	968	L1MdGf_II_3end
chr7	31968911	31969903	75	451	L1MdTf_III_3end
chr7	31993466	31994458	119	1823	L1MdA_III_3end
chr7	32020918	32021168	415	1312	L1MdGf_II_3end
chr7	32216724	32217715	380	1002	L1MdA_III_3end
chr7	32267340	32268331	282	1306	L1MdA_III_3end
chr7	32276045	32277036	152	247	L1MdTf_I_3end
chr7	32303270	32304259	4	85	L1MdA_III_3end
chr7	32437713	32438705	1722	1214	L1MdGf_I_3end
chr7	32515276	32515995	149	888	L1MdGf_II_3end
chr7	32634763	32635754	1093	762	L1MdGf_I_3end
chr7	32725821	32726813	1	1571	L1MdA_III_3end
chr7	33179433	33180424	23	618	L1MdA_III_3end
chr7	33230251	33231241	787	2213	L1MdA_III_3end
chr7	33256266	33257251	148	1624	L1MdA_III_3end
chr7	33471857	33472848	17	118	L1MdA_III_3end
chr7	33676281	33676850	1441	381	L1MdGf_II_3end
chr7	33728592	33729038	895	252	L1MdGf_II_3end
chr7	33752168	33753160	287	263	L1MdGf_I_3end
chr7	33847944	33848933	864	296	L1MdA_I_3end
chr7	33866721	33867717	671	188	L1MdA_III_3end
chr7	33949512	33950498	1342	652	L1MdTf_II_3end
chr7	33967579	33968479	2541	828	L1MdA_III_3end
chr7	33969244	33970235	2543	825	L1MdA_III_3end
chr7	34016520	34016886	2	6	L1MdGf_II_3end
chr7	34040849	34041840	494	272	L1MdTf_II_3end
chr7	34083673	34083802	1335	625	L1MdGf_II_3end
chr7	34198863	34199854	1611	462	L1MdTf_II_3end
chr7	34694255	34694321	3818	727	L1MdGf_II_3end
chr7	35458900	35458930	2	1	L1MdGf_II_3end
chr7	35970741	35971732	4830	1350	L1MdA_I_3end
chr7	37036960	37037952	3292	642	L1MdGf_I_3end
chr7	37643957	37644113	2	23	L1MdGf_II_3end
chr7	37644613	37644664	4	22	L1MdGf_II_3end
chr7	38336253	38337245	2066	1106	L1MdA_III_3end
chr7	38347316	38347981	130	132	L1MdGf_II_3end
chr7	38357174	38357615	1305	469	L1MdGf_II_3end
chr7	38368153	38368196	27	167	L1MdGf_I_3end
chr7	38368691	38369682	1332	1240	L1MdGf_I_3end
chr7	38381801	38382259	4344	1288	L1MdGf_I_3end
chr7	38410132	38410740	3856	2763	L1MdGf_II_3end
chr7	38584536	38585526	534	1683	L1MdTf_III_3end
chr7	38699561	38700553	1158	1564	L1MdGf_I_3end
chr7	38799577	38800567	2	43	L1MdA_III_3end
chr7	39107449	39108441	313	3683	L1MdTf_III_3end
chr7	39145818	39146809	992	2133	L1MdA_I_3end
chr7	39196232	39197127	1138	439	L1MdTf_III_3end
chr7	39379994	39380986	182	3983	L1MdTf_III_3end
chr7	39405242	39405836	1868	1160	L1MdGf_II_3end
chr7	39508583	39509575	2143	461	L1MdTf_III_3end
chr7	39589365	39589585	1382	970	L1MdGf_II_3end
chr7	39683837	39684828	2405	881	L1MdA_I_3end
chr7	39700266	39701257	2973	675	L1MdGf_I_3end
chr7	39874598	39875588	766	297	L1MdA_III_3end
chr7	39984286	39985277	2796	648	L1MdA_III_3end
chr7	40060456	40060928	483	242	L1MdGf_II_3end
chr7	40114298	40115286	1262	482	L1MdA_I_3end
chr7	40134202	40134459	1
chr7	40141572	40142278	3732	834	L1MdA_I_3end
chr7	40165960	40166445	2	1	L1MdGf_II_3end
chr7	40198173	40199109	2440	573	L1MdA_III_3end
chr7	40236990	40237981	1261	495	L1MdA_II_3end
chr7	40255197	40255292	423	119	L1MdGf_II_3end
chr7	40296491	40296842	99	29	L1MdGf_II_3end
chr7	40464911	40465903	689	313	L1MdTf_III_3end
chr7	40520620	40521095	3
chr7	40525936	40526354	16	7	L1MdGf_II_3end
chr7	40572227	40573211	463	223	L1MdTf_III_3end
chr7	40598949	40599515	1909	411	L1MdA_I_3end
chr7	41007315	41007879	298	157	L1MdTf_I_3end
chr7	41033942	41034933	1320	616	L1MdA_II_3end
chr7	41165822	41166812	523	444	L1MdA_I_3end
chr7	41240228	41241200	2409	1221	L1MdTf_III_3end
chr7	41264700	41265692	381	202	L1MdTf_III_3end
chr7	41311649	41312126	5695	2050	L1MdGf_I_3end
chr7	41434681	41435672	530	255	L1MdTf_II_3end
chr7	41436438	41437399	531	260	L1MdA_III_3end
chr7	41540384	41540706	6	8	L1MdGf_II_3end
chr7	41575650	41576156	2066	598	L1MdGf_II_3end
chr7	41579878	41580141	26	7	L1MdGf_II_3end
chr7	41763742	41764733	300	161	L1MdTf_I_3end
chr7	41791872	41792864	812	436	L1MdTf_III_3end
chr7	41799362	41800354	1359	717	L1MdGf_I_3end
chr7	41809878	41810869	557	326	L1MdTf_III_3end
chr7	41829949	41830940	238	84	L1MdA_III_3end
chr7	41850952	41851949	142	280	L1MdA_I_3end
chr7	41897277	41898266	1	49	L1MdA_III_3end
chr7	42202136	42203127	2762	1211	L1MdA_II_3end
chr7	42213597	42214587	2650	928	L1MdA_III_3end
chr7	42262726	42262963	899	121	L1MdGf_II_3end
chr7	42272399	42273177	1275	383	L1MdTf_II_3end
chr7	42293040	42293925	9	25	L1MdA_I_3end
chr7	42305410	42305621	1769	476	L1MdGf_II_3end
chr7	42366879	42367848	1381	292	L1MdA_III_3end
chr7	42399129	42400020	1796	454	L1MdGf_II_3end
chr7	42683726	42684718	594	396	L1MdTf_III_3end
chr7	42706766	42706871	580	379	L1MdGf_II_3end
chr7	42841967	42842958	723	365	L1MdA_III_3end
chr7	42848869	42849858	4944	1770	L1MdTf_III_3end
chr7	43092876	43093867	2949	1517	L1MdA_III_3end
chr7	43145108	43146100	3345	1805	L1MdA_III_3end
chr7	43844136	43844484	17	6	L1MdGf_II_3end
chr7	43896136	43896720	315	233	L1MdGf_II_3end
chr7	43956573	43956620	6
chr7	44052911	44052979	5	2	L1MdGf_I_3end
chr7	44066449	44067364	518	493	L1MdA_III_3end
chr7	44148738	44149730	146	358	L1MdTf_III_3end
chr7	45230158	45230457	3939	686	L1MdGf_II_3end
chr7	45612339	45612417	1235	917	L1MdGf_II_3end
chr7	45626413	45626578	142	98	L1MdGf_II_3end
chr7	46307368	46307605	2905	576	L1MdGf_II_3end
chr7	46626798	46627502	4671	1167	L1MdA_I_3end
chr7	46649139	46649632	1290	180	L1MdGf_II_3end
chr7	46691091	46691658	56	38	L1MdGf_II_3end
chr7	46923337	46923482	2	2	L1MdGf_II_3end
chr7	46973418	46973787	1261	309	L1MdGf_II_3end
chr7	47186030	47187017	2287	991	L1MdTf_I_3end
chr7	47259165	47260156	1394	456	L1MdA_I_3end
chr7	47277132	47278122	667	547	L1MdGf_II_3end
chr7	47417458	47418450	3031	964	L1MdA_III_3end
chr7	47505884	47506876	429	262	L1MdA_I_3end
chr7	47562409	47562481	57	70	L1MdGf_II_3end
chr7	47574723	47575710	2010	1560	L1MdGf_I_3end
chr7	47682809	47683665	3	16	L1MdA_III_3end
chr7	47873515	47874033	1816	507	L1MdGf_I_3end
chr7	47873917	47874082	2
chr7	47885982	47886336	6	1	L1MdGf_II_3end
chr7	48002347	48003345	432	250	L1MdA_III_3end
chr7	48048891	48049882	644	198	L1MdA_III_3end
chr7	48107528	48108376	1386	364	L1MdGf_II_3end
chr7	48134474	48135457	1259	329	L1MdA_III_3end
chr7	48145753	48146745	16	27	L1MdA_III_3end
chr7	48256055	48257047	199	272	L1MdA_III_3end
chr7	48293452	48294443	782	282	L1MdA_II_3end
chr7	48297949	48298936	555	458	L1MdTf_I_3end
chr7	48400652	48401121	3226	750	L1MdGf_II_3end
chr7	48417794	48418776	1066	383	L1MdTf_III_3end
chr7	48638805	48639797	5	298	L1MdGf_I_3end
chr7	48733864	48734136	2302	4	L1MdA_III_3end
chr7	48734121	48734516	2302	874	L1MdGf_II_3end
chr7	48852288	48852435	723	194	L1MdGf_II_3end
chr7	49405411	49405779	4	475	L1MdA_III_3end
chr7	49405770	49406330	1571	475	L1MdGf_II_3end
chr7	49735288	49735582	3463	720	L1MdGf_II_3end
chr7	50054334	50055324	483	1017	L1MdTf_I_3end
chr7	50109089	50110080	1458	409	L1MdGf_I_3end
chr7	50127521	50128513	1258	770	L1MdA_III_3end
chr7	50141965	50142955	1986	600	L1MdA_I_3end
chr7	50195978	50196969	3729	938	L1MdA_III_3end
chr7	50243416	50244121	1671	418	L1MdGf_I_3end
chr7	50298897	50299888	605	234	L1MdTf_I_3end
chr7	50365045	50366036	638	390	L1MdA_I_3end
chr7	50382606	50382724	1784	269	L1MdGf_II_3end
chr7	50395499	50395722	645	191	L1MdGf_II_3end
chr7	50456847	50457837	533	241	L1MdTf_II_3end
chr7	50523730	50524721	119	143	L1MdTf_II_3end
chr7	50534526	50535513	1855	392	L1MdA_III_3end
chr7	50567134	50568125	2381	1056	L1MdA_III_3end
chr7	50574698	50574931	10	52	L1MdGf_II_3end
chr7	50641462	50641868	3213	578	L1MdGf_II_3end
chr7	50673648	50673977	9	12	L1MdGf_II_3end
chr7	50878791	50879782	594	253	L1MdTf_II_3end
chr7	51080481	51081473	2692	1101	L1MdA_II_3end
chr7	51123897	51124890	333	369	L1MdTf_II_3end
chr7	51132179	51133170	3289	977	L1MdA_II_3end
chr7	51183302	51184274	479	185	L1MdTf_III_3end
chr7	51279048	51280039	728	308	L1MdTf_I_3end
chr7	51334878	51335869	2629	799	L1MdA_II_3end
chr7	51475102	51476093	1909	791	L1MdA_I_3end
chr7	51495775	51496626	9
chr7	51534719	51534943	1814	501	L1MdGf_II_3end
chr7	51610199	51611111	7446	1389	L1MdTf_III_3end
chr7	51615245	51615444	10	7	L1MdGf_II_3end
chr7	51676000	51676483	190	155	L1MdGf_II_3end
chr7	51677213	51677647	15	3	L1MdGf_II_3end
chr7	51712828	51713816	203	180	L1MdA_III_3end
chr7	51800542	51801469	1660	1550	L1MdA_III_3end
chr7	51801867	51801939	1657	1420	L1MdGf_II_3end
chr7	51807088	51808079	1791	4005	L1MdTf_I_3end
chr7	51831208	51831439	59	16	L1MdGf_II_3end
chr7	51855853	51855941	1723	409	L1MdGf_II_3end
chr7	52084917	52085276	31	4	L1MdGf_II_3end
chr7	52096189	52097181	41	37	L1MdA_III_3end
chr7	52125620	52126611	3655	2237	L1MdGf_I_3end
chr7	52187308	52188200	1066	342	L1MdTf_II_3end
chr7	52281791	52282512	174	167	L1MdGf_II_3end
chr7	52283327	52283371	174	557	L1MdGf_II_3end
chr7	52283372	52284131	240	557	L1MdA_II_3end
chr7	52303091	52303659	1414	563	L1MdGf_II_3end
chr7	52314031	52314172	331	176	L1MdGf_II_3end
chr7	52335203	52335862	347	126	L1MdGf_II_3end
chr7	52427637	52428046	34	6	L1MdGf_II_3end
chr7	52459389	52459695	1657	348	L1MdGf_II_3end
chr7	52514551	52515543	1414	376	L1MdTf_II_3end
chr7	52555924	52556916	4112	1604	L1MdTf_III_3end
chr7	52568328	52568498	2
chr7	52730868	52731282	6	12	L1MdA_III_3end
chr7	52731392	52732010	2669	915	L1MdGf_II_3end
chr7	52774900	52775890	1	81	L1MdTf_II_3end
chr7	52788653	52789645	1370	366	L1MdTf_III_3end
chr7	52820893	52821884	275	181	L1MdTf_II_3end
chr7	52829793	52830780	580	122	L1MdTf_III_3end
chr7	52836420	52836531	293	292	L1MdGf_II_3end
chr7	52836533	52836569	293	236	L1MdGf_II_3end
chr7	52836972	52837136	293	236	L1MdGf_II_3end
chr7	52849793	52850784	249	111	L1MdA_III_3end
chr7	52928077	52929067	2121	728	L1MdTf_III_3end
chr7	52956080	52957071	19	84	L1MdTf_II_3end
chr7	53030543	53030963	2	1	L1MdGf_II_3end
chr7	53041626	53042026	871	256	L1MdGf_II_3end
chr7	53080771	53081018	3368	912	L1MdGf_II_3end
chr7	53094798	53095769	130	284	L1MdA_III_3end
chr7	53142266	53143258	2045	344	L1MdA_II_3end
chr7	53219694	53220684	84	107	L1MdA_III_3end
chr7	53245705	53246697	3042	466	L1MdA_III_3end
chr7	53253436	53254000	4264	775	L1MdGf_II_3end
chr7	53374025	53374324	51	19	L1MdGf_II_3end
chr7	53383401	53384383	1123	304	L1MdTf_III_3end
chr7	53386395	53387384	24	124	L1MdA_III_3end
chr7	53484364	53484795	1736	358	L1MdGf_II_3end
chr7	53525552	53526543	77	29	L1MdA_III_3end
chr7	53563190	53564181	641	282	L1MdTf_I_3end
chr7	53640816	53641807	286	168	L1MdA_III_3end
chr7	53696213	53696885	1851	275	L1MdA_II_3end
chr7	53746343	53746694	7	9	L1MdGf_II_3end
chr7	53797473	53798464	194	133	L1MdA_I_3end
chr7	53809895	53810885	2538	676	L1MdA_III_3end
chr7	53860888	53861874	386	609	L1MdA_I_3end
chr7	53862417	53863409	383	440	L1MdTf_III_3end
chr7	53948387	53948562	1	1	L1MdGf_I_3end
chr7	53979299	53980290	27	162	L1MdA_I_3end
chr7	54000420	54000497	4039	986	L1MdGf_II_3end
chr7	54013753	54014104	1423	264	L1MdGf_II_3end
chr7	54019614	54020606	2610	648	L1MdTf_III_3end
chr7	54044631	54044868	1	3	L1MdGf_II_3end
chr7	54059464	54060455	782	173	L1MdTf_II_3end
chr7	54086477	54087469	792	1003	L1MdA_II_3end
chr7	54148526	54148565	1416	787	L1MdGf_II_3end
chr7	54225188	54225587	2973	388	L1MdGf_II_3end
chr7	54299137	54299312	3
chr7	54316253	54316466	19	3	L1MdGf_II_3end
chr7	54347878	54348868	1	56	L1MdA_III_3end
chr7	54419726	54420071	50	24	L1MdGf_II_3end
chr7	54442153	54443119	1	65	L1MdA_III_3end
chr7	54526147	54527139	1845	796	L1MdGf_I_3end
chr7	54543183	54544174	2043	609	L1MdA_III_3end
chr7	54629943	54630933	3505	716	L1MdGf_I_3end
chr7	54725177	54726167	56	40	L1MdA_III_3end
chr7	54727957	54728947	1231	330	L1MdA_III_3end
chr7	54752177	54752684	35	35	L1MdGf_II_3end
chr7	54765934	54766789	1030	324	L1MdA_I_3end
chr7	54867533	54867979	843	301	L1MdGf_II_3end
chr7	54928875	54929866	492	159	L1MdTf_II_3end
chr7	54960485	54960514	24	105	L1MdGf_II_3end
chr7	54965288	54966279	938	475	L1MdTf_II_3end
chr7	55011473	55012465	1920	728	L1MdGf_I_3end
chr7	55050071	55050323	711	314	L1MdTf_I_3end
chr7	55079987	55080973	169	329	L1MdTf_II_3end
chr7	55120088	55121080	471	315	L1MdTf_II_3end
chr7	55134137	55135129	1077	538	L1MdGf_I_3end
chr7	55195548	55196538	34	98	L1MdA_II_3end
chr7	55207788	55207951	5086	869	L1MdGf_II_3end
chr7	55296512	55297495	19	45	L1MdGf_I_3end
chr7	55340433	55340832	3	4	L1MdGf_II_3end
chr7	55394314	55395305	1529	445	L1MdA_III_3end
chr7	55454145	55455135	1180	402	L1MdTf_II_3end
chr7	55522553	55522767	1	1	L1MdGf_II_3end
chr7	55581934	55582260	966	198	L1MdGf_II_3end
chr7	55595096	55596086	687	182	L1MdA_III_3end
chr7	55604182	55605173	294	440	L1MdGf_I_3end
chr7	55605778	55606770	1352	638	L1MdTf_III_3end
chr7	55626383	55627375	727	439	L1MdA_II_3end
chr7	55657630	55658618	990	562	L1MdTf_II_3end
chr7	55660983	55661973	992	209	L1MdA_II_3end
chr7	55677776	55677980	148	39	L1MdGf_II_3end
chr7	55694394	55695385	134	450	L1MdA_II_3end
chr7	55698194	55699184	649	1028	L1MdGf_I_3end
chr7	55699527	55700519	1223	1168	L1MdA_III_3end
chr7	55735555	55736117	452	551	L1MdGf_II_3end
chr7	55993242	55993441	63	6	L1MdGf_II_3end
chr7	56031473	56032460	3978	2408	L1MdGf_I_3end
chr7	56075123	56076114	1137	987	L1MdTf_II_3end
chr7	56119348	56119552	3989	2286	L1MdGf_II_3end
chr7	56465734	56466726	3771	1419	L1MdA_III_3end
chr7	56516963	56517954	303	122	L1MdTf_II_3end
chr7	56571288	56572266	1138	744	L1MdTf_II_3end
chr7	56584362	56584647	1	695	L1MdA_II_3end
chr7	56584637	56585172	2055	692	L1MdGf_II_3end
chr7	56611223	56612215	1146	746	L1MdTf_III_3end
chr7	56624032	56624607	213	139	L1MdTf_I_3end
chr7	56660310	56661301	2081	477	L1MdA_II_3end
chr7	56679479	56680470	1211	366	L1MdA_III_3end
chr7	56769218	56770209	117	153	L1MdA_I_3end
chr7	56865364	56866355	424	195	L1MdTf_III_3end
chr7	56893127	56894117	798	221	L1MdA_III_3end
chr7	56913575	56914571	2919	545	L1MdA_III_3end
chr7	56929045	56930005	1404	296	L1MdA_II_3end
chr7	56957081	56958072	1893	1043	L1MdA_I_3end
chr7	57018335	57019326	934	482	L1MdA_II_3end
chr7	57205420	57206193	12	12	L1MdGf_II_3end
chr7	57359093	57360020	1875	639	L1MdA_II_3end
chr7	57367195	57368186	320	165	L1MdTf_I_3end
chr7	57455721	57456002	723	248	L1MdGf_II_3end
chr7	57455999	57456209	1	1	L1MdA_III_3end
chr7	57559196	57559301	1035	217	L1MdGf_II_3end
chr7	57642450	57642641	18	1	L1MdGf_II_3end
chr7	57941314	57942306	787	204	L1MdGf_I_3end
chr7	58016256	58017207	1436	453	L1MdA_I_3end
chr7	58043882	58044873	725	189	L1MdA_III_3end
chr7	58063199	58064190	820	713	L1MdA_I_3end
chr7	58076197	58077189	860	415	L1MdTf_III_3end
chr7	58106073	58107061	476	329	L1MdTf_I_3end
chr7	58235154	58236141	3016	1542	L1MdGf_I_3end
chr7	58275751	58276731	7	30	L1MdA_III_3end
chr7	58414610	58414855	8
chr7	58427324	58428315	318	271	L1MdTf_I_3end
chr7	58449633	58450562	1405	448	L1MdA_III_3end
chr7	58535765	58536644	3075	783	L1MdA_III_3end
chr7	58594364	58595356	608	219	L1MdGf_I_3end
chr7	58674370	58674451	1945	372	L1MdGf_II_3end
chr7	58847647	58848653	2	24	L1MdA_III_3end
chr7	58888916	58889907	593	280	L1MdA_I_3end
chr7	58894604	58895596	681	635	L1MdTf_III_3end
chr7	59078906	59079705	2044	762	L1MdGf_II_3end
chr7	59097636	59098627	948	692	L1MdA_II_3end
chr7	59130587	59131578	11	22	L1MdTf_I_3end
chr7	59166669	59166782	2	3	L1MdGf_II_3end
chr7	59294538	59295529	6	45	L1MdTf_II_3end
chr7	59399281	59400272	16	102	L1MdTf_II_3end
chr7	59402822	59403810	307	206	L1MdTf_III_3end
chr7	59456814	59457805	364	312	L1MdTf_I_3end
chr7	59622870	59623237	694	175	L1MdGf_II_3end
chr7	59652613	59652934	2699	800	L1MdGf_II_3end
chr7	59913270	59914260	634	343	L1MdA_III_3end
chr7	60020604	60020909	636	193	L1MdTf_I_3end
chr7	60063218	60064112	1248	360	L1MdA_III_3end
chr7	60143931	60144405	5	87	L1MdGf_II_3end
chr7	60214541	60215532	264	397	L1MdA_I_3end
chr7	60233151	60233820	1747	1141	L1MdA_I_3end
chr7	60234067	60234656	2	2	L1MdGf_II_3end
chr7	60290675	60290957	1	7	L1MdGf_II_3end
chr7	60327658	60328649	14	121	L1MdTf_I_3end
chr7	60344750	60344892	51	80	L1MdGf_II_3end
chr7	60344904	60345912	51	114	L1MdTf_III_3end
chr7	60407633	60408074	37	54	L1MdGf_II_3end
chr7	60420698	60421689	1603	848	L1MdA_III_3end
chr7	60463368	60464359	515	432	L1MdTf_II_3end
chr7	60532111	60533102	563	739	L1MdGf_I_3end
chr7	60541269	60541696	425	201	L1MdGf_II_3end
chr7	60592107	60593097	722	274	L1MdA_III_3end
chr7	60611788	60612506	1184	365	L1MdGf_II_3end
chr7	60612600	60613189	11	26	L1MdGf_II_3end
chr7	60668483	60668875	1	51	L1MdGf_II_3end
chr7	60676279	60677270	15	191	L1MdA_I_3end
chr7	60708048	60708124	938	33	L1MdA_III_3end
chr7	60709170	60709501	942	237	L1MdGf_II_3end
chr7	60709744	60710382	1	20	L1MdTf_III_3end
chr7	60781341	60782332	6637	2824	L1MdTf_I_3end
chr7	60782359	60782724	6637	2682	L1MdGf_II_3end
chr7	60814676	60815204	1225	282	L1MdGf_II_3end
chr7	60956626	60957618	29	21	L1MdA_III_3end
chr7	61024663	61025660	1246	405	L1MdA_III_3end
chr7	61063814	61064115	66	57	L1MdGf_II_3end
chr7	61103931	61104747	8	110	L1MdGf_II_3end
chr7	61107346	61108338	2582	1872	L1MdA_III_3end
chr7	61115669	61116188	539	104	L1MdGf_II_3end
chr7	61176583	61176963	260	106	L1MdGf_II_3end
chr7	61188642	61189636	74	466	L1MdTf_III_3end
chr7	61217013	61217394	20	16	L1MdGf_II_3end
chr7	61249709	61250254	717	177	L1MdA_I_3end
chr7	61253133	61253989	1	21	L1MdA_III_3end
chr7	61294197	61294378	604	133	L1MdGf_II_3end
chr7	61323984	61324975	627	730	L1MdA_I_3end
chr7	61325292	61326285	1399	865	L1MdA_III_3end
chr7	61350123	61351114	37	285	L1MdTf_I_3end
chr7	61355584	61356575	2	288	L1MdTf_I_3end
chr7	61361069	61362044	1	65	L1MdTf_I_3end
chr7	61366507	61367498	6	331	L1MdTf_I_3end
chr7	61371988	61372976	562	404	L1MdTf_I_3end
chr7	61390155	61391146	2	162	L1MdA_I_3end
chr7	61440350	61441336	3	14	L1MdA_III_3end
chr7	61512608	61513599	1030	342	L1MdTf_III_3end
chr7	61773438	61774108	104	142	L1MdGf_II_3end
chr7	61774110	61774468	16	5	L1MdGf_II_3end
chr7	61801548	61802553	4	83	L1MdA_III_3end
chr7	61844412	61844549	39	18	L1MdGf_II_3end
chr7	61897202	61897803	122	93	L1MdA_I_3end
chr7	61965513	61966389	1330	742	L1MdA_II_3end
chr7	61977978	61978969	11	99	L1MdGf_I_3end
chr7	62012776	62013767	795	502	L1MdTf_I_3end
chr7	62098317	62098842	389	149	L1MdGf_II_3end
chr7	62166801	62167792	8282	4721	L1MdA_III_3end
chr7	62175256	62175733	680	345	L1MdGf_II_3end
chr7	62186255	62186495	699	253	L1MdGf_II_3end
chr7	62194423	62194808	16	4	L1MdGf_II_3end
chr7	62329046	62330040	51	103	L1MdTf_II_3end
chr7	62383234	62383872	1102	879	L1MdGf_II_3end
chr7	62443729	62444025	43	6	L1MdGf_II_3end
chr7	62490769	62491236	460	419	L1MdGf_II_3end
chr7	62534520	62535509	13	47	L1MdTf_II_3end
chr7	62557070	62558060	3172	1323	L1MdA_II_3end
chr7	62664159	62665150	422	422	L1MdA_II_3end
chr7	62692345	62693336	94	161	L1MdTf_I_3end
chr7	62693954	62694187	9	5	L1MdGf_II_3end
chr7	62775853	62776215	2297	564	L1MdGf_II_3end
chr7	62810052	62810282	1553	545	L1MdGf_II_3end
chr7	62859110	62860078	1915	605	L1MdA_III_3end
chr7	62973328	62974319	839	1653	L1MdA_I_3end
chr7	63030021	63031012	461	425	L1MdA_I_3end
chr7	63160945	63161387	1396	325	L1MdGf_II_3end
chr7	63277642	63278628	1141	437	L1MdTf_III_3end
chr7	63302972	63303238	26	7	L1MdGf_II_3end
chr7	63371179	63372170	1055	513	L1MdTf_I_3end
chr7	63373500	63374494	153	259	L1MdTf_II_3end
chr7	63400464	63401454	560	418	L1MdA_III_3end
chr7	63577795	63578196	1049	280	L1MdGf_II_3end
chr7	63700174	63700843	762	169	L1MdGf_II_3end
chr7	63710142	63711129	3547	902	L1MdGf_I_3end
chr7	64115976	64116967	54	184	L1MdTf_III_3end
chr7	64420325	64420505	1358	417	L1MdGf_II_3end
chr7	64605999	64606990	464	250	L1MdA_I_3end
chr7	64611397	64612384	602	501	L1MdA_II_3end
chr7	64678607	64679599	1198	444	L1MdTf_III_3end
chr7	64792535	64792855	4	2	L1MdGf_II_3end
chr7	64823380	64824371	748	304	L1MdTf_I_3end
chr7	65143178	65144155	364	299	L1MdTf_I_3end
chr7	65192908	65193899	1294	1706	L1MdGf_I_3end
chr7	65220118	65221045	233	154	L1MdA_III_3end
chr7	65397039	65397362	2	387	L1MdGf_I_3end
chr7	65397356	65397795	1348	387	L1MdGf_II_3end
chr7	65496038	65497014	44	141	L1MdA_III_3end
chr7	65725251	65726238	468	896	L1MdGf_I_3end
chr7	65996581	65996859	65	18	L1MdGf_II_3end
chr7	66291286	66291561	909	163	L1MdGf_II_3end
chr7	66377636	66377681	2
chr7	66377675	66378019	1201	506	L1MdGf_II_3end
chr7	66535366	66536357	13	629	L1MdTf_I_3end
chr7	66556006	66556997	786	239	L1MdTf_I_3end
chr7	66642955	66643047	2694	913	L1MdGf_II_3end
chr7	66691077	66691182	619	232	L1MdGf_II_3end
chr7	66895280	66895457	1
chr7	67189895	67190891	10	38	L1MdA_III_3end
chr7	67272952	67273250	7	4	L1MdGf_II_3end
chr7	67279450	67280441	1630	1280	L1MdTf_II_3end
chr7	67415288	67416279	2100	862	L1MdTf_II_3end
chr7	67787110	67787696	1029	255	L1MdGf_II_3end
chr7	67810647	67811638	3064	598	L1MdA_II_3end
chr7	68166947	68167343	6	1	L1MdGf_II_3end
chr7	68782350	68782733	412	90	L1MdGf_II_3end
chr7	68786668	68787552	481	315	L1MdTf_I_3end
chr7	68879391	68879528	2506	1469	L1MdGf_II_3end
chr7	68948158	68949149	2528	463	L1MdGf_I_3end
chr7	68993682	68994674	4131	808	L1MdA_III_3end
chr7	68997967	68998958	4131	352	L1MdA_I_3end
chr7	69018715	69018994	2810	571	L1MdGf_II_3end
chr7	69018989	69019680	2813	574	L1MdA_III_3end
chr7	69085538	69085660	1286	235	L1MdGf_II_3end
chr7	69101089	69101519	3	15	L1MdA_III_3end
chr7	69101558	69102039	1411	780	L1MdGf_II_3end
chr7	69338817	69339198	944	296	L1MdGf_II_3end
chr7	69365479	69366471	1686	423	L1MdA_III_3end
chr7	69428928	69429920	722	234	L1MdTf_I_3end
chr7	69465686	69466391	2580	480	L1MdA_I_3end
chr7	69615377	69615910	9	5	L1MdGf_II_3end
chr7	69622766	69623586	1254	291	L1MdTf_III_3end
chr7	69657869	69658860	2559	449	L1MdA_I_3end
chr7	69709866	69710858	2721	511	L1MdA_III_3end
chr7	69764243	69765217	3388	599	L1MdA_III_3end
chr7	69785694	69786686	1080	299	L1MdA_III_3end
chr7	69791125	69792116	18	28	L1MdTf_II_3end
chr7	69850587	69851579	1842	645	L1MdTf_III_3end
chr7	69874679	69875223	4702	539	L1MdGf_II_3end
chr7	69876046	69876502	3	40	L1MdTf_III_3end
chr7	69918193	69918598	55	59	L1MdGf_II_3end
chr7	69918591	69918967	5	4	L1MdA_III_3end
chr7	70073188	70074177	5783	1048	L1MdA_III_3end
chr7	70112302	70112604	4040	699	L1MdGf_II_3end
chr7	70199012	70200003	69	39	L1MdTf_II_3end
chr7	70611917	70612589	895	287	L1MdGf_II_3end
chr7	70677989	70678980	516	254	L1MdTf_I_3end
chr7	70783995	70784073	392	133	L1MdGf_II_3end
chr7	70851379	70851549	1800	451	L1MdGf_II_3end
chr7	71267370	71268361	26	269	L1MdA_I_3end
chr7	71452516	71453507	1845	599	L1MdA_II_3end
chr7	71639092	71639359	22	6	L1MdGf_II_3end
chr7	71749454	71749558	21	2	L1MdGf_II_3end
chr7	71749555	71749666	21
chr7	71818359	71819350	1451	329	L1MdTf_I_3end
chr7	71971095	71972086	1351	479	L1MdA_I_3end
chr7	71977817	71977979	624	311	L1MdTf_I_3end
chr7	71977996	71978987	625	526	L1MdA_I_3end
chr7	72107653	72108321	1047	357	L1MdA_II_3end
chr7	72233373	72233728	3	3	L1MdGf_II_3end
chr7	72324681	72324986	27	2	L1MdGf_II_3end
chr7	72338092	72339070	4211	1167	L1MdA_III_3end
chr7	72351892	72352256	3274	710	L1MdGf_II_3end
chr7	72379070	72379432	1557	470	L1MdGf_II_3end
chr7	72382217	72382625	1276	517	L1MdGf_II_3end
chr7	72483069	72484061	2795	721	L1MdTf_III_3end
chr7	72521276	72522268	4	275	L1MdA_II_3end
chr7	72550553	72550764	3102	581	L1MdGf_II_3end
chr7	72556931	72557139	1	2	L1MdGf_II_3end
chr7	72615146	72615204	5	2	L1MdGf_II_3end
chr7	72659763	72660758	1035	453	L1MdA_I_3end
chr7	72723761	72724753	3311	685	L1MdA_III_3end
chr7	72772505	72772737	68	14	L1MdGf_II_3end
chr7	72772736	72772876	74	4	L1MdGf_II_3end
chr7	72820844	72821836	28	137	L1MdGf_I_3end
chr7	72862923	72863914	1022	379	L1MdA_III_3end
chr7	72933583	72934570	1223	591	L1MdTf_I_3end
chr7	73012994	73013985	8	72	L1MdTf_II_3end
chr7	73054192	73055183	3107	936	L1MdGf_I_3end
chr7	73076276	73077267	922	614	L1MdA_III_3end
chr7	73215219	73216209	482	876	L1MdTf_II_3end
chr7	73217995	73218987	560	925	L1MdA_III_3end
chr7	73716591	73716792	1
chr7	73903052	73904043	5498	2234	L1MdA_III_3end
chr7	74135808	74136488	1357	322	L1MdGf_II_3end
chr7	74175210	74175914	103	189	L1MdGf_II_3end
chr7	74229446	74230437	86	170	L1MdA_III_3end
chr7	74476889	74477542	725	190	L1MdGf_II_3end
chr7	74588126	74588940	3229	2247	L1MdGf_II_3end
chr7	74601323	74601694	2043	529	L1MdGf_II_3end
chr7	74737773	74738569	2726	1378	L1MdGf_II_3end
chr7	74738573	74739564	2727	1404	L1MdTf_I_3end
chr7	74753968	74754274	11	2	L1MdGf_II_3end
chr7	74805211	74806199	224	162	L1MdTf_II_3end
chr7	74960908	74961899	2002	446	L1MdA_I_3end
chr7	75006716	75007707	1627	542	L1MdGf_I_3end
chr7	75056456	75057448	2216	489	L1MdA_III_3end
chr7	75093883	75093980	2509	613	L1MdGf_II_3end
chr7	75187679	75188670	636	475	L1MdTf_I_3end
chr7	75250981	75251948	940	242	L1MdA_III_3end
chr7	75404018	75404700	1165	296	L1MdGf_II_3end
chr7	75443551	75443620	3274	2558	L1MdGf_II_3end
chr7	75486688	75487680	1348	472	L1MdA_III_3end
chr7	75541035	75541530	3	374	L1MdGf_II_3end
chr7	75541587	75542578	1	610	L1MdGf_I_3end
chr7	75562148	75562333	2237	606	L1MdGf_II_3end
chr7	75574315	75574466	2511	420	L1MdGf_II_3end
chr7	75606178	75606843	1855	422	L1MdGf_II_3end
chr7	75635940	75636931	4919	987	L1MdGf_I_3end
chr7	75758182	75758560	160	90	L1MdGf_II_3end
chr7	75886388	75886672	8776	1908	L1MdGf_II_3end
chr7	75944799	75945791	23	83	L1MdTf_III_3end
chr7	75978843	75979834	1432	1129	L1MdGf_I_3end
chr7	75989244	75990237	1773	562	L1MdTf_II_3end
chr7	76017193	76018184	37	353	L1MdA_I_3end
chr7	76072945	76073935	580	991	L1MdA_II_3end
chr7	76111104	76112096	271	148	L1MdA_III_3end
chr7	76134179	76134799	48	20	L1MdGf_II_3end
chr7	76201494	76202495	1901	671	L1MdTf_III_3end
chr7	76268479	76268685	809	895	L1MdGf_II_3end
chr7	76307912	76308124	2599	472	L1MdGf_II_3end
chr7	76572006	76572997	2422	661	L1MdA_III_3end
chr7	76703287	76704278	1669	490	L1MdA_II_3end
chr7	76838466	76839457	761	325	L1MdA_I_3end
chr7	76901183	76901364	3824	921	L1MdGf_II_3end
chr7	77274838	77274921	83	39	L1MdGf_II_3end
chr7	77317962	77318603	1	17	L1MdA_III_3end
chr7	77318778	77319071	265	42	L1MdGf_II_3end
chr7	77328543	77329534	1972	507	L1MdTf_II_3end
chr7	77343152	77343536	1043	489	L1MdGf_I_3end
chr7	77393483	77394474	791	201	L1MdA_II_3end
chr7	77429298	77429859	1627	1385	L1MdGf_II_3end
chr7	77469794	77470779	5	70	L1MdA_II_3end
chr7	77493797	77494787	1248	722	L1MdA_III_3end
chr7	77520437	77521429	30	111	L1MdA_III_3end
chr7	77648545	77649535	127	332	L1MdTf_II_3end
chr7	77880490	77881484	879	244	L1MdTf_II_3end
chr7	77957496	77958474	95	222	L1MdTf_II_3end
chr7	78019812	78020804	2273	608	L1MdA_III_3end
chr7	78033116	78034106	510	384	L1MdA_III_3end
chr7	78421612	78422605	2243	1300	L1MdTf_I_3end
chr7	78635955	78636551	2849	510	L1MdGf_II_3end
chr7	78817229	78817952	1474	390	L1MdGf_I_3end
chr7	79290350	79290544	2674	533	L1MdGf_II_3end
chr7	79397094	79397192	18	12	L1MdGf_II_3end
chr7	79714556	79714638	1021	263	L1MdGf_II_3end
chr7	80932501	80932605	53	10	L1MdGf_II_3end
chr7	81054618	81054680	5	4	L1MdGf_II_3end
chr7	81257517	81257952	5	4	L1MdGf_II_3end
chr7	81503450	81504040	3694	750	L1MdGf_II_3end
chr7	81675251	81675468	2	3	L1MdTf_II_3end
chr7	81771867	81772067	2076	1105	L1MdGf_II_3end
chr7	81803445	81803818	3	3	L1MdGf_II_3end
chr7	81952417	81952699	62	8	L1MdGf_II_3end
chr7	82154289	82154428	4319	1393	L1MdGf_II_3end
chr7	82155063	82156054	449	174	L1MdTf_I_3end
chr7	82196999	82197590	2652	522	L1MdGf_II_3end
chr7	82219229	82220223	605	438	L1MdTf_II_3end
chr7	82329337	82329549	745	453	L1MdGf_II_3end
chr7	82432293	82432557	13	2	L1MdGf_II_3end
chr7	82473243	82474234	1043	286	L1MdTf_II_3end
chr7	82704418	82705408	4382	1031	L1MdTf_III_3end
chr7	83179749	83180740	1050	689	L1MdTf_I_3end
chr7	83494336	83495320	2242	421	L1MdTf_III_3end
chr7	83533730	83534188	2781	617	L1MdGf_II_3end
chr7	83555551	83555715	3717	841	L1MdGf_II_3end
chr7	83579913	83580903	2224	513	L1MdA_III_3end
chr7	83788472	83789464	80	54	L1MdTf_III_3end
chr7	84155812	84156040	32	16	L1MdGf_II_3end
chr7	84197768	84198056	2447	611	L1MdGf_II_3end
chr7	84322513	84323314	269	197	L1MdA_I_3end
chr7	84467671	84468662	3463	930	L1MdA_I_3end
chr7	84568348	84569339	1319	515	L1MdA_II_3end
chr7	84713244	84714235	134	292	L1MdTf_II_3end
chr7	84825116	84826098	1498	427	L1MdTf_III_3end
chr7	84975306	84975540	1658	448	L1MdGf_II_3end
chr7	84975754	84976661	1	36	L1MdTf_III_3end
chr7	85017706	85018697	21	22	L1MdTf_II_3end
chr7	85089918	85090176	1082	288	L1MdGf_II_3end
chr7	85122010	85123021	5
chr7	85186924	85187915	2280	898	L1MdGf_I_3end
chr7	85212861	85213852	1416	1536	L1MdA_I_3end
chr7	85392878	85393869	542	323	L1MdTf_I_3end
chr7	85437192	85438183	643	262	L1MdA_II_3end
chr7	85527985	85528976	1090	379	L1MdTf_III_3end
chr7	85693682	85693831	27	5	L1MdGf_II_3end
chr7	85717194	85718185	889	464	L1MdA_I_3end
chr7	85757135	85758124	267	118	L1MdA_III_3end
chr7	85765486	85766477	522	786	L1MdA_I_3end
chr7	85792320	85792596	4
chr7	85836614	85836934	1181	404	L1MdGf_II_3end
chr7	85909698	85910138	5	528	L1MdA_II_3end
chr7	85910268	85910777	1479	528	L1MdGf_II_3end
chr7	86085484	86086473	1035	471	L1MdTf_III_3end
chr7	86104599	86104703	860	311	L1MdGf_II_3end
chr7	86110309	86110800	14	80	L1MdGf_II_3end
chr7	86111501	86111986	4	34	L1MdTf_III_3end
chr7	86124860	86125851	515	261	L1MdTf_II_3end
chr7	86188695	86189595	983	542	L1MdA_III_3end
chr7	86283712	86284067	1
chr7	86387560	86388046	1334	310	L1MdGf_II_3end
chr7	86414784	86415776	3876	1244	L1MdGf_I_3end
chr7	86422684	86423676	993	325	L1MdA_I_3end
chr7	86497467	86498458	552	415	L1MdTf_II_3end
chr7	86533019	86534010	818	140	L1MdA_II_3end
chr7	86623204	86624195	8	92	L1MdTf_I_3end
chr7	86627023	86627317	804	201	L1MdGf_II_3end
chr7	86711431	86712420	1109	375	L1MdA_III_3end
chr7	86850828	86851819	165	84	L1MdA_III_3end
chr7	86990329	86991320	185	453	L1MdA_I_3end
chr7	87005650	87005731	127	43	L1MdGf_II_3end
chr7	87086142	87086659	1407	391	L1MdGf_II_3end
chr7	87116508	87116918	23	13	L1MdGf_II_3end
chr7	87152043	87152332	32	5	L1MdGf_II_3end
chr7	87262299	87262770	9	5	L1MdGf_II_3end
chr7	87301967	87302958	1499	371	L1MdA_III_3end
chr7	87382530	87383517	869	872	L1MdGf_I_3end
chr7	87420679	87421661	907	341	L1MdTf_III_3end
chr7	87517100	87518091	1854	869	L1MdA_II_3end
chr7	87520865	87521263	1860	3	L1MdGf_II_3end
chr7	87549004	87549997	114	70	L1MdA_III_3end
chr7	87600366	87601358	2404	437	L1MdA_III_3end
chr7	87624757	87625354	1535	621	L1MdGf_II_3end
chr7	87647135	87647510	2701	655	L1MdGf_I_3end
chr7	87666856	87667693	10	7	L1MdA_III_3end
chr7	87669485	87669718	191	82	L1MdGf_II_3end
chr7	87791343	87792108	1405	236	L1MdA_II_3end
chr7	87828242	87828391	2263	468	L1MdGf_II_3end
chr7	87908853	87909844	1207	370	L1MdTf_I_3end
chr7	87989068	87990059	3044	2758	L1MdA_II_3end
chr7	87991896	87992889	645	4158	L1MdA_II_3end
chr7	87994727	87995719	246	2033	L1MdTf_II_3end
chr7	88017932	88018253	5
chr7	88190718	88191709	3145	526	L1MdA_III_3end
chr7	88200914	88201144	1177	278	L1MdGf_II_3end
chr7	88376226	88377203	305	255	L1MdA_III_3end
chr7	88404317	88404864	1	10	L1MdTf_III_3end
chr7	88404890	88405332	2016	547	L1MdGf_II_3end
chr7	88569941	88570382	1062	246	L1MdGf_II_3end
chr7	88591582	88591870	1425	446	L1MdGf_II_3end
chr7	88613045	88613195	911	278	L1MdGf_II_3end
chr7	88677071	88678061	2	220	L1MdTf_III_3end
chr7	88713318	88714310	1023	364	L1MdTf_III_3end
chr7	88771822	88771941	1
chr7	88783427	88783799	2152	354	L1MdGf_II_3end
chr7	88822311	88822523	229	183	L1MdGf_II_3end
chr7	88838279	88839271	628	492	L1MdA_III_3end
chr7	88841596	88842081	40	53	L1MdA_III_3end
chr7	88842594	88843094	1532	351	L1MdGf_II_3end
chr7	88855659	88855959	2	3	L1MdGf_II_3end
chr7	88901022	88901187	513	138	L1MdGf_II_3end
chr7	88947906	88948094	5	4	L1MdGf_II_3end
chr7	88949701	88949860	94	13	L1MdGf_II_3end
chr7	88993324	88994315	349	126	L1MdGf_I_3end
chr7	89005002	89005993	1450	629	L1MdA_I_3end
chr7	89047906	89048459	3393	498	L1MdGf_II_3end
chr7	89132586	89133204	1118	275	L1MdGf_II_3end
chr7	89278131	89278333	970	476	L1MdGf_II_3end
chr7	89334803	89335008	29	2	L1MdGf_II_3end
chr7	89582214	89583205	28	199	L1MdA_II_3end
chr7	89683284	89684279	543	267	L1MdTf_II_3end
chr7	89694693	89695680	8	270	L1MdTf_I_3end
chr7	89696319	89697311	1752	667	L1MdTf_III_3end
chr7	89753177	89754169	1845	1867	L1MdA_III_3end
chr7	90140594	90140682	1104	350	L1MdGf_II_3end
chr7	90153668	90154312	8	12	L1MdGf_II_3end
chr7	90306637	90306801	74	99	L1MdGf_II_3end
chr7	90510508	90511499	3040	583	L1MdA_II_3end
chr7	90532867	90533858	1094	312	L1MdTf_II_3end
chr7	90590377	90590514	9290	2695	L1MdGf_II_3end
chr7	90623950	90624947	142	2071	L1MdA_I_3end
chr7	90626208	90627199	2117	1922	L1MdA_II_3end
chr7	90716852	90717841	48	168	L1MdA_III_3end
chr7	90730426	90731417	2800	637	L1MdA_I_3end
chr7	90858091	90859069	2027	1202	L1MdGf_I_3end
chr7	90870672	90871663	926	368	L1MdTf_I_3end
chr7	90948582	90948969	8	17	L1MdGf_II_3end
chr7	91002846	91003220	9518	2181	L1MdGf_I_3end
chr7	91181901	91182466	3	32	L1MdA_III_3end
chr7	91213536	91213705	1958	401	L1MdGf_II_3end
chr7	91307964	91308791	1392	270	L1MdTf_II_3end
chr7	91375299	91375555	2188	418	L1MdGf_II_3end
chr7	91642587	91642957	1686	601	L1MdGf_II_3end
chr7	91741650	91742637	433	267	L1MdA_I_3end
chr7	91796614	91797316	3510	820	L1MdGf_II_3end
chr7	91809637	91810183	3464	644	L1MdGf_II_3end
chr7	91810289	91810347	3463	644	L1MdGf_II_3end
chr7	91829261	91829919	549	188	L1MdGf_I_3end
chr7	91952494	91953485	1517	546	L1MdTf_III_3end
chr7	91953520	91954307	1515	571	L1MdGf_II_3end
chr7	91966245	91966612	981	207	L1MdGf_II_3end
chr7	91970166	91970623	43	7	L1MdA_III_3end
chr7	92077268	92078256	1	126	L1MdA_II_3end
chr7	92084189	92084540	62	15	L1MdGf_II_3end
chr7	92278998	92279989	570	233	L1MdTf_II_3end
chr7	92341941	92342003	7	2	L1MdGf_II_3end
chr7	92350318	92351309	2783	603	L1MdA_II_3end
chr7	92535292	92535527	2508	580	L1MdGf_II_3end
chr7	92571594	92572039	493	261	L1MdGf_II_3end
chr7	92588490	92589083	1072	356	L1MdA_I_3end
chr7	92598439	92599431	2950	685	L1MdA_III_3end
chr7	92629878	92630256	339	146	L1MdGf_II_3end
chr7	92655163	92655934	969	337	L1MdGf_II_3end
chr7	92793343	92794337	62	246	L1MdTf_III_3end
chr7	92794660	92795652	327	308	L1MdTf_III_3end
chr7	92910680	92911672	1831	881	L1MdTf_III_3end
chr7	93115541	93116532	559	189	L1MdTf_I_3end
chr7	93139861	93140852	679	318	L1MdA_I_3end
chr7	93161275	93162266	841	386	L1MdTf_III_3end
chr7	93188650	93189641	264	219	L1MdTf_III_3end
chr7	93204243	93204692	1755	772	L1MdGf_II_3end
chr7	93212905	93213894	1253	1144	L1MdTf_II_3end
chr7	93263113	93263308	432	158	L1MdGf_II_3end
chr7	93271942	93272933	708	387	L1MdA_II_3end
chr7	93392616	93392945	7	7	L1MdGf_II_3end
chr7	93412104	93413098	1767	696	L1MdTf_II_3end
chr7	93449234	93450225	1174	587	L1MdGf_I_3end
chr7	93474611	93474940	3740	873	L1MdGf_II_3end
chr7	93526582	93527574	4581	1072	L1MdA_II_3end
chr7	93645619	93646364	218	456	L1MdTf_II_3end
chr7	93653924	93654156	2713	470	L1MdGf_II_3end
chr7	93699451	93700114	2202	448	L1MdGf_II_3end
chr7	93716718	93717710	18	148	L1MdGf_II_3end
chr7	93740357	93740641	3	3	L1MdGf_II_3end
chr7	93763478	93763519	1608	1031	L1MdGf_II_3end
chr7	93764633	93765622	1609	1067	L1MdTf_III_3end
chr7	93849624	93849929	2	1	L1MdGf_II_3end
chr7	93866840	93867072	2	83	L1MdGf_II_3end
chr7	93973634	93974624	1198	354	L1MdA_III_3end
chr7	94010005	94010260	5223	810	L1MdGf_II_3end
chr7	94133743	94133979	606	101	L1MdGf_II_3end
chr7	94159580	94159660	1534	341	L1MdGf_II_3end
chr7	94203354	94204345	263	157	L1MdTf_II_3end
chr7	94270521	94270737	2
chr7	94298374	94299365	699	280	L1MdTf_I_3end
chr7	94320733	94321024	4	4	L1MdGf_II_3end
chr7	94353547	94354276	933	201	L1MdGf_II_3end
chr7	94382443	94382984	12	5	L1MdGf_II_3end
chr7	94388672	94388788	317	166	L1MdGf_II_3end
chr7	94389053	94390040	316	208	L1MdTf_I_3end
chr7	94461958	94462521	236	68	L1MdA_I_3end
chr7	94622712	94623104	474	161	L1MdGf_II_3end
chr7	94626710	94627696	488	288	L1MdA_III_3end
chr7	94633117	94634106	2402	1497	L1MdA_III_3end
chr7	94700205	94700549	9	10	L1MdGf_II_3end
chr7	94789598	94790587	91	47	L1MdA_III_3end
chr7	94822291	94823283	1766	665	L1MdTf_III_3end
chr7	94842293	94843284	957	242	L1MdA_I_3end
chr7	94855492	94855699	6	67	L1MdGf_II_3end
chr7	94855697	94856128	5	4	L1MdGf_II_3end
chr7	94882231	94882714	2182	549	L1MdGf_I_3end
chr7	94945018	94946008	2851	670	L1MdA_III_3end
chr7	94982173	94982252	6	9	L1MdA_II_3end
chr7	95032378	95033368	5	193	L1MdA_III_3end
chr7	95046144	95047041	711	201	L1MdA_III_3end
chr7	95065202	95066193	4	143	L1MdTf_II_3end
chr7	95072044	95073035	533	457	L1MdA_I_3end
chr7	95105224	95105569	2188	572	L1MdGf_II_3end
chr7	95106954	95107946	2190	570	L1MdA_III_3end
chr7	95136701	95136943	2038	517	L1MdGf_II_3end
chr7	95161132	95161283	8	55	L1MdGf_II_3end
chr7	95192707	95193698	5	48	L1MdA_III_3end
chr7	95259202	95259494	1034	233	L1MdGf_II_3end
chr7	95291009	95292001	1397	670	L1MdA_III_3end
chr7	95402645	95403636	543	490	L1MdTf_I_3end
chr7	95527157	95528148	1698	390	L1MdA_III_3end
chr7	95537489	95538469	201	234	L1MdTf_III_3end
chr7	95573158	95574148	2	35	L1MdA_III_3end
chr7	95598294	95598400	672	216	L1MdGf_II_3end
chr7	95649828	95650038	1
chr7	95662357	95662852	2016	623	L1MdGf_II_3end
chr7	95681462	95681949	653	409	L1MdGf_II_3end
chr7	95724427	95725029	2249	562	L1MdGf_II_3end
chr7	95977936	95978106	1363	330	L1MdGf_II_3end
chr7	96010987	96011979	116	329	L1MdGf_I_3end
chr7	96056680	96057018	263	98	L1MdGf_II_3end
chr7	96082990	96083306	1725	411	L1MdGf_II_3end
chr7	96091895	96092698	4	9	L1MdTf_I_3end
chr7	96141104	96141518	1042	199	L1MdGf_II_3end
chr7	96191523	96192514	1640	510	L1MdTf_I_3end
chr7	96427553	96428242	1103	248	L1MdGf_II_3end
chr7	96641207	96641671	633	210	L1MdGf_II_3end
chr7	96935853	96936844	877	183	L1MdTf_I_3end
chr7	97070494	97070943	3147	1836	L1MdGf_I_3end
chr7	97140960	97141951	49	79	L1MdTf_I_3end
chr7	97151752	97152335	1023	235	L1MdGf_II_3end
chr7	97167349	97168340	160	141	L1MdTf_I_3end
chr7	97232902	97233889	17	367	L1MdTf_II_3end
chr7	97235100	97236091	1556	682	L1MdTf_I_3end
chr7	97254367	97255358	932	405	L1MdA_III_3end
chr7	97675500	97675582	399	74	L1MdGf_II_3end
chr7	97748551	97748631	237	55	L1MdGf_II_3end
chr7	97880747	97881112	297	131	L1MdGf_II_3end
chr7	98730646	98730909	892	466	L1MdGf_II_3end
chr7	99065137	99065291	1079	304	L1MdTf_I_3end
chr7	99835094	99835289	2092	570	L1MdGf_II_3end
chr7	100401616	100401906	4723	1528	L1MdGf_II_3end
chr7	101112065	101112634	1532	411	L1MdGf_II_3end
chr7	102026574	102026842	1144	521	L1MdGf_II_3end
chr7	102056040	102056414	68	40	L1MdGf_II_3end
chr7	102540119	102540271	485	131	L1MdGf_II_3end
chr7	102627729	102628720	3889	2677	L1MdA_II_3end
chr7	102653849	102653984	21	35	L1MdGf_II_3end
chr7	102661496	102661890	2553	543	L1MdGf_II_3end
chr7	102730435	102731263	4	63	L1MdGf_II_3end
chr7	102735054	102735455	39	25	L1MdGf_II_3end
chr7	102800162	102801153	427	76	L1MdTf_II_3end
chr7	102830521	102831512	3513	973	L1MdA_II_3end
chr7	102838523	102839514	591	631	L1MdTf_I_3end
chr7	102870052	102870327	1035	198	L1MdGf_II_3end
chr7	102902285	102902385	3395	418	L1MdGf_II_3end
chr7	102985863	102985959	3072	684	L1MdGf_II_3end
chr7	103111094	103112086	690	659	L1MdTf_II_3end
chr7	103114036	103115028	902	874	L1MdA_II_3end
chr7	103163585	103164575	1588	731	L1MdA_II_3end
chr7	103180585	103180745	865	270	L1MdGf_II_3end
chr7	103195492	103196484	687	445	L1MdTf_III_3end
chr7	103265935	103266252	1589	743	L1MdGf_II_3end
chr7	103288437	103289428	1923	2235	L1MdA_I_3end
chr7	103304186	103305178	1889	683	L1MdGf_I_3end
chr7	103364637	103364799	704	257	L1MdGf_II_3end
chr7	103429430	103430417	1982	872	L1MdA_III_3end
chr7	103482657	103483633	26	37	L1MdA_III_3end
chr7	103533691	103534687	2	39	L1MdA_III_3end
chr7	103550102	103550899	210	121	L1MdGf_II_3end
chr7	103621482	103622471	1880	497	L1MdA_III_3end
chr7	103647823	103648812	296	234	L1MdA_III_3end
chr7	103690572	103691561	15	41	L1MdTf_III_3end
chr7	103697945	103698628	443	135	L1MdGf_II_3end
chr7	103798554	103799545	324	289	L1MdA_III_3end
chr7	103815998	103816987	169	81	L1MdA_III_3end
chr7	103886963	103887327	714	193	L1MdGf_II_3end
chr7	103927294	103928286	3479	1409	L1MdGf_I_3end
chr7	103960917	103961906	1730	580	L1MdA_III_3end
chr7	103987299	103987645	51	5	L1MdGf_II_3end
chr7	103994479	103994905	5252	674	L1MdGf_II_3end
chr7	104027605	104028597	1004	623	L1MdA_III_3end
chr7	104063873	104064081	2	3	L1MdGf_II_3end
chr7	104101553	104102544	348	370	L1MdA_III_3end
chr7	104108819	104109350	2368	248	L1MdGf_II_3end
chr7	104125712	104126705	1192	658	L1MdA_III_3end
chr7	104152048	104152496	2	1	L1MdGf_II_3end
chr7	104158736	104159724	104	41	L1MdA_III_3end
chr7	104426823	104427808	4	340	L1MdTf_I_3end
chr7	104461765	104462256	1	4	L1MdGf_II_3end
chr7	104497785	104498772	1827	873	L1MdA_III_3end
chr7	104509182	104510017	25	72	L1MdGf_II_3end
chr7	104537245	104537437	760	250	L1MdGf_II_3end
chr7	104537445	104538433	761	290	L1MdA_III_3end
chr7	104539330	104540134	1	33	L1MdA_III_3end
chr7	104714922	104715913	52	47	L1MdTf_III_3end
chr7	104762144	104762392	1
chr7	104827220	104828211	1590	1155	L1MdA_II_3end
chr7	105114852	105115849	950	558	L1MdTf_III_3end
chr7	105162713	105163116	108	15	L1MdGf_II_3end
chr7	105257089	105257182	4	4	L1MdGf_II_3end
chr7	105257185	105258168	7	159	L1MdA_III_3end
chr7	105355639	105356630	252	226	L1MdTf_III_3end
chr7	105356654	105356763	252	181	L1MdGf_II_3end
chr7	105359901	105360892	974	210	L1MdTf_I_3end
chr7	105422038	105422102	987	312	L1MdGf_II_3end
chr7	105422101	105422304	987	312	L1MdGf_II_3end
chr7	105460788	105461044	5416	946	L1MdGf_II_3end
chr7	105532585	105532892	2766	1027	L1MdGf_I_3end
chr7	105842773	105843764	12	529	L1MdA_I_3end
chr7	105950411	105950998	52	1449	L1MdGf_II_3end
chr7	105964702	105965694	1	545	L1MdA_III_3end
chr7	106039275	106040270	547	378	L1MdTf_II_3end
chr7	106104162	106105153	44	539	L1MdA_I_3end
chr7	106211784	106212371	50	2130	L1MdGf_II_3end
chr7	106255670	106256662	325	190	L1MdGf_I_3end
chr7	106378175	106379165	192	100	L1MdA_III_3end
chr7	106410180	106411168	83	48	L1MdA_III_3end
chr7	106411642	106412634	63	98	L1MdTf_III_3end
chr7	106438256	106439247	208	198	L1MdA_III_3end
chr7	106446676	106447175	590	447	L1MdGf_I_3end
chr7	106467065	106468056	1493	784	L1MdA_III_3end
chr7	106525567	106526558	1047	541	L1MdA_III_3end
chr7	106620925	106621117	461	328	L1MdGf_II_3end
chr7	106744846	106744915	2
chr7	106837811	106838801	4900	993	L1MdA_III_3end
chr7	106893276	106893726	1047	302	L1MdGf_II_3end
chr7	106978912	106979903	99	303	L1MdA_III_3end
chr7	107090842	107091834	1547	467	L1MdA_III_3end
chr7	107245144	107246134	3024	1007	L1MdA_III_3end
chr7	107307079	107308067	3266	632	L1MdA_III_3end
chr7	107476822	107477813	915	442	L1MdA_I_3end
chr7	107585738	107586656	3698	871	L1MdA_II_3end
chr7	107587713	107587820	8	9	L1MdGf_II_3end
chr7	107741746	107741991	2420	546	L1MdGf_II_3end
chr7	107860034	107861019	1216	667	L1MdTf_II_3end
chr7	107870878	107871139	2	1	L1MdGf_II_3end
chr7	107898588	107898761	99	67	L1MdGf_II_3end
chr7	107950977	107951198	7
chr7	108007155	108008144	2787	685	L1MdTf_III_3end
chr7	108020465	108021456	1139	565	L1MdTf_I_3end
chr7	108048958	108049949	1186	387	L1MdA_III_3end
chr7	108150654	108151648	1279	509	L1MdA_III_3end
chr7	108197693	108197773	4063	747	L1MdGf_II_3end
chr7	108244521	108245510	2402	1278	L1MdA_III_3end
chr7	108426179	108426581	940	283	L1MdGf_II_3end
chr7	108439991	108440979	394	141	L1MdTf_III_3end
chr7	108472924	108473331	6
chr7	108488682	108489673	817	351	L1MdA_I_3end
chr7	108505395	108506386	1763	656	L1MdA_II_3end
chr7	108546445	108547437	1433	361	L1MdA_III_3end
chr7	108590738	108591410	9	5	L1MdTf_I_3end
chr7	108771493	108771660	3727	1713	L1MdGf_II_3end
chr7	108772654	108772960	14	4	L1MdGf_II_3end
chr7	108782669	108783660	621	426	L1MdA_II_3end
chr7	108822623	108823614	1071	241	L1MdTf_III_3end
chr7	108862001	108862766	9	54	L1MdA_III_3end
chr7	109366013	109367005	1271	394	L1MdTf_III_3end
chr7	109380160	109380554	45	15	L1MdGf_II_3end
chr7	109651559	109651628	3	2	L1MdGf_I_3end
chr7	109931029	109931739	1597	395	L1MdGf_II_3end
chr7	110356719	110357558	3871	906	L1MdA_III_3end
chr7	110417502	110417903	989	317	L1MdGf_II_3end
chr7	110458896	110459086	58	163	L1MdGf_II_3end
chr7	110759075	110760065	7421	1393	L1MdA_III_3end
chr7	110829844	110829896	5119	1251	L1MdGf_II_3end
chr7	110829872	110829974	5119	1251	L1MdGf_II_3end
chr7	110873545	110874151	2427	498	L1MdGf_II_3end
chr7	111064023	111065015	1739	497	L1MdA_III_3end
chr7	111194029	111194110	1354	336	L1MdGf_II_3end
chr7	111287109	111287735	2990	464	L1MdGf_II_3end
chr7	111440686	111441304	1641	433	L1MdGf_II_3end
chr7	111523880	111524871	6696	1218	L1MdA_II_3end
chr7	111645554	111646546	2	620	L1MdA_III_3end
chr7	111646551	111646653	1045	562	L1MdGf_II_3end
chr7	111651224	111651348	3844	744	L1MdGf_II_3end
chr7	111916531	111917522	1287	541	L1MdA_III_3end
chr7	112537242	112538232	2305	534	L1MdA_II_3end
chr7	112611339	112612331	1648	1355	L1MdTf_III_3end
chr7	112951927	112952918	568	291	L1MdA_I_3end
chr7	112986720	112987447	2115	503	L1MdA_I_3end
chr7	113042910	113043019	1073	368	L1MdGf_II_3end
chr7	113382015	113383002	361	647	L1MdA_III_3end
chr7	113424111	113425102	472	241	L1MdA_I_3end
chr7	113484618	113485610	140	232	L1MdTf_I_3end
chr7	113573602	113574389	3331	710	L1MdA_I_3end
chr7	113999628	114000619	1241	400	L1MdA_I_3end
chr7	114125185	114126180	432	288	L1MdTf_II_3end
chr7	114223734	114224169	877	158	L1MdGf_II_3end
chr7	114224832	114225405	5	68	L1MdA_III_3end
chr7	114277472	114277683	4	2	L1MdGf_II_3end
chr7	114387201	114387866	944	1350	L1MdA_I_3end
chr7	114566397	114567389	716	234	L1MdTf_III_3end
chr7	114689937	114690046	1814	245	L1MdGf_II_3end
chr7	114730713	114731111	26	5	L1MdGf_II_3end
chr7	114763515	114763930	679	144	L1MdGf_II_3end
chr7	114876143	114876209	1661	292	L1MdGf_II_3end
chr7	114940705	114941400	1456	400	L1MdA_I_3end
chr7	115082912	115083903	1098	504	L1MdA_I_3end
chr7	115520023	115520917	701	256	L1MdTf_III_3end
chr7	115594793	115595785	2116	478	L1MdGf_I_3end
chr7	115768531	115769523	19	100	L1MdTf_III_3end
chr7	115811683	115812674	2566	895	L1MdGf_I_3end
chr7	116387131	116387520	60	11	L1MdGf_II_3end
chr7	116536979	116537971	2322	494	L1MdTf_III_3end
chr7	116757124	116758115	1519	663	L1MdA_II_3end
chr7	116907895	116908195	4163	947	L1MdGf_II_3end
chr7	117641425	117641505	1628	468	L1MdGf_II_3end
chr7	117661305	117662296	1272	486	L1MdTf_II_3end
chr7	118074314	118075306	2722	1402	L1MdA_III_3end
chr7	118124805	118125207	614	210	L1MdTf_I_3end
chr7	118339929	118340408	2133	469	L1MdGf_II_3end
chr7	118501578	118501939	987	288	L1MdGf_II_3end
chr7	119049755	119050746	980	335	L1MdA_I_3end
chr7	119126016	119126349	3	3	L1MdGf_II_3end
chr7	119335617	119336561	78	96	L1MdA_II_3end
chr7	119402290	119403280	1217	275	L1MdGf_I_3end
chr7	119433889	119434880	329	444	L1MdA_III_3end
chr7	119448684	119448927	1958	372	L1MdGf_II_3end
chr7	119510053	119511044	842	348	L1MdTf_I_3end
chr7	119724730	119725137	1971	395	L1MdGf_II_3end
chr7	119725132	119725485	1971	9	L1MdA_III_3end
chr7	119765892	119766276	1303	253	L1MdGf_II_3end
chr7	119779183	119779246	1329	239	L1MdGf_II_3end
chr7	119963377	119963605	999	230	L1MdGf_II_3end
chr7	119976814	119977175	2393	548	L1MdGf_II_3end
chr7	119998798	119999790	2155	749	L1MdTf_III_3end
chr7	120014748	120015738	1679	581	L1MdA_III_3end
chr7	120080760	120080847	2
chr7	120171339	120171537	8
chr7	120235769	120236558	6	24	L1MdA_III_3end
chr7	120294391	120295383	1441	709	L1MdTf_III_3end
chr7	120380798	120381608	3228	787	L1MdGf_II_3end
chr7	120414734	120415107	42	16	L1MdGf_II_3end
chr7	120512066	120513057	1491	516	L1MdTf_II_3end
chr7	120586554	120587545	41	135	L1MdA_I_3end
chr7	120588584	120588700	952	291	L1MdGf_II_3end
chr7	120595280	120595543	7	2	L1MdGf_II_3end
chr7	120765720	120766059	1005	179	L1MdGf_II_3end
chr7	121021273	121022265	1424	449	L1MdGf_I_3end
chr7	121069413	121069580	2721	622	L1MdGf_II_3end
chr7	121330656	121331641	66	91	L1MdA_I_3end
chr7	121421859	121422850	60	246	L1MdA_III_3end
chr7	121517954	121518318	497	131	L1MdGf_II_3end
chr7	121800459	121800687	1954	591	L1MdGf_II_3end
chr7	121800680	121801287	1957	12	L1MdA_I_3end
chr7	122282969	122283961	2775	608	L1MdA_III_3end
chr7	122494929	122495250	53	17	L1MdGf_II_3end
chr7	122535327	122536318	2364	557	L1MdA_I_3end
chr7	122894789	122895781	3090	1386	L1MdGf_I_3end
chr7	123270354	123270810	1449	434	L1MdGf_II_3end
chr7	123603748	123604740	283	139	L1MdA_II_3end
chr7	123611100	123612090	1910	605	L1MdA_I_3end
chr7	123617107	123618097	2444	697	L1MdA_I_3end
chr7	123626038	123627029	1947	274	L1MdA_III_3end
chr7	123677615	123678605	2909	964	L1MdTf_III_3end
chr7	123744740	123745478	2892	2221	L1MdA_II_3end
chr7	123764952	123765943	35	98	L1MdA_I_3end
chr7	123771375	123772354	3296	3001	L1MdGf_I_3end
chr7	123899720	123900176	2376	711	L1MdGf_II_3end
chr7	123900141	123900564	3	711	L1MdTf_I_3end
chr7	123916937	123917460	5638	1240	L1MdGf_I_3end
chr7	123939026	123939330	3	2	L1MdGf_II_3end
chr7	124080160	124080499	1492	420	L1MdGf_II_3end
chr7	124215097	124215323	2
chr7	124253411	124253890	4341	1060	L1MdGf_I_3end
chr7	124283125	124283209	86	21	L1MdGf_II_3end
chr7	124283204	124283494	86	21	L1MdTf_III_3end
chr7	124437185	124438168	4893	2371	L1MdA_III_3end
chr7	124463672	124464663	2027	504	L1MdTf_I_3end
chr7	124495547	124495649	16	3	L1MdGf_II_3end
chr7	124521499	124522487	59	744	L1MdTf_III_3end
chr7	124524618	124525045	1520	830	L1MdGf_II_3end
chr7	124534620	124535609	2124	1639	L1MdA_III_3end
chr7	124586761	124587590	4235	1826	L1MdGf_II_3end
chr7	124598098	124599088	25	20	L1MdA_III_3end
chr7	124699969	124700449	2675	786	L1MdGf_II_3end
chr7	124700448	124700509	2675
chr7	124700448	124700530	2675
chr7	124816528	124817520	2038	636	L1MdA_III_3end
chr7	124817526	124817723	2036	636	L1MdGf_II_3end
chr7	125009764	125010755	524	332	L1MdTf_I_3end
chr7	125064270	125064396	1	18	L1MdGf_II_3end
chr7	125188405	125189085	1510	511	L1MdA_I_3end
chr7	125366609	125367204	583	123	L1MdGf_II_3end
chr7	125464505	125464742	2344	442	L1MdGf_II_3end
chr7	126208540	126208742	528	164	L1MdGf_II_3end
chr7	126385782	126385861	2969	978	L1MdGf_II_3end
chr7	126513188	126513332	18	4	L1MdGf_II_3end
chr7	126717162	126717208	3	2	L1MdGf_II_3end
chr7	127205917	127206020	1774	729	L1MdGf_I_3end
chr7	128091900	128092892	4283	2825	L1MdA_I_3end
chr7	129036799	129037790	3272	1192	L1MdA_II_3end
chr7	129494325	129495315	2874	864	L1MdA_III_3end
chr7	129839575	129839652	208	72	L1MdGf_II_3end
chr7	130479941	130480285	27	10	L1MdGf_II_3end
chr7	130840950	130841335	56	9	L1MdGf_II_3end
chr7	131201771	131202518	5	18	L1MdTf_III_3end
chr7	131202515	131202761	1208	404	L1MdGf_II_3end
chr7	131238654	131239332	4063	765	L1MdGf_II_3end
chr7	131375120	131376111	1282	293	L1MdTf_I_3end
chr7	131493771	131494763	1866	809	L1MdTf_III_3end
chr7	131934156	131934587	92	147	L1MdGf_II_3end
chr7	133268862	133269853	6568	1222	L1MdGf_I_3end
chr7	133349365	133349513	1
chr7	133409920	133410697	4302	751	L1MdGf_II_3end
chr7	133464426	133465402	89	175	L1MdTf_III_3end
chr7	133727575	133727955	42	14	L1MdGf_II_3end
chr7	134106232	134107223	2400	787	L1MdA_I_3end
chr7	134334400	134335391	4249	993	L1MdA_III_3end
chr7	134480703	134481694	37	82	L1MdA_II_3end
chr7	134493180	134493594	37	9	L1MdGf_II_3end
chr7	134529533	134530165	1753	776	L1MdA_I_3end
chr7	134629340	134630312	19	39	L1MdA_III_3end
chr7	134712586	134713073	11	742	L1MdA_III_3end
chr7	134713210	134713741	2618	742	L1MdGf_II_3end
chr7	135339945	135340840	1027	175	L1MdGf_II_3end
chr7	135561446	135561567	2307	414	L1MdGf_II_3end
chr7	135622900	135623786	2048	510	L1MdGf_II_3end
chr7	135711030	135711066	1
chr7	136105518	136106510	2	32	L1MdA_III_3end
chr7	136117240	136117697	4	4	L1MdA_III_3end
chr7	136117683	136117889	1566	341	L1MdGf_II_3end
chr7	136412497	136412795	30	5	L1MdGf_II_3end
chr7	136536964	136537060	1975	308	L1MdGf_II_3end
chr7	136890840	136891488	2031	578	L1MdGf_II_3end
chr7	137275419	137275898	2488	347	L1MdGf_II_3end
chr7	137659686	137660677	1134	463	L1MdGf_I_3end
chr7	137781447	137782223	2953	676	L1MdA_II_3end
chr7	138001086	138002078	1164	529	L1MdA_III_3end
chr7	138463506	138463876	1447	157	L1MdGf_II_3end
chr7	138613938	138614896	4035	1802	L1MdA_III_3end
chr7	138628011	138628091	97	33	L1MdGf_II_3end
chr7	138839391	138839769	2	7	L1MdA_III_3end
chr7	140136925	140137231	10	5	L1MdGf_II_3end
chr7	140301133	140302125	3256	1186	L1MdA_III_3end
chr7	140424383	140425370	4570	2950	L1MdA_II_3end
chr7	140509599	140510278	734	241	L1MdGf_II_3end
chr7	140522839	140523826	1074	306	L1MdA_III_3end
chr7	140547827	140548814	3180	832	L1MdA_III_3end
chr7	140557940	140558930	1860	537	L1MdA_III_3end
chr7	140619823	140620803	201	95	L1MdTf_III_3end
chr7	140635270	140635677	23	7	L1MdGf_II_3end
chr7	140723869	140724653	3001	1704	L1MdGf_II_3end
chr7	140790061	140790259	8	3	L1MdTf_III_3end
chr7	140790441	140790957	2490	866	L1MdGf_I_3end
chr7	140831114	140831427	291	88	L1MdGf_II_3end
chr7	141255671	141255747	1616	533	L1MdGf_II_3end
chr7	141280190	141280445	1
chr7	142824107	142824546	2687	558	L1MdGf_II_3end
chr7	142868859	142869210	31	8	L1MdGf_II_3end
chr7	142874601	142875592	9393	1863	L1MdA_I_3end
chr7	143653320	143654308	3096	706	L1MdA_III_3end
chr7	143823724	143824242	2241	297	L1MdGf_II_3end
chr7	143828155	143828885	5	84	L1MdTf_II_3end
chr7	144153618	144153669	4	1	L1MdGf_II_3end
chr7	144156356	144157334	2339	571	L1MdTf_III_3end
chr7	144434623	144435376	1181	304	L1MdGf_II_3end
chr7	144679118	144679193	5
chr7	145298134	145298505	2604	1691	L1MdGf_II_3end
chr1	3043048	3044038	1904	1023	L1MdA_III_3end
chr1	3090983	3091682	2293	1313	L1MdGf_II_3end
chr1	3136589	3137580	2324	445	L1MdA_I_3end
chr1	3179543	3180535	1725	371	L1MdA_III_3end
chr1	3237889	3238881	471	270	L1MdA_III_3end
chr1	3307938	3308929	18	44	L1MdA_II_3end
chr1	3349868	3350458	22	205	L1MdTf_III_3end
chr1	3475849	3476335	4
chr1	3499503	3500494	718	187	L1MdTf_I_3end
chr1	3750148	3751118	3136	612	L1MdGf_I_3end
chr1	3766054	3767044	1711	623	L1MdA_III_3end
chr1	3779997	3780239	15	6	L1MdGf_II_3end
chr1	3805354	3806175	3349	1292	L1MdGf_II_3end
chr1	3823846	3824674	1	18	L1MdTf_III_3end
chr1	3846874	3847866	2303	1615	L1MdA_III_3end
chr1	3896205	3897197	9	73	L1MdA_III_3end
chr1	4021628	4022619	715	310	L1MdA_II_3end
chr1	4079289	4080280	544	181	L1MdA_I_3end
chr1	4161737	4161967	5	6	L1MdA_III_3end
chr1	4192867	4193846	1040	331	L1MdA_III_3end
chr1	4212702	4213694	1829	386	L1MdA_I_3end
chr1	4247979	4248361	2666	1134	L1MdGf_II_3end
chr1	4383052	4383099	3
chr1	4485990	4486982	2922	822	L1MdA_II_3end
chr1	4529112	4529840	1310	298	L1MdGf_II_3end
chr1	4566002	4566993	756	414	L1MdTf_I_3end
chr1	4569332	4569522	16	5	L1MdGf_II_3end
chr1	4607143	4608135	1105	228	L1MdGf_II_3end
chr1	4714664	4714815	1446	844	L1MdGf_II_3end
chr1	4727129	4727685	297	90	L1MdGf_II_3end
chr1	5034736	5035727	2565	893	L1MdA_III_3end
chr1	5082224	5082511	2	19	L1MdGf_II_3end
chr1	5194725	5195717	5	60	L1MdTf_III_3end
chr1	5266743	5267734	2362	494	L1MdA_III_3end
chr1	5293551	5294128	1962	437	L1MdGf_II_3end
chr1	5356255	5357246	1367	293	L1MdTf_I_3end
chr1	5428580	5429541	2791	3012	L1MdA_III_3end
chr1	5435643	5436635	3552	2750	L1MdA_II_3end
chr1	5552816	5553807	1150	532	L1MdA_I_3end
chr1	5627368	5628359	542	256	L1MdTf_I_3end
chr1	5702009	5702444	1	3	L1MdGf_II_3end
chr1	5733712	5734173	1349	216	L1MdGf_II_3end
chr1	5741797	5742788	51	119	L1MdA_III_3end
chr1	5825599	5826590	939	344	L1MdA_II_3end
chr1	5998362	5999352	783	309	L1MdTf_III_3end
chr1	6060632	6060775	1082	538	L1MdGf_II_3end
chr1	6144996	6145987	2473	741	L1MdA_III_3end
chr1	6252776	6253768	476	228	L1MdA_III_3end
chr1	6273551	6274182	1568	543	L1MdTf_I_3end
chr1	6558428	6558872	1595	648	L1MdGf_II_3end
chr1	6562828	6563819	1606	648	L1MdGf_I_3end
chr1	6626444	6627420	36	152	L1MdA_III_3end
chr1	6636048	6637040	2859	702	L1MdA_III_3end
chr1	6676927	6677684	3725	1009	L1MdGf_I_3end
chr1	6772321	6772517	1754	609	L1MdGf_II_3end
chr1	6829296	6829462	106	12	L1MdGf_II_3end
chr1	6922399	6923391	2234	1105	L1MdA_II_3end
chr1	7124214	7124477	1745	492	L1MdGf_II_3end
chr1	7195817	7196809	3	234	L1MdTf_III_3end
chr1	7281638	7282630	2441	2034	L1MdTf_III_3end
chr1	7328686	7329677	31	75	L1MdTf_I_3end
chr1	7340739	7340926	5	1	L1MdA_III_3end
chr1	7482160	7483151	13	100	L1MdA_III_3end
chr1	7718345	7719336	2900	1100	L1MdTf_III_3end
chr1	7787938	7788923	39	57	L1MdA_III_3end
chr1	7794968	7795960	1052	318	L1MdA_III_3end
chr1	7803687	7804287	1041	379	L1MdGf_II_3end
chr1	7840586	7841577	337	78	L1MdTf_II_3end
chr1	7848823	7849814	182	74	L1MdTf_III_3end
chr1	7979093	7980083	1950	367	L1MdA_III_3end
chr1	8033850	8034484	965	275	L1MdA_II_3end
chr1	8212472	8213463	1609	681	L1MdA_II_3end
chr1	8243910	8244452	642	444	L1MdGf_II_3end
chr1	8254907	8255901	608	456	L1MdA_III_3end
chr1	8276933	8277561	517	123	L1MdGf_II_3end
chr1	8282254	8282430	1594	317	L1MdGf_II_3end
chr1	8522660	8523539	2	20	L1MdA_III_3end
chr1	8628409	8629396	20	58	L1MdA_III_3end
chr1	8635012	8636004	385	260	L1MdTf_III_3end
chr1	8694263	8695254	2474	879	L1MdA_I_3end
chr1	8699699	8700689	564	262	L1MdA_III_3end
chr1	8717638	8718628	919	895	L1MdA_II_3end
chr1	8852463	8852763	598	220	L1MdGf_II_3end
chr1	9028732	9029272	11	8	L1MdGf_II_3end
chr1	9044849	9045840	799	333	L1MdA_I_3end
chr1	9063554	9064547	679	187	L1MdTf_III_3end
chr1	9065753	9065895	19	5	L1MdGf_II_3end
chr1	9124306	9125297	1308	520	L1MdA_II_3end
chr1	9135252	9136243	1637	389	L1MdA_III_3end
chr1	9180980	9181971	1645	970	L1MdA_I_3end
chr1	9230587	9231073	1	2	L1MdGf_II_3end
chr1	9246146	9247138	1315	380	L1MdTf_III_3end
chr1	9343913	9344438	2909	964	L1MdGf_I_3end
chr1	9348222	9348410	67	19	L1MdGf_II_3end
chr1	9479806	9480424	2535	11	L1MdGf_I_3end
chr1	9480410	9480570	2532	899	L1MdGf_II_3end
chr1	9735488	9736480	4308	845	L1MdA_III_3end
chr1	9759208	9759658	4	4	L1MdGf_II_3end
chr1	10388113	10389105	3987	1757	L1MdA_III_3end
chr1	10422141	10423130	1072	340	L1MdA_III_3end
chr1	10470203	10470656	3073	863	L1MdGf_II_3end
chr1	10786867	10787852	1959	911	L1MdA_II_3end
chr1	10882288	10883280	746	164	L1MdA_III_3end
chr1	11470076	11470957	7	27	L1MdGf_II_3end
chr1	11497877	11498857	1669	305	L1MdA_III_3end
chr1	11521905	11522342	4
chr1	11614889	11615880	1633	539	L1MdTf_I_3end
chr1	11679359	11680350	1657	1163	L1MdA_II_3end
chr1	11714412	11715395	13	27	L1MdTf_III_3end
chr1	11723254	11724245	854	493	L1MdA_I_3end
chr1	11776820	11777801	1476	510	L1MdTf_II_3end
chr1	11810615	11811605	310	170	L1MdA_III_3end
chr1	11858862	11859854	3573	2147	L1MdA_III_3end
chr1	12080594	12081586	95	107	L1MdA_III_3end
chr1	12177114	12178106	525	170	L1MdTf_III_3end
chr1	12222375	12223365	4	50	L1MdA_III_3end
chr1	12283350	12283702	10307	1367	L1MdGf_I_3end
chr1	12356977	12357967	47	58	L1MdA_III_3end
chr1	12360137	12360234	1
chr1	12536696	12536978	1	8	L1MdGf_II_3end
chr1	12550119	12550839	1509	447	L1MdTf_II_3end
chr1	12662871	12663314	1	72	L1MdTf_III_3end
chr1	13092774	13093155	907	310	L1MdGf_II_3end
chr1	13158129	13158508	1782	319	L1MdGf_II_3end
chr1	13334850	13335031	550	180	L1MdGf_II_3end
chr1	13549034	13550026	4880	1140	L1MdTf_III_3end
chr1	13694007	13694384	38	2	L1MdGf_II_3end
chr1	13730910	13731901	912	256	L1MdTf_I_3end
chr1	13812592	13813097	3040	644	L1MdGf_II_3end
chr1	13891065	13892056	401	255	L1MdTf_III_3end
chr1	13963646	13964134	4790	3718	L1MdGf_II_3end
chr1	13975944	13976215	238	109	L1MdGf_II_3end
chr1	14090722	14091713	1085	843	L1MdTf_III_3end
chr1	14094578	14095055	738	254	L1MdGf_II_3end
chr1	14119085	14120075	1515	395	L1MdTf_II_3end
chr1	14158758	14159687	3786	2463	L1MdTf_III_3end
chr1	14167929	14168196	2906	460	L1MdGf_II_3end
chr1	14365188	14366180	472	377	L1MdA_III_3end
chr1	14395404	14396204	2040	449	L1MdGf_I_3end
chr1	14476216	14477208	343	223	L1MdTf_III_3end
chr1	14493742	14494373	135	17	L1MdGf_II_3end
chr1	14618380	14618962	1	21	L1MdA_III_3end
chr1	14683810	14684104	1213	254	L1MdGf_II_3end
chr1	14783845	14784589	644	184	L1MdGf_II_3end
chr1	14801764	14802112	4	2	L1MdGf_II_3end
chr1	14952735	14953098	1	3	L1MdGf_II_3end
chr1	14954004	14954396	4	1	L1MdGf_II_3end
chr1	14959615	14960606	606	307	L1MdA_I_3end
chr1	14969317	14970308	2652	644	L1MdGf_I_3end
chr1	14988596	14989587	1374	1284	L1MdA_II_3end
chr1	15025492	15026483	1073	554	L1MdA_II_3end
chr1	15033434	15034017	469	192	L1MdA_I_3end
chr1	15035397	15036013	125	441	L1MdGf_II_3end
chr1	15036019	15037011	46	321	L1MdGf_I_3end
chr1	15089381	15090373	169	245	L1MdTf_III_3end
chr1	15098991	15099752	7	12	L1MdGf_II_3end
chr1	15233431	15234422	2594	650	L1MdA_II_3end
chr1	15257907	15258898	239	126	L1MdTf_II_3end
chr1	15284108	15284304	79	73	L1MdGf_II_3end
chr1	15396000	15396125	466	212	L1MdGf_II_3end
chr1	15396126	15396637	469	5	L1MdTf_II_3end
chr1	15491469	15492460	2529	1441	L1MdGf_I_3end
chr1	15525563	15526555	2379	917	L1MdA_III_3end
chr1	15736587	15737577	2750	915	L1MdA_I_3end
chr1	15928138	15929125	46	313	L1MdGf_I_3end
chr1	15950062	15951053	3900	1428	L1MdA_II_3end
chr1	15989601	15989853	4440	862	L1MdGf_II_3end
chr1	16163696	16164687	3224	894	L1MdA_III_3end
chr1	16427658	16428290	2771	477	L1MdGf_II_3end
chr1	16528192	16529184	113	46	L1MdTf_III_3end
chr1	16879037	16879783	2536	596	L1MdGf_II_3end
chr1	16914569	16915560	678	345	L1MdGf_I_3end
chr1	16945567	16945773	1001	248	L1MdGf_II_3end
chr1	16947039	16948031	564	372	L1MdGf_I_3end
chr1	16955275	16956267	628	253	L1MdA_III_3end
chr1	16971017	16971926	4202	1262	L1MdA_III_3end
chr1	17061227	17061972	1662	531	L1MdGf_II_3end
chr1	17074412	17075244	2910	1382	L1MdA_II_3end
chr1	17143553	17144002	3587	1963	L1MdGf_II_3end
chr1	17202223	17202309	4082	664	L1MdGf_II_3end
chr1	17261753	17262585	38	21	L1MdGf_II_3end
chr1	17328920	17329910	3883	913	L1MdA_II_3end
chr1	17376730	17377029	2990	529	L1MdGf_II_3end
chr1	17383334	17384312	7	109	L1MdTf_II_3end
chr1	17454990	17455944	18	14	L1MdA_III_3end
chr1	17472495	17473485	1308	2105	L1MdTf_II_3end
chr1	17478945	17479938	2171	2037	L1MdA_II_3end
chr1	17679855	17680845	656	523	L1MdA_III_3end
chr1	17698950	17699941	976	568	L1MdA_I_3end
chr1	17897633	17898627	445	156	L1MdTf_III_3end
chr1	17916165	17917160	515	530	L1MdTf_II_3end
chr1	17965562	17966549	2469	865	L1MdA_III_3end
chr1	18084250	18085241	249	1295	L1MdA_I_3end
chr1	18086554	18087545	1267	1539	L1MdTf_III_3end
chr1	18298930	18299909	1	64	L1MdA_III_3end
chr1	18391920	18392170	192	89	L1MdGf_II_3end
chr1	18437427	18437914	1933	298	L1MdGf_II_3end
chr1	18445716	18446403	1279	251	L1MdA_I_3end
chr1	18451510	18452501	11	44	L1MdTf_I_3end
chr1	18478220	18479211	2045	756	L1MdTf_III_3end
chr1	18479259	18480075	2572	733	L1MdGf_II_3end
chr1	18543536	18544530	1544	1731	L1MdTf_II_3end
chr1	18580357	18580831	3	6	L1MdTf_III_3end
chr1	18618362	18618530	7
chr1	18664272	18665263	216	98	L1MdTf_III_3end
chr1	18804206	18805196	209	1169	L1MdTf_III_3end
chr1	18877659	18878650	76	124	L1MdTf_II_3end
chr1	18892699	18892885	2187	1203	L1MdGf_II_3end
chr1	18892875	18893284	1	3	L1MdGf_II_3end
chr1	18900093	18901083	1998	380	L1MdA_III_3end
chr1	18932786	18933770	972	474	L1MdA_II_3end
chr1	18937894	18938576	556	143	L1MdGf_II_3end
chr1	19014769	19015542	656	127	L1MdGf_II_3end
chr1	19078351	19079343	44	40	L1MdA_III_3end
chr1	19083589	19083968	2365	562	L1MdGf_II_3end
chr1	19125738	19126729	1583	747	L1MdA_I_3end
chr1	19158059	19158544	440	142	L1MdGf_II_3end
chr1	19169607	19169810	1
chr1	19171505	19171733	1
chr1	19175335	19175545	2
chr1	19261101	19261312	5	1	L1MdGf_II_3end
chr1	19377717	19378708	37	28	L1MdTf_II_3end
chr1	19381246	19382236	23	106	L1MdA_III_3end
chr1	19393706	19394079	2328	680	L1MdGf_II_3end
chr1	19404031	19405025	1958	921	L1MdTf_II_3end
chr1	19434730	19435719	2261	729	L1MdA_II_3end
chr1	19443836	19444828	2861	1996	L1MdTf_III_3end
chr1	19504194	19504346	2
chr1	19687179	19688170	1365	465	L1MdA_I_3end
chr1	19804862	19805845	4382	1156	L1MdGf_I_3end
chr1	19833882	19834174	1964	368	L1MdGf_II_3end
chr1	19844708	19845699	2680	745	L1MdA_II_3end
chr1	19994284	19994925	32	13	L1MdGf_II_3end
chr1	20040192	20041183	2712	725	L1MdA_III_3end
chr1	20096309	20097300	531	308	L1MdA_II_3end
chr1	20229000	20229989	1200	332	L1MdA_III_3end
chr1	20250176	20251167	1483	459	L1MdTf_I_3end
chr1	20262119	20262918	1881	609	L1MdGf_I_3end
chr1	20277952	20278943	867	595	L1MdTf_I_3end
chr1	20313781	20313930	14	37	L1MdGf_II_3end
chr1	20315368	20316359	107	328	L1MdA_II_3end
chr1	20420810	20421801	35	98	L1MdTf_I_3end
chr1	20438500	20439491	917	1071	L1MdTf_I_3end
chr1	20492596	20493587	3224	762	L1MdA_I_3end
chr1	20524679	20525549	1669	1027	L1MdA_III_3end
chr1	20530746	20531737	124	135	L1MdA_III_3end
chr1	20560643	20561082	621	354	L1MdGf_II_3end
chr1	20580058	20581049	861	433	L1MdA_I_3end
chr1	20638884	20639874	21	53	L1MdA_III_3end
chr1	20642395	20643385	964	439	L1MdA_III_3end
chr1	20709487	20710350	556	1594	L1MdTf_II_3end
chr1	20711498	20712489	664	1599	L1MdA_II_3end
chr1	20918754	20919365	983	268	L1MdGf_II_3end
chr1	21195390	21196381	1381	1109	L1MdTf_II_3end
chr1	21353223	21353345	739	727	L1MdGf_II_3end
chr1	21481519	21481723	2330	434	L1MdGf_II_3end
chr1	21579252	21580244	371	342	L1MdTf_III_3end
chr1	21647632	21648215	2203	846	L1MdGf_II_3end
chr1	21692472	21693463	1101	335	L1MdA_I_3end
chr1	21722867	21723394	977	378	L1MdGf_II_3end
chr1	21755294	21755559	3	3	L1MdGf_II_3end
chr1	21841669	21841982	2	2	L1MdGf_II_3end
chr1	22054515	22055506	840	487	L1MdA_I_3end
chr1	22068882	22068926	6
chr1	22097480	22098472	1411	689	L1MdA_III_3end
chr1	22126198	22126584	1774	374	L1MdGf_II_3end
chr1	22129749	22130377	22	88	L1MdA_II_3end
chr1	22162469	22163460	4	601	L1MdTf_I_3end
chr1	22328755	22329619	1	1135	L1MdTf_I_3end
chr1	22498277	22498927	1	1934	L1MdGf_II_3end
chr1	22916219	22917210	1915	614	L1MdA_I_3end
chr1	22944566	22944675	1838	3	L1MdA_III_3end
chr1	22947133	22947767	1839	398	L1MdA_I_3end
chr1	22950669	22951659	1239	315	L1MdA_III_3end
chr1	23000974	23001697	1162	416	L1MdGf_II_3end
chr1	23038838	23039058	8	1	L1MdGf_II_3end
chr1	23055052	23055643	686	161	L1MdGf_II_3end
chr1	23295735	23296726	320	270	L1MdTf_II_3end
chr1	23315148	23315312	843	206	L1MdTf_I_3end
chr1	23419711	23420361	43	47	L1MdGf_II_3end
chr1	23457712	23458087	613	176	L1MdGf_II_3end
chr1	23587138	23587230	647	192	L1MdGf_II_3end
chr1	23619543	23620534	140	42	L1MdA_III_3end
chr1	23668371	23669363	157	204	L1MdA_III_3end
chr1	23729447	23730389	2390	804	L1MdA_III_3end
chr1	23882242	23882295	3	4	L1MdGf_II_3end
chr1	23890647	23891638	2280	681	L1MdA_I_3end
chr1	24036320	24037032	2760	649	L1MdGf_II_3end
chr1	24080636	24081628	5105	954	L1MdTf_III_3end
chr1	24215494	24215855	2819	713	L1MdGf_II_3end
chr1	24343923	24344877	5668	1491	L1MdA_III_3end
chr1	24351253	24351335	3
chr1	24447745	24448019	1
chr1	24463133	24463520	29	52	L1MdGf_II_3end
chr1	24501898	24502889	1527	567	L1MdA_I_3end
chr1	24545302	24546293	291	190	L1MdA_I_3end
chr1	24611230	24611537	1297	547	L1MdGf_II_3end
chr1	24639751	24640742	1027	335	L1MdTf_III_3end
chr1	24672337	24672381	1
chr1	24726843	24727834	2772	608	L1MdGf_I_3end
chr1	24829456	24829533	1
chr1	24897540	24897627	963	563	L1MdGf_II_3end
chr1	24908508	24909305	2813	634	L1MdGf_II_3end
chr1	25125453	25126444	1734	500	L1MdTf_II_3end
chr1	25282623	25283158	606	141	L1MdGf_II_3end
chr1	25285776	25286603	11	91	L1MdA_II_3end
chr1	25286945	25287240	8
chr1	25321213	25321379	219	122	L1MdGf_II_3end
chr1	25391892	25392218	6898	1500	L1MdGf_I_3end
chr1	25408445	25409436	328	155	L1MdTf_III_3end
chr1	25520348	25521337	1037	257	L1MdTf_I_3end
chr1	25596261	25597252	681	260	L1MdTf_I_3end
chr1	25605353	25606344	2714	679	L1MdA_III_3end
chr1	25625086	25625477	46	4	L1MdGf_II_3end
chr1	25668296	25669287	1713	399	L1MdTf_I_3end
chr1	25914957	25915731	2	168	L1MdTf_III_3end
chr1	25919094	25919335	526	153	L1MdGf_II_3end
chr1	25992497	25992968	389	81	L1MdGf_II_3end
chr1	26206624	26206684	1
chr1	26211641	26211876	991	301	L1MdGf_II_3end
chr1	26258929	26259920	1322	354	L1MdA_II_3end
chr1	26358512	26358675	1214	234	L1MdGf_II_3end
chr1	26375602	26375841	17	1	L1MdGf_II_3end
chr1	26428430	26429421	1559	614	L1MdA_I_3end
chr1	26440958	26441950	1232	404	L1MdA_III_3end
chr1	26544928	26545123	934	150	L1MdGf_II_3end
chr1	26586224	26587215	901	369	L1MdGf_I_3end
chr1	26708114	26708374	35	18	L1MdGf_II_3end
chr1	26710643	26711163	2440	1405	L1MdTf_II_3end
chr1	26734900	26735021	489	214	L1MdGf_II_3end
chr1	26803004	26803995	656	240	L1MdTf_I_3end
chr1	26836797	26837794	478	428	L1MdA_I_3end
chr1	26938951	26939942	942	355	L1MdA_I_3end
chr1	26945457	26946448	1119	495	L1MdA_II_3end
chr1	26949026	26949442	132	81	L1MdGf_II_3end
chr1	27021773	27022208	2	9	L1MdGf_I_3end
chr1	27022197	27022585	4090	1253	L1MdGf_I_3end
chr1	27033036	27033762	12	16	L1MdGf_II_3end
chr1	27050920	27051909	801	367	L1MdA_III_3end
chr1	27089185	27089645	3958	1569	L1MdGf_II_3end
chr1	27144656	27145648	794	362	L1MdTf_III_3end
chr1	27147603	27147650	794	24	L1MdGf_II_3end
chr1	27147650	27147683	794	24	L1MdA_II_3end
chr1	27165197	27166187	2	67	L1MdTf_I_3end
chr1	27200016	27201007	3	107	L1MdA_I_3end
chr1	27220807	27221074	492	408	L1MdGf_II_3end
chr1	27270337	27271334	8	66	L1MdA_III_3end
chr1	27613923	27614195	1581	612	L1MdGf_II_3end
chr1	27614191	27614386	8	1	L1MdGf_II_3end
chr1	27664680	27664847	11	2	L1MdGf_II_3end
chr1	27741925	27742915	449	340	L1MdA_III_3end
chr1	27749281	27749500	1	7	L1MdGf_II_3end
chr1	27760320	27761311	250	134	L1MdTf_I_3end
chr1	27791004	27791145	3
chr1	27832021	27832409	1	9	L1MdTf_III_3end
chr1	27832394	27832955	555	207	L1MdGf_II_3end
chr1	27958590	27959001	259	143	L1MdGf_II_3end
chr1	27993338	27994330	997	187	L1MdTf_III_3end
chr1	28030199	28030395	1153	746	L1MdGf_II_3end
chr1	28076373	28076985	4	82	L1MdA_I_3end
chr1	28132817	28133363	93	30	L1MdTf_I_3end
chr1	28186081	28186273	606	434	L1MdGf_II_3end
chr1	28186286	28187277	607	478	L1MdTf_I_3end
chr1	28293850	28294841	493	324	L1MdTf_II_3end
chr1	28307892	28308881	968	993	L1MdA_III_3end
chr1	28404168	28405159	802	272	L1MdTf_III_3end
chr1	28424244	28425065	281	96	L1MdA_III_3end
chr1	28498913	28499283	773	465	L1MdGf_II_3end
chr1	28532935	28533380	679	217	L1MdGf_II_3end
chr1	28600881	28601023	327	50	L1MdGf_II_3end
chr1	28616471	28616795	71	71	L1MdGf_II_3end
chr1	28632440	28633240	1658	401	L1MdA_I_3end
chr1	28664452	28664752	31	47	L1MdGf_II_3end
chr1	28667800	28668314	620	262	L1MdTf_II_3end
chr1	28669928	28670320	390	117	L1MdGf_II_3end
chr1	28898048	28898499	6	4	L1MdGf_II_3end
chr1	29009216	29010189	27	30	L1MdA_III_3end
chr1	29109319	29109497	1049	252	L1MdGf_II_3end
chr1	29109472	29110187	2	4	L1MdTf_III_3end
chr1	29188608	29189185	384	162	L1MdTf_II_3end
chr1	29244794	29245417	6	20	L1MdA_III_3end
chr1	29277034	29277302	1117	247	L1MdGf_II_3end
chr1	29338002	29338993	239	110	L1MdA_III_3end
chr1	29373824	29374815	333	277	L1MdA_II_3end
chr1	29406985	29407965	8	27	L1MdA_III_3end
chr1	29580223	29581214	7	144	L1MdA_II_3end
chr1	29607363	29608354	9	71	L1MdTf_II_3end
chr1	29614901	29615261	2535	825	L1MdGf_II_3end
chr1	29659016	29659066	85	86	L1MdGf_I_3end
chr1	29659030	29659066	85	86	L1MdGf_II_3end
chr1	29678405	29678629	2	2	L1MdGf_I_3end
chr1	29708853	29709840	270	190	L1MdTf_I_3end
chr1	29733272	29733491	2087	440	L1MdGf_II_3end
chr1	29740373	29741365	766	276	L1MdA_II_3end
chr1	29758870	29759860	24	160	L1MdA_III_3end
chr1	29862332	29863095	1465	493	L1MdGf_II_3end
chr1	29872395	29872577	154	20	L1MdGf_II_3end
chr1	29888968	29889961	934	626	L1MdTf_III_3end
chr1	29921912	29922300	3	9	L1MdGf_II_3end
chr1	29966357	29966541	2248	530	L1MdGf_II_3end
chr1	30028529	30028917	5	10	L1MdGf_II_3end
chr1	30036181	30037172	9	80	L1MdA_I_3end
chr1	30063285	30063559	4	2	L1MdGf_II_3end
chr1	30072427	30073418	847	268	L1MdGf_I_3end
chr1	30159640	30160629	30	147	L1MdA_II_3end
chr1	30233375	30233592	16	3	L1MdGf_II_3end
chr1	30304425	30305416	804	315	L1MdA_I_3end
chr1	30312800	30313792	1492	474	L1MdA_II_3end
chr1	30326223	30326530	1755	477	L1MdGf_II_3end
chr1	30376815	30377806	1548	723	L1MdA_II_3end
chr1	30419174	30419346	932	187	L1MdTf_I_3end
chr1	30462323	30463305	2036	505	L1MdA_III_3end
chr1	30524179	30524687	1120	261	L1MdTf_II_3end
chr1	30538648	30539258	2883	672	L1MdGf_II_3end
chr1	30610777	30611768	1504	633	L1MdTf_II_3end
chr1	30652354	30652629	536	391	L1MdGf_II_3end
chr1	30655288	30655433	536	4	L1MdGf_II_3end
chr1	30660617	30661604	29	136	L1MdTf_I_3end
chr1	30670067	30670287	1942	1410	L1MdGf_II_3end
chr1	30735865	30736857	825	322	L1MdTf_III_3end
chr1	30741518	30741586	2789	596	L1MdGf_II_3end
chr1	30765913	30766903	3	161	L1MdA_III_3end
chr1	30806527	30806894	12	7	L1MdGf_II_3end
chr1	30858933	30859930	383	148	L1MdTf_I_3end
chr1	30864205	30864512	694	165	L1MdTf_I_3end
chr1	30913036	30913485	1908	563	L1MdGf_II_3end
chr1	30924913	30925458	2230	396	L1MdGf_II_3end
chr1	30939299	30939656	2982	564	L1MdGf_II_3end
chr1	31030147	31031134	2658	781	L1MdTf_I_3end
chr1	31042052	31042479	6517	999	L1MdGf_II_3end
chr1	31071679	31072312	742	140	L1MdGf_II_3end
chr1	31080969	31081960	1413	421	L1MdTf_I_3end
chr1	31129504	31130256	3339	598	L1MdGf_II_3end
chr1	31211775	31211904	1371	461	L1MdGf_II_3end
chr1	31217877	31218573	780	121	L1MdA_I_3end
chr1	31295120	31296112	50	258	L1MdA_III_3end
chr1	31349817	31350013	775	249	L1MdGf_II_3end
chr1	31389114	31390104	1393	296	L1MdA_III_3end
chr1	31410367	31411351	3005	682	L1MdA_III_3end
chr1	31459648	31460637	3025	647	L1MdA_III_3end
chr1	31486314	31487306	764	242	L1MdA_III_3end
chr1	31586356	31587347	664	305	L1MdA_I_3end
chr1	31694828	31695817	396	317	L1MdTf_II_3end
chr1	31814253	31815244	274	269	L1MdA_II_3end
chr1	31844745	31845002	3763	612	L1MdGf_II_3end
chr1	31903757	31904623	46	36	L1MdA_III_3end
chr1	32064029	32065023	1340	348	L1MdTf_II_3end
chr1	32081435	32082194	1345	261	L1MdA_I_3end
chr1	32162523	32163514	964	223	L1MdA_II_3end
chr1	32259552	32260542	2355	385	L1MdA_III_3end
chr1	32312456	32312872	1	262	L1MdA_III_3end
chr1	32312924	32313516	960	250	L1MdGf_II_3end
chr1	32326332	32326738	1352	262	L1MdGf_II_3end
chr1	32372372	32373363	974	291	L1MdA_I_3end
chr1	32382089	32382191	3	735	L1MdGf_II_3end
chr1	32382130	32382306	1149	735	L1MdGf_II_3end
chr1	32401688	32402632	1659	745	L1MdTf_I_3end
chr1	32441844	32442834	2862	1937	L1MdA_III_3end
chr1	32538565	32539021	1394	279	L1MdGf_II_3end
chr1	32656852	32656880	1	3	L1MdGf_II_3end
chr1	32671066	32672057	521	640	L1MdTf_II_3end
chr1	32691575	32691830	154	107	L1MdTf_I_3end
chr1	32754726	32755716	904	318	L1MdA_III_3end
chr1	32780539	32781530	1068	783	L1MdTf_I_3end
chr1	32909999	32910991	3269	1576	L1MdA_III_3end
chr1	32929897	32930346	6107	998	L1MdGf_I_3end
chr1	32983535	32983958	2	5	L1MdGf_II_3end
chr1	32990092	32990236	2
chr1	33013361	33014352	388	144	L1MdTf_I_3end
chr1	33034028	33034739	1848	343	L1MdGf_II_3end
chr1	33051400	33052402	1179	467	L1MdA_I_3end
chr1	33117496	33118487	271	257	L1MdA_I_3end
chr1	33167886	33168882	1	88	L1MdTf_III_3end
chr1	33170537	33170757	11	4	L1MdGf_II_3end
chr1	33227465	33228455	105	116	L1MdA_III_3end
chr1	33250645	33251635	1527	572	L1MdA_II_3end
chr1	33272984	33273975	1382	659	L1MdGf_I_3end
chr1	33299590	33300580	5	68	L1MdA_II_3end
chr1	33317648	33318266	2773	757	L1MdGf_II_3end
chr1	33413875	33414866	1131	959	L1MdTf_II_3end
chr1	33443478	33443688	1912	951	L1MdGf_II_3end
chr1	33528149	33528344	3837	647	L1MdGf_II_3end
chr1	33539162	33540152	1588	663	L1MdA_III_3end
chr1	33566525	33566823	342	110	L1MdTf_I_3end
chr1	33575685	33576677	44	151	L1MdA_II_3end
chr1	33603994	33604185	8
chr1	33824587	33824959	1226	1017	L1MdGf_II_3end
chr1	33913285	33913579	3510	545	L1MdGf_II_3end
chr1	34060029	34060181	2598	589	L1MdGf_II_3end
chr1	34423336	34424327	3322	1594	L1MdGf_I_3end
chr1	34638121	34638193	1180	231	L1MdGf_II_3end
chr1	35158626	35159617	1386	392	L1MdA_I_3end
chr1	35208207	35208662	2821	740	L1MdGf_II_3end
chr1	35339485	35339666	2382	705	L1MdGf_II_3end
chr1	35408221	35409212	44	326	L1MdA_I_3end
chr1	35493650	35493819	1	1	L1MdGf_II_3end
chr1	35532114	35532652	1482	287	L1MdA_I_3end
chr1	35599395	35599741	266	67	L1MdGf_II_3end
chr1	35833635	35833851	1632	1278	L1MdGf_II_3end
chr1	35903480	35903692	6265	970	L1MdGf_II_3end
chr1	36028543	36028901	31	12	L1MdGf_II_3end
chr1	36951193	36952184	2641	900	L1MdTf_I_3end
chr1	37033426	37033780	14	4	L1MdGf_II_3end
chr1	38302740	38303057	1121	367	L1MdGf_II_3end
chr1	38411955	38412097	1	265	L1MdA_II_3end
chr1	38412091	38412538	907	265	L1MdGf_II_3end
chr1	38990158	38990414	1695	494	L1MdGf_II_3end
chr1	39057972	39058964	1068	313	L1MdTf_III_3end
chr1	39146777	39146892	8	8	L1MdA_III_3end
chr1	39721944	39722924	41	195	L1MdTf_III_3end
chr1	39802229	39802994	2187	569	L1MdA_I_3end
chr1	40168106	40168975	1813	680	L1MdGf_I_3end
chr1	40200608	40201599	1860	337	L1MdTf_II_3end
chr1	40519601	40520592	1490	867	L1MdGf_I_3end
chr1	40536746	40536957	5484	816	L1MdGf_II_3end
chr1	40545026	40545881	926	342	L1MdA_III_3end
chr1	40711059	40711439	2193	701	L1MdGf_II_3end
chr1	41022884	41023408	3273	971	L1MdGf_I_3end
chr1	41077108	41078098	38	112	L1MdTf_III_3end
chr1	41087340	41087479	31	10	L1MdGf_II_3end
chr1	41330027	41330316	1426	421	L1MdGf_II_3end
chr1	41330332	41330522	21	424	L1MdTf_I_3end
chr1	41330904	41331620	1	58	L1MdA_II_3end
chr1	41465963	41466373	53	6	L1MdGf_II_3end
chr1	41473021	41474012	22	313	L1MdA_II_3end
chr1	41504956	41505089	3	1	L1MdGf_II_3end
chr1	41567279	41567324	2
chr1	41678176	41678970	5703	1189	L1MdA_I_3end
chr1	41737876	41738055	2363	664	L1MdGf_II_3end
chr1	41859564	41859827	2
chr1	42015275	42016267	2100	591	L1MdA_III_3end
[truncated: 30,072 more rows]

## Sheet: siTardbp_germline
seqnames	start	end	non redundant reads	redundant reads	subfamily
chr7	3072423	3072674	1	3046	L1MdGf_II_3end
chr7	3794869	3795861	30	420	L1MdTf_III_3end
chr7	3806034	3807026	2495	1689	L1MdA_III_3end
chr7	3892946	3893938	37	457	L1MdTf_III_3end
chr7	4023501	4024492	1953	750	L1MdA_I_3end
chr7	4186287	4187274	41	3493	L1MdGf_I_3end
chr7	4560676	4560755	5834	1336	L1MdGf_II_3end
chr7	4588390	4589381	1507	1071	L1MdA_III_3end
chr7	4722461	4722727	19	3	L1MdGf_II_3end
chr7	4878637	4878717	303	168	L1MdGf_II_3end
chr7	5153155	5154149	1199	410	L1MdTf_II_3end
chr7	5175123	5176115	1142	536	L1MdA_III_3end
chr7	5187944	5188934	2	53	L1MdA_III_3end
chr7	5208478	5209469	1476	555	L1MdTf_II_3end
chr7	5269036	5270027	1558	1167	L1MdA_I_3end
chr7	5316688	5317086	1490	826	L1MdGf_II_3end
chr7	5373642	5374630	405	595	L1MdA_III_3end
chr7	5446923	5447914	1310	520	L1MdA_I_3end
chr7	5517175	5518166	6277	5652	L1MdA_III_3end
chr7	5520292	5521279	4508	4448	L1MdA_III_3end
chr7	5549572	5550561	14	13	L1MdA_III_3end
chr7	5553349	5554340	2198	2112	L1MdA_I_3end
chr7	5588549	5589541	3131	1409	L1MdA_II_3end
chr7	5782730	5783722	2	1939	L1MdA_I_3end
chr7	5840494	5841486	439	584	L1MdA_II_3end
chr7	5847399	5848389	452	203	L1MdGf_I_3end
chr7	5865829	5866820	629	247	L1MdTf_I_3end
chr7	5991740	5992731	8	132	L1MdA_II_3end
chr7	5999663	6000458	1877	726	L1MdA_II_3end
chr7	6000478	6001469	1023	749	L1MdA_I_3end
chr7	6075172	6076165	2046	1299	L1MdTf_III_3end
chr7	6502534	6503232	4179	1692	L1MdGf_II_3end
chr7	6534580	6535572	3	70	L1MdA_III_3end
chr7	6556394	6557385	4957	1213	L1MdA_I_3end
chr7	6596413	6597400	64	379	L1MdGf_I_3end
chr7	7029006	7029997	16	55	L1MdA_II_3end
chr7	7216431	7217422	2	26	L1MdA_III_3end
chr7	7327191	7327499	359	2173	L1MdGf_II_3end
chr7	7330862	7331165	402	2187	L1MdTf_I_3end
chr7	7355425	7355964	9	40	L1MdGf_II_3end
chr7	7533521	7534513	467	2140	L1MdA_II_3end
chr7	7657785	7658338	262	676	L1MdA_I_3end
chr7	7766352	7767076	1	31	L1MdTf_III_3end
chr7	7767077	7767130	1	2	L1MdGf_II_3end
chr7	7891323	7892314	8	1645	L1MdA_I_3end
chr7	7994425	7995415	8	162	L1MdA_III_3end
chr7	8025289	8025598	5	2211	L1MdGf_II_3end
chr7	8045992	8046301	13	2633	L1MdGf_II_3end
chr7	8073784	8074322	1	34	L1MdGf_II_3end
chr7	8122212	8122725	189	6168	L1MdGf_II_3end
chr7	8133958	8134949	65	478	L1MdA_I_3end
chr7	8217845	8218149	9	403	L1MdGf_II_3end
chr7	8237491	8238182	63	1947	L1MdGf_II_3end
chr7	8315560	8316552	11	36	L1MdA_III_3end
chr7	8681956	8682947	18	1583	L1MdA_I_3end
chr7	8772201	8772267	191	2864	L1MdGf_II_3end
chr7	8785229	8786221	1	82	L1MdA_III_3end
chr7	8815850	8816159	35	2329	L1MdGf_II_3end
chr7	8843633	8844171	4	32	L1MdGf_II_3end
chr7	8892044	8892557	194	5759	L1MdGf_II_3end
chr7	8903787	8904778	42	376	L1MdA_I_3end
chr7	8987628	8987932	8	516	L1MdGf_II_3end
chr7	9057343	9058335	163	1073	L1MdA_II_3end
chr7	9188246	9189236	3	41	L1MdA_III_3end
chr7	9193242	9194233	25	36	L1MdTf_II_3end
chr7	9306000	9306990	2	24	L1MdA_III_3end
chr7	9562420	9562729	2	2100	L1MdGf_II_3end
chr7	9690865	9691856	2	1272	L1MdA_I_3end
chr7	9831491	9831800	8	2047	L1MdGf_II_3end
chr7	9906140	9906653	1286	3958	L1MdGf_II_3end
chr7	9932908	9933899	1002	506	L1MdTf_II_3end
chr7	10010201	10010504	1495	1291	L1MdGf_II_3end
chr7	10029822	10030792	267	1050	L1MdA_III_3end
chr7	10191488	10192477	2280	990	L1MdA_III_3end
chr7	10222486	10223042	1308	1496	L1MdGf_II_3end
chr7	10281703	10281927	221	204	L1MdGf_II_3end
chr7	10320246	10321237	2654	600	L1MdA_II_3end
chr7	10401835	10402826	733	438	L1MdA_II_3end
chr7	10420482	10420962	1714	315	L1MdGf_II_3end
chr7	10460022	10460304	1	2	L1MdA_III_3end
chr7	10477542	10478534	2	171	L1MdGf_I_3end
chr7	10561952	10562941	792	343	L1MdGf_I_3end
chr7	10604070	10604407	382	145	L1MdGf_II_3end
chr7	10651788	10652420	62	31	L1MdGf_II_3end
chr7	10652413	10652707	2	11	L1MdA_III_3end
chr7	10685456	10685849	672	622	L1MdGf_II_3end
chr7	10924400	10925391	1846	6884	L1MdA_I_3end
chr7	10957022	10957621	272	1868	L1MdGf_II_3end
chr7	10965492	10966484	1	124	L1MdA_III_3end
chr7	11122981	11123748	4	76	L1MdA_III_3end
chr7	11322880	11322960	1681	5814	L1MdGf_II_3end
chr7	11349035	11349634	294	1929	L1MdGf_II_3end
chr7	11417793	11418783	60	324	L1MdA_II_3end
chr7	11427014	11427886	4	2164	L1MdA_III_3end
chr7	11534188	11535178	1	164	L1MdA_II_3end
chr7	11543396	11544267	10	2260	L1MdA_III_3end
chr7	11573530	11573750	26	19	L1MdGf_II_3end
chr7	11576594	11577380	3	27	L1MdTf_III_3end
chr7	11650241	11651232	1346	450	L1MdA_I_3end
chr7	11652944	11653030	28	7	L1MdGf_II_3end
chr7	11790408	11791398	2825	603	L1MdA_II_3end
chr7	11804755	11805057	360	72	L1MdGf_II_3end
chr7	11831590	11831919	1706	435	L1MdGf_II_3end
chr7	11872457	11873416	5017	791	L1MdA_I_3end
chr7	12056278	12057266	2396	697	L1MdA_III_3end
chr7	12069873	12070864	20	65	L1MdA_III_3end
chr7	12081819	12082809	43	119	L1MdA_III_3end
chr7	12245448	12246440	1178	503	L1MdTf_III_3end
chr7	12261456	12262447	1789	495	L1MdA_II_3end
chr7	12283211	12284202	2547	938	L1MdTf_I_3end
chr7	12324085	12325001	673	166	L1MdGf_II_3end
chr7	12338846	12339829	938	322	L1MdTf_III_3end
chr7	12351819	12352810	477	253	L1MdA_III_3end
chr7	12374468	12375460	32	107	L1MdA_III_3end
chr7	12383485	12384472	1513	1847	L1MdGf_I_3end
chr7	12531973	12532962	6	26	L1MdTf_III_3end
chr7	12541912	12542610	3	268	L1MdGf_I_3end
chr7	12547927	12548228	8874	2011	L1MdGf_I_3end
chr7	12593415	12594404	20	172	L1MdA_III_3end
chr7	12594704	12595694	1854	666	L1MdGf_I_3end
chr7	12678789	12679299	175	561	L1MdA_I_3end
chr7	12679284	12680200	110	306	L1MdA_I_3end
chr7	12681374	12682355	558	558	L1MdTf_III_3end
chr7	12727220	12728211	3700	1085	L1MdA_III_3end
chr7	12759024	12760015	4215	984	L1MdGf_I_3end
chr7	13142018	13143007	2989	807	L1MdA_II_3end
chr7	13225700	13226691	2663	1847	L1MdGf_I_3end
chr7	13366319	13366791	2463	808	L1MdGf_II_3end
chr7	13415739	13416730	985	1509	L1MdA_I_3end
chr7	13449752	13450730	1600	328	L1MdA_II_3end
chr7	13453953	13454502	1602	243	L1MdTf_II_3end
chr7	13481104	13482094	5	51	L1MdA_III_3end
chr7	13508505	13509496	108	42	L1MdA_III_3end
chr7	13519240	13520232	3938	1936	L1MdA_II_3end
chr7	13536961	13537952	37	143	L1MdA_III_3end
chr7	13562665	13563041	223	147	L1MdGf_II_3end
chr7	13591162	13592159	2617	926	L1MdA_I_3end
chr7	13614205	13615195	2432	834	L1MdTf_III_3end
chr7	13702172	13703161	4848	1388	L1MdTf_III_3end
chr7	13756541	13757402	3	18	L1MdA_III_3end
chr7	13886735	13887723	426	387	L1MdA_III_3end
chr7	13893487	13894478	564	463	L1MdA_II_3end
chr7	13951489	13952467	975	490	L1MdA_III_3end
chr7	13995504	13996493	1109	432	L1MdA_III_3end
chr7	14051126	14052117	1458	723	L1MdA_III_3end
chr7	14093461	14094452	1063	701	L1MdTf_I_3end
chr7	14141045	14141419	19	3	L1MdGf_II_3end
chr7	14157183	14158173	33	53	L1MdA_II_3end
chr7	14235193	14236099	3008	933	L1MdA_II_3end
chr7	14278966	14279480	355	106	L1MdGf_II_3end
chr7	14296021	14297012	195	90	L1MdA_III_3end
chr7	14340014	14340643	4711	383	L1MdGf_II_3end
chr7	14343982	14344404	4711	617	L1MdGf_II_3end
chr7	14375457	14376447	1797	316	L1MdA_II_3end
chr7	14384340	14385331	1799	328	L1MdA_III_3end
chr7	14409270	14410261	1679	371	L1MdA_II_3end
chr7	14432655	14433498	1083	362	L1MdTf_II_3end
chr7	14602502	14602598	2
chr7	14643840	14644620	884	308	L1MdTf_I_3end
chr7	14832736	14833724	35	206	L1MdA_II_3end
chr7	14839831	14840241	1	5	L1MdGf_II_3end
chr7	14866223	14866469	39	19	L1MdGf_II_3end
chr7	14951270	14952261	1493	1079	L1MdGf_I_3end
chr7	14979539	14980529	160	246	L1MdTf_III_3end
chr7	15000615	15001607	584	822	L1MdTf_III_3end
chr7	15022039	15023031	1867	942	L1MdA_II_3end
chr7	15315001	15315992	296	769	L1MdA_II_3end
chr7	15423309	15424297	1583	5480	L1MdA_III_3end
chr7	15460578	15461570	500	262	L1MdA_III_3end
chr7	15467481	15468472	349	738	L1MdTf_I_3end
chr7	15490076	15490768	1239	565	L1MdTf_I_3end
chr7	15581268	15582256	652	4750	L1MdA_III_3end
chr7	15612531	15613523	2419	1407	L1MdA_II_3end
chr7	15659193	15660185	1710	868	L1MdTf_III_3end
chr7	15670441	15670539	1748	1284	L1MdGf_II_3end
chr7	15685201	15686193	1400	580	L1MdTf_III_3end
chr7	15737256	15738243	112	733	L1MdGf_I_3end
chr7	15739448	15740439	3	549	L1MdA_II_3end
chr7	15876311	15876674	2575	570	L1MdGf_II_3end
chr7	16666836	16667827	644	194	L1MdTf_I_3end
chr7	16895919	16896179	819	213	L1MdGf_II_3end
chr7	17121508	17122500	392	125	L1MdA_III_3end
chr7	17182539	17183529	3203	1653	L1MdA_II_3end
chr7	17241910	17242901	35	718	L1MdA_I_3end
chr7	17265305	17265851	2	1233	L1MdGf_II_3end
chr7	17268467	17269458	45	740	L1MdA_I_3end
chr7	17301165	17302153	6	221	L1MdA_III_3end
chr7	17376642	17377437	58	1445	L1MdA_II_3end
chr7	17377438	17378428	53	1475	L1MdGf_I_3end
chr7	17410338	17411325	7	211	L1MdTf_III_3end
chr7	17699945	17700928	46	36	L1MdA_III_3end
chr7	17805773	17806764	299	282	L1MdA_I_3end
chr7	17829743	17830589	52	701	L1MdA_III_3end
chr7	17832371	17833362	113	701	L1MdA_I_3end
chr7	17844585	17845576	349	265	L1MdA_II_3end
chr7	17851679	17852474	1969	445	L1MdGf_II_3end
chr7	17897910	17898300	4	72	L1MdA_III_3end
chr7	17907261	17907944	778	277	L1MdGf_II_3end
chr7	18046485	18046872	17	4	L1MdGf_II_3end
chr7	18113293	18114285	293	282	L1MdTf_III_3end
chr7	18193355	18194338	777	568	L1MdTf_III_3end
chr7	18196245	18197236	703	722	L1MdTf_I_3end
chr7	18311158	18312140	1143	768	L1MdTf_III_3end
chr7	18312491	18313480	540	648	L1MdGf_I_3end
chr7	18442333	18442466	1247	1195	L1MdGf_II_3end
chr7	18492250	18493241	156	139	L1MdTf_II_3end
chr7	18589269	18590259	886	450	L1MdA_III_3end
chr7	18619835	18620826	217	120	L1MdTf_III_3end
chr7	18630194	18631184	38	116	L1MdA_II_3end
chr7	18704591	18705398	217	127	L1MdGf_II_3end
chr7	18744971	18745202	755	223	L1MdA_II_3end
chr7	18817685	18817883	2975	565	L1MdGf_II_3end
chr7	20034559	20035551	2368	671	L1MdA_III_3end
chr7	20052616	20053606	1415	972	L1MdA_I_3end
chr7	20074677	20074734	1
chr7	20242278	20243268	22	3008	L1MdA_III_3end
chr7	20268218	20269074	1	835	L1MdTf_I_3end
chr7	20387767	20388757	29	1053	L1MdA_III_3end
chr7	20397123	20397578	2	1183	L1MdGf_II_3end
chr7	20404593	20405584	1	528	L1MdTf_III_3end
chr7	20453742	20454733	53	143	L1MdTf_I_3end
chr7	20455279	20456270	1	201	L1MdA_I_3end
chr7	20492421	20493413	8	96	L1MdGf_I_3end
chr7	20514382	20515373	52	390	L1MdA_III_3end
chr7	20557206	20558198	4	1470	L1MdA_II_3end
chr7	20639733	20640725	5	2753	L1MdA_III_3end
chr7	20860308	20860787	48	2197	L1MdGf_II_3end
chr7	20920809	20921799	155	2793	L1MdA_III_3end
chr7	21070289	21071280	340	273	L1MdTf_I_3end
chr7	21119762	21120669	221	525	L1MdA_III_3end
chr7	21138040	21139030	92	345	L1MdA_III_3end
chr7	21146838	21147099	139	1050	L1MdGf_II_3end
chr7	21225408	21226400	136	601	L1MdTf_III_3end
chr7	21306701	21307608	1	934	L1MdA_III_3end
chr7	21380971	21381603	1	1255	L1MdA_II_3end
chr7	21415198	21415299	4	3	L1MdGf_II_3end
chr7	21455217	21455904	11	1576	L1MdGf_I_3end
chr7	21475397	21476389	5	1990	L1MdA_III_3end
chr7	21766054	21766383	2	311	L1MdGf_II_3end
chr7	21783571	21784478	1	964	L1MdA_III_3end
chr7	21812134	21812613	1	1386	L1MdGf_II_3end
chr7	21823973	21824967	1	662	L1MdTf_II_3end
chr7	21863968	21864603	3	1158	L1MdA_II_3end
chr7	21938023	21938710	14	1605	L1MdGf_I_3end
chr7	21958201	21959193	8	2074	L1MdA_III_3end
chr7	22177411	22177890	4	1834	L1MdGf_II_3end
chr7	22237935	22238925	13	3256	L1MdA_III_3end
chr7	22263875	22264731	2	857	L1MdTf_I_3end
chr7	22383402	22384392	46	1451	L1MdA_III_3end
chr7	22400228	22401219	5	528	L1MdTf_III_3end
chr7	22444446	22445437	3	146	L1MdA_I_3end
chr7	22481569	22482561	1	110	L1MdGf_I_3end
chr7	22503538	22504529	82	433	L1MdA_III_3end
chr7	22628842	22629834	5	2726	L1MdA_III_3end
chr7	22829245	22830150	309	628	L1MdA_III_3end
chr7	22847500	22848490	3	36	L1MdA_III_3end
chr7	22856292	22856553	291	2076	L1MdGf_II_3end
chr7	23047162	23048156	1	653	L1MdTf_II_3end
chr7	23087157	23087792	1	1159	L1MdA_II_3end
chr7	23156445	23157437	53	248	L1MdTf_III_3end
chr7	23188154	23189146	2	2324	L1MdA_III_3end
chr7	23408337	23408995	2	5	L1MdGf_II_3end
chr7	23493125	23493643	488	292	L1MdGf_II_3end
chr7	23494699	23495690	428	227	L1MdA_II_3end
chr7	23497473	23498464	520	1044	L1MdA_II_3end
chr7	23518771	23519545	431	241	L1MdGf_II_3end
chr7	23589731	23590723	1703	523	L1MdTf_III_3end
chr7	23627518	23628509	1597	359	L1MdA_II_3end
chr7	23688318	23689309	771	437	L1MdA_I_3end
chr7	23721267	23722259	2257	1739	L1MdA_I_3end
chr7	23873332	23874323	1131	542	L1MdTf_III_3end
chr7	23905980	23906971	2102	607	L1MdA_III_3end
chr7	24031421	24032412	1344	668	L1MdA_II_3end
chr7	24111404	24111874	14	8	L1MdGf_II_3end
chr7	24162328	24162611	11
chr7	24169728	24170717	1564	532	L1MdA_III_3end
chr7	24683691	24684010	3	2	L1MdGf_II_3end
chr7	25459002	25459407	2	7	L1MdGf_II_3end
chr7	25589333	25590325	2248	784	L1MdTf_III_3end
chr7	25750236	25750300	1424	253	L1MdGf_II_3end
chr7	25917742	25918422	3313	772	L1MdGf_II_3end
chr7	25947505	25947907	1	3	L1MdA_III_3end
chr7	25967626	25968617	3620	2283	L1MdA_II_3end
chr7	26044496	26045486	763	1444	L1MdA_III_3end
chr7	26046748	26047001	1710	1446	L1MdGf_II_3end
chr7	26059149	26060139	393	269	L1MdTf_III_3end
chr7	26066379	26067368	1883	1585	L1MdTf_III_3end
chr7	26092277	26093268	1634	370	L1MdTf_II_3end
chr7	26111810	26112016	15	3	L1MdGf_II_3end
chr7	26124604	26124828	79	119	L1MdGf_II_3end
chr7	26126777	26127722	2943	1146	L1MdA_I_3end
chr7	26129042	26130033	2941	1232	L1MdA_I_3end
chr7	26289393	26290384	2334	600	L1MdTf_II_3end
chr7	26369769	26370760	2926	736	L1MdA_II_3end
chr7	26509251	26509364	118	35	L1MdGf_II_3end
chr7	27039468	27039552	4	4	L1MdGf_II_3end
chr7	27042206	27042673	118	108	L1MdGf_II_3end
chr7	27094983	27095776	1593	520	L1MdGf_II_3end
chr7	27549462	27549541	380	151	L1MdGf_II_3end
chr7	27566459	27566874	1	9	L1MdGf_II_3end
chr7	28067902	28068217	5	3	L1MdGf_II_3end
chr7	28068215	28068272	2	3	L1MdGf_II_3end
chr7	28910883	28910921	2
chr7	29549196	29549576	2	14	L1MdGf_II_3end
chr7	29636131	29637120	1364	591	L1MdA_III_3end
chr7	29737104	29737319	2672	1005	L1MdGf_II_3end
chr7	31229811	31230799	14	41	L1MdA_III_3end
chr7	31241553	31241747	978	251	L1MdGf_II_3end
chr7	31275909	31276900	936	632	L1MdTf_II_3end
chr7	31293734	31294722	1068	640	L1MdTf_II_3end
chr7	31365491	31366483	748	295	L1MdGf_I_3end
chr7	31381770	31382760	2877	2617	L1MdA_III_3end
chr7	31382900	31383891	812	1252	L1MdGf_I_3end
chr7	31419155	31419391	2606	770	L1MdGf_II_3end
chr7	31553021	31554012	283	491	L1MdTf_III_3end
chr7	31592261	31593250	15	54	L1MdA_III_3end
chr7	31786552	31787271	134	672	L1MdGf_II_3end
chr7	31968911	31969903	59	274	L1MdTf_III_3end
chr7	31993466	31994458	68	1324	L1MdA_III_3end
chr7	32020918	32021168	243	952	L1MdGf_II_3end
chr7	32123200	32124164	2	21	L1MdA_III_3end
chr7	32138449	32138555	1	51	L1MdGf_II_3end
chr7	32216724	32217715	285	639	L1MdA_III_3end
chr7	32267340	32268331	148	1017	L1MdA_III_3end
chr7	32276045	32277036	93	188	L1MdTf_I_3end
chr7	32303270	32304259	6	101	L1MdA_III_3end
chr7	32437713	32438705	1052	780	L1MdGf_I_3end
chr7	32515276	32515995	97	597	L1MdGf_II_3end
chr7	32582408	32583398	1	27	L1MdA_III_3end
chr7	32634763	32635754	870	478	L1MdGf_I_3end
chr7	32952716	32953708	1	1058	L1MdA_III_3end
chr7	33166980	33167086	1	57	L1MdGf_II_3end
chr7	33179433	33180424	25	377	L1MdA_III_3end
chr7	33230251	33231241	678	2054	L1MdA_III_3end
chr7	33256266	33257251	128	1723	L1MdA_III_3end
chr7	33471857	33472848	14	98	L1MdA_III_3end
chr7	33676281	33676850	1206	278	L1MdGf_II_3end
chr7	33728592	33729038	693	160	L1MdGf_II_3end
chr7	33752168	33753160	189	71	L1MdGf_I_3end
chr7	33847944	33848933	503	200	L1MdA_I_3end
chr7	33866721	33867717	522	169	L1MdA_III_3end
chr7	33949512	33950498	804	469	L1MdTf_II_3end
chr7	33967579	33968479	1749	601	L1MdA_III_3end
chr7	33969244	33970235	1752	636	L1MdA_III_3end
chr7	34040849	34041840	299	216	L1MdTf_II_3end
chr7	34083673	34083802	859	465	L1MdGf_II_3end
chr7	34198863	34199854	847	272	L1MdTf_II_3end
chr7	34694255	34694321	2402	367	L1MdGf_II_3end
chr7	35458900	35458930	3	1	L1MdGf_II_3end
chr7	35970741	35971732	4420	1118	L1MdA_I_3end
chr7	37036960	37037952	2789	590	L1MdGf_I_3end
chr7	37644613	37644664	7	13	L1MdGf_II_3end
chr7	38336253	38337245	1888	965	L1MdA_III_3end
chr7	38347316	38347981	101	113	L1MdGf_II_3end
chr7	38357174	38357615	1402	501	L1MdGf_II_3end
chr7	38368153	38368196	33	210	L1MdGf_I_3end
chr7	38368691	38369682	1181	1146	L1MdGf_I_3end
chr7	38381801	38382259	3862	1055	L1MdGf_I_3end
chr7	38410132	38410740	2980	2144	L1MdGf_II_3end
chr7	38584536	38585526	476	1344	L1MdTf_III_3end
chr7	38699561	38700553	940	1262	L1MdGf_I_3end
chr7	38799577	38800567	1	41	L1MdA_III_3end
chr7	39107449	39108441	291	2838	L1MdTf_III_3end
chr7	39145818	39146809	911	1857	L1MdA_I_3end
chr7	39196232	39197127	872	312	L1MdTf_III_3end
chr7	39379994	39380986	183	3305	L1MdTf_III_3end
chr7	39405242	39405836	1505	906	L1MdGf_II_3end
chr7	39508583	39509575	1848	402	L1MdTf_III_3end
chr7	39589365	39589585	957	751	L1MdGf_II_3end
chr7	39683837	39684828	1869	675	L1MdA_I_3end
chr7	39700266	39701257	2574	587	L1MdGf_I_3end
chr7	39874598	39875588	638	128	L1MdA_III_3end
chr7	39984286	39985277	2539	630	L1MdA_III_3end
chr7	40060456	40060928	408	176	L1MdGf_II_3end
chr7	40114298	40115286	949	429	L1MdA_I_3end
chr7	40134202	40134459	4	1	L1MdGf_II_3end
chr7	40141572	40142278	3163	675	L1MdA_I_3end
chr7	40198173	40199109	1833	467	L1MdA_III_3end
chr7	40236990	40237981	1086	363	L1MdA_II_3end
chr7	40255197	40255292	356	21	L1MdGf_II_3end
chr7	40296491	40296842	82	38	L1MdGf_II_3end
chr7	40449272	40449533	1
chr7	40464911	40465903	371	197	L1MdTf_III_3end
chr7	40520620	40521095	1
chr7	40525936	40526354	9	3	L1MdGf_II_3end
chr7	40572227	40573211	226	94	L1MdTf_III_3end
chr7	40598949	40599515	1063	211	L1MdA_I_3end
chr7	41007315	41007879	155	87	L1MdTf_I_3end
chr7	41033942	41034933	623	226	L1MdA_II_3end
chr7	41165822	41166812	270	413	L1MdA_I_3end
chr7	41196225	41197217	6	41	L1MdA_III_3end
chr7	41240228	41241200	2105	865	L1MdTf_III_3end
chr7	41264700	41265692	361	235	L1MdTf_III_3end
chr7	41311649	41312126	2764	1000	L1MdGf_I_3end
chr7	41434681	41435672	661	270	L1MdTf_II_3end
chr7	41436438	41437399	662	271	L1MdA_III_3end
chr7	41540384	41540706	2	3	L1MdGf_II_3end
chr7	41575650	41576156	1178	318	L1MdGf_II_3end
chr7	41579878	41580141	43	5	L1MdGf_II_3end
chr7	41722900	41722979	2
chr7	41763742	41764733	174	134	L1MdTf_I_3end
chr7	41791872	41792864	467	308	L1MdTf_III_3end
chr7	41799362	41800354	780	369	L1MdGf_I_3end
chr7	41809878	41810869	308	248	L1MdTf_III_3end
chr7	41829949	41830940	155	99	L1MdA_III_3end
chr7	41850952	41851949	68	311	L1MdA_I_3end
chr7	42202136	42203127	1495	697	L1MdA_II_3end
chr7	42213597	42214587	2069	948	L1MdA_III_3end
chr7	42262726	42262963	1008	165	L1MdGf_II_3end
chr7	42272399	42273177	680	210	L1MdTf_II_3end
chr7	42293040	42293925	1	27	L1MdA_I_3end
chr7	42305410	42305621	1802	509	L1MdGf_II_3end
chr7	42366879	42367848	1345	270	L1MdA_III_3end
chr7	42399129	42400020	995	303	L1MdGf_II_3end
chr7	42683726	42684718	319	204	L1MdTf_III_3end
chr7	42706766	42706871	361	300	L1MdGf_II_3end
chr7	42841967	42842958	338	214	L1MdA_III_3end
chr7	42848869	42849858	4277	1527	L1MdTf_III_3end
chr7	43092876	43093867	2417	1390	L1MdA_III_3end
chr7	43145108	43146100	2031	1399	L1MdA_III_3end
chr7	43322677	43322864	2	1	L1MdGf_II_3end
chr7	43844136	43844484	22	4	L1MdGf_II_3end
chr7	43896136	43896720	193	210	L1MdGf_II_3end
chr7	44052911	44052979	2
chr7	44066449	44067364	573	562	L1MdA_III_3end
chr7	44148738	44149730	87	265	L1MdTf_III_3end
chr7	45230158	45230457	3245	468	L1MdGf_II_3end
chr7	45612339	45612417	816	585	L1MdGf_II_3end
chr7	45626413	45626578	129	69	L1MdGf_II_3end
chr7	46307368	46307605	2281	326	L1MdGf_II_3end
chr7	46626798	46627502	4077	935	L1MdA_I_3end
chr7	46649139	46649632	986	149	L1MdGf_II_3end
chr7	46691091	46691658	49	26	L1MdGf_II_3end
chr7	46973418	46973787	981	309	L1MdGf_II_3end
chr7	47186030	47187017	2159	855	L1MdTf_I_3end
chr7	47259165	47260156	1546	542	L1MdA_I_3end
chr7	47277132	47278122	669	544	L1MdGf_II_3end
chr7	47417458	47418450	3287	900	L1MdA_III_3end
chr7	47505884	47506876	411	275	L1MdA_I_3end
chr7	47562409	47562481	47	41	L1MdGf_II_3end
chr7	47574723	47575710	1749	1513	L1MdGf_I_3end
chr7	47682809	47683665	17	13	L1MdA_III_3end
chr7	47873515	47874033	1620	409	L1MdGf_I_3end
chr7	48002347	48003345	513	168	L1MdA_III_3end
chr7	48048891	48049882	499	170	L1MdA_III_3end
chr7	48107528	48108376	1104	213	L1MdGf_II_3end
chr7	48134474	48135457	1057	260	L1MdA_III_3end
chr7	48145753	48146745	34	56	L1MdA_III_3end
chr7	48256055	48257047	144	182	L1MdA_III_3end
chr7	48293452	48294443	730	269	L1MdA_II_3end
chr7	48297949	48298936	324	283	L1MdTf_I_3end
chr7	48400652	48401121	2746	656	L1MdGf_II_3end
chr7	48417794	48418776	889	352	L1MdTf_III_3end
chr7	48638805	48639797	1	314	L1MdGf_I_3end
chr7	48733864	48734136	1941	2	L1MdA_III_3end
chr7	48734121	48734516	1940	772	L1MdGf_II_3end
chr7	48852288	48852435	506	98	L1MdGf_II_3end
chr7	49405411	49405779	2	13	L1MdA_III_3end
chr7	49405770	49406330	1429	384	L1MdGf_II_3end
chr7	49735288	49735582	2663	570	L1MdGf_II_3end
chr7	50054334	50055324	266	616	L1MdTf_I_3end
chr7	50109089	50110080	1383	694	L1MdGf_I_3end
chr7	50127521	50128513	1211	534	L1MdA_III_3end
chr7	50141965	50142955	1875	510	L1MdA_I_3end
chr7	50195978	50196969	3779	839	L1MdA_III_3end
chr7	50243416	50244121	1439	348	L1MdGf_I_3end
chr7	50298897	50299888	360	191	L1MdTf_I_3end
chr7	50365045	50366036	391	279	L1MdA_I_3end
chr7	50382606	50382724	1460	205	L1MdGf_II_3end
chr7	50395499	50395722	409	145	L1MdGf_II_3end
chr7	50456847	50457837	354	208	L1MdTf_II_3end
chr7	50523730	50524721	82	111	L1MdTf_II_3end
chr7	50534526	50535513	1479	320	L1MdA_III_3end
chr7	50567134	50568125	2020	772	L1MdA_III_3end
chr7	50574698	50574931	8	46	L1MdGf_II_3end
chr7	50641462	50641868	3004	489	L1MdGf_II_3end
chr7	50673648	50673977	8	13	L1MdGf_II_3end
chr7	50878791	50879782	560	189	L1MdTf_II_3end
chr7	50996518	50996714	2	1	L1MdGf_II_3end
chr7	51080481	51081473	2330	935	L1MdA_II_3end
chr7	51123897	51124890	155	161	L1MdTf_II_3end
chr7	51132179	51133170	2901	801	L1MdA_II_3end
chr7	51183302	51184274	286	185	L1MdTf_III_3end
chr7	51279048	51280039	627	183	L1MdTf_I_3end
chr7	51334878	51335869	2035	634	L1MdA_II_3end
chr7	51475102	51476093	992	462	L1MdA_I_3end
chr7	51495775	51496626	7
chr7	51534719	51534943	1626	415	L1MdGf_II_3end
chr7	51610199	51611111	5377	1043	L1MdTf_III_3end
chr7	51615245	51615444	3
chr7	51676000	51676483	227	105	L1MdGf_II_3end
chr7	51677213	51677647	228	4	L1MdGf_II_3end
chr7	51712828	51713816	163	168	L1MdA_III_3end
chr7	51800542	51801469	3	1311	L1MdA_III_3end
chr7	51801867	51801939	1394	1185	L1MdGf_II_3end
chr7	51807088	51808079	1529	3044	L1MdTf_I_3end
chr7	51831208	51831439	38	6	L1MdGf_II_3end
chr7	51855853	51855941	1247	166	L1MdGf_II_3end
chr7	52084917	52085276	18	8	L1MdGf_II_3end
chr7	52096189	52097181	45	26	L1MdA_III_3end
chr7	52125620	52126611	2857	1808	L1MdGf_I_3end
chr7	52187308	52188200	880	281	L1MdTf_II_3end
chr7	52281791	52282512	140	105	L1MdGf_II_3end
chr7	52283327	52283371	140	325	L1MdGf_II_3end
chr7	52283372	52284131	166	325	L1MdA_II_3end
chr7	52303091	52303659	1143	384	L1MdGf_II_3end
chr7	52314031	52314172	241	100	L1MdGf_II_3end
chr7	52335203	52335862	268	138	L1MdGf_II_3end
chr7	52427637	52428046	45	17	L1MdGf_II_3end
chr7	52459389	52459695	1319	277	L1MdGf_II_3end
chr7	52514551	52515543	1182	350	L1MdTf_II_3end
chr7	52555924	52556916	3305	1249	L1MdTf_III_3end
chr7	52568328	52568498	1	1	L1MdGf_II_3end
chr7	52730868	52731282	1	13	L1MdA_III_3end
chr7	52731392	52732010	2080	756	L1MdGf_II_3end
chr7	52774900	52775890	1	43	L1MdTf_II_3end
chr7	52788653	52789645	1314	463	L1MdTf_III_3end
chr7	52820893	52821884	158	112	L1MdTf_II_3end
chr7	52829793	52830780	316	83	L1MdTf_III_3end
chr7	52836420	52836531	180	258	L1MdGf_II_3end
chr7	52836533	52836569	127	203	L1MdGf_II_3end
chr7	52836972	52837136	127	203	L1MdGf_II_3end
chr7	52849793	52850784	139	63	L1MdA_III_3end
chr7	52928077	52929067	1689	588	L1MdTf_III_3end
chr7	52956080	52957071	12	90	L1MdTf_II_3end
chr7	53030543	53030963	1	3	L1MdGf_II_3end
chr7	53041626	53042026	579	155	L1MdGf_II_3end
chr7	53080771	53081018	2575	729	L1MdGf_II_3end
chr7	53094798	53095769	68	237	L1MdA_III_3end
chr7	53142266	53143258	1248	207	L1MdA_II_3end
chr7	53219694	53220684	59	78	L1MdA_III_3end
chr7	53245705	53246697	2458	412	L1MdA_III_3end
chr7	53253436	53254000	3604	754	L1MdGf_II_3end
chr7	53374025	53374324	26	14	L1MdGf_II_3end
chr7	53383401	53384383	1036	292	L1MdTf_III_3end
chr7	53386395	53387384	28	35	L1MdA_III_3end
chr7	53484364	53484795	1145	319	L1MdGf_II_3end
chr7	53525552	53526543	1	66	L1MdA_III_3end
chr7	53563190	53564181	500	202	L1MdTf_I_3end
chr7	53640816	53641807	171	73	L1MdA_III_3end
chr7	53696213	53696885	1028	199	L1MdA_II_3end
chr7	53746343	53746694	10	3	L1MdGf_II_3end
chr7	53797473	53798464	89	119	L1MdA_I_3end
chr7	53809895	53810885	2238	579	L1MdA_III_3end
chr7	53860888	53861874	179	367	L1MdA_I_3end
chr7	53862417	53863409	177	274	L1MdTf_III_3end
chr7	53948387	53948562	1
chr7	53979299	53980290	13	144	L1MdA_I_3end
chr7	54000420	54000497	3387	802	L1MdGf_II_3end
chr7	54013753	54014104	1151	251	L1MdGf_II_3end
chr7	54019614	54020606	2250	582	L1MdTf_III_3end
chr7	54059464	54060455	706	159	L1MdTf_II_3end
chr7	54086477	54087469	678	675	L1MdA_II_3end
chr7	54148526	54148565	1268	625	L1MdGf_II_3end
chr7	54225188	54225587	2218	275	L1MdGf_II_3end
chr7	54299137	54299312	2
chr7	54316253	54316466	7	1	L1MdGf_II_3end
chr7	54347878	54348868	3	50	L1MdA_III_3end
chr7	54419726	54420071	50	4	L1MdGf_II_3end
chr7	54435020	54435163	22	8	L1MdGf_II_3end
chr7	54526147	54527139	1777	713	L1MdGf_I_3end
chr7	54543183	54544174	2076	671	L1MdA_III_3end
chr7	54620150	54620419	1	1	L1MdGf_II_3end
chr7	54629943	54630933	2545	443	L1MdGf_I_3end
chr7	54725177	54726167	27	27	L1MdA_III_3end
chr7	54727957	54728947	674	210	L1MdA_III_3end
chr7	54752177	54752684	37	23	L1MdGf_II_3end
chr7	54765934	54766789	575	174	L1MdA_I_3end
chr7	54867533	54867979	668	140	L1MdGf_II_3end
chr7	54928875	54929866	237	86	L1MdTf_II_3end
chr7	54960485	54960514	108	110	L1MdGf_II_3end
chr7	54965288	54966279	490	273	L1MdTf_II_3end
chr7	55011473	55012465	1105	536	L1MdGf_I_3end
chr7	55050071	55050323	363	189	L1MdTf_I_3end
chr7	55079987	55080973	133	212	L1MdTf_II_3end
chr7	55120088	55121080	280	191	L1MdTf_II_3end
chr7	55134137	55135129	634	247	L1MdGf_I_3end
chr7	55195548	55196538	28	89	L1MdA_II_3end
chr7	55207788	55207951	4192	692	L1MdGf_II_3end
chr7	55296512	55297495	10	40	L1MdGf_I_3end
chr7	55310303	55311295	3	55	L1MdA_III_3end
chr7	55340433	55340832	4	2	L1MdGf_II_3end
chr7	55394314	55395305	1302	405	L1MdA_III_3end
chr7	55454145	55455135	761	217	L1MdTf_II_3end
chr7	55522553	55522767	1	1	L1MdGf_II_3end
chr7	55581934	55582260	526	108	L1MdGf_II_3end
chr7	55595096	55596086	504	127	L1MdA_III_3end
chr7	55604182	55605173	324	311	L1MdGf_I_3end
chr7	55605778	55606770	1280	595	L1MdTf_III_3end
chr7	55626383	55627375	524	293	L1MdA_II_3end
chr7	55657630	55658618	560	319	L1MdTf_II_3end
chr7	55660983	55661973	58	160	L1MdA_II_3end
chr7	55677776	55677980	136	48	L1MdGf_II_3end
chr7	55694394	55695385	123	304	L1MdA_II_3end
chr7	55698194	55699184	591	1462	L1MdGf_I_3end
chr7	55699527	55700519	942	1156	L1MdA_III_3end
chr7	55735555	55736117	219	279	L1MdGf_II_3end
chr7	55993242	55993441	45	7	L1MdGf_II_3end
chr7	56031473	56032460	3712	1807	L1MdGf_I_3end
chr7	56075123	56076114	815	739	L1MdTf_II_3end
chr7	56119348	56119552	2785	1757	L1MdGf_II_3end
chr7	56465734	56466726	3569	1206	L1MdA_III_3end
chr7	56516963	56517954	177	157	L1MdTf_II_3end
chr7	56571288	56572266	977	504	L1MdTf_II_3end
chr7	56584362	56584647	1703	3	L1MdA_II_3end
chr7	56584637	56585172	1703	562	L1MdGf_II_3end
chr7	56611223	56612215	1232	975	L1MdTf_III_3end
chr7	56624032	56624607	86	82	L1MdTf_I_3end
chr7	56660310	56661301	1599	456	L1MdA_II_3end
chr7	56679479	56680470	1112	162	L1MdA_III_3end
chr7	56769218	56770209	53	116	L1MdA_I_3end
chr7	56865364	56866355	203	139	L1MdTf_III_3end
chr7	56893127	56894117	436	169	L1MdA_III_3end
chr7	56913575	56914571	2476	419	L1MdA_III_3end
chr7	56929045	56930005	1270	230	L1MdA_II_3end
chr7	56957081	56958072	1254	785	L1MdA_I_3end
chr7	57018335	57019326	578	284	L1MdA_II_3end
chr7	57205420	57206193	8	13	L1MdGf_II_3end
chr7	57359093	57360020	1606	565	L1MdA_II_3end
chr7	57367195	57368186	195	112	L1MdTf_I_3end
chr7	57455721	57456002	553	186	L1MdGf_II_3end
chr7	57455999	57456209	6	4	L1MdA_III_3end
chr7	57559196	57559301	878	157	L1MdGf_II_3end
chr7	57941314	57942306	436	146	L1MdGf_I_3end
chr7	58016256	58017207	683	258	L1MdA_I_3end
chr7	58043882	58044873	768	252	L1MdA_III_3end
chr7	58063199	58064190	582	511	L1MdA_I_3end
chr7	58076197	58077189	846	260	L1MdTf_III_3end
chr7	58106073	58107061	231	223	L1MdTf_I_3end
chr7	58171446	58172428	1	34	L1MdTf_III_3end
chr7	58235154	58236141	2980	1359	L1MdGf_I_3end
chr7	58275751	58276731	1	28	L1MdA_III_3end
chr7	58414610	58414855	10
chr7	58427324	58428315	207	157	L1MdTf_I_3end
chr7	58449633	58450562	1204	401	L1MdA_III_3end
chr7	58535765	58536644	2738	614	L1MdA_III_3end
chr7	58594364	58595356	240	137	L1MdGf_I_3end
chr7	58674370	58674451	1150	217	L1MdGf_II_3end
chr7	58847647	58848653	1	81	L1MdA_III_3end
chr7	58888916	58889907	491	320	L1MdA_I_3end
chr7	58894604	58895596	650	563	L1MdTf_III_3end
chr7	59078906	59079705	1693	537	L1MdGf_II_3end
chr7	59097636	59098627	619	390	L1MdA_II_3end
chr7	59130587	59131578	5	55	L1MdTf_I_3end
chr7	59166669	59166782	1
chr7	59294538	59295529	5	92	L1MdTf_II_3end
chr7	59399281	59400272	6	95	L1MdTf_II_3end
chr7	59402822	59403810	166	113	L1MdTf_III_3end
chr7	59456814	59457805	177	220	L1MdTf_I_3end
chr7	59622870	59623237	362	98	L1MdGf_II_3end
chr7	59652613	59652934	1779	610	L1MdGf_II_3end
chr7	59913270	59914260	333	212	L1MdA_III_3end
chr7	60020604	60020909	359	100	L1MdTf_I_3end
chr7	60063218	60064112	639	221	L1MdA_III_3end
chr7	60143931	60144405	6	55	L1MdGf_II_3end
chr7	60168099	60168162	1
chr7	60214541	60215532	144	293	L1MdA_I_3end
chr7	60233151	60233820	928	585	L1MdA_I_3end
chr7	60290675	60290957	2
chr7	60316977	60317960	2	16	L1MdA_III_3end
chr7	60327658	60328649	9	16	L1MdTf_I_3end
chr7	60344750	60344892	34	66	L1MdGf_II_3end
chr7	60344904	60345912	34	92	L1MdTf_III_3end
chr7	60407633	60408074	30	42	L1MdGf_II_3end
chr7	60420698	60421689	1149	741	L1MdA_III_3end
chr7	60463368	60464359	263	300	L1MdTf_II_3end
chr7	60532111	60533102	220	426	L1MdGf_I_3end
chr7	60541269	60541696	240	121	L1MdGf_II_3end
chr7	60592107	60593097	493	187	L1MdA_III_3end
chr7	60611788	60612506	671	248	L1MdGf_II_3end
chr7	60612600	60613189	2	25	L1MdGf_II_3end
chr7	60668483	60668875	1	35	L1MdGf_II_3end
chr7	60676279	60677270	12	126	L1MdA_I_3end
chr7	60708048	60708124	20	31	L1MdA_III_3end
chr7	60709170	60709501	597	162	L1MdGf_II_3end
chr7	60709744	60710382	2	11	L1MdTf_III_3end
chr7	60781341	60782332	3396	1382	L1MdTf_I_3end
chr7	60782359	60782724	3379	1371	L1MdGf_II_3end
chr7	60814676	60815204	861	176	L1MdGf_II_3end
chr7	60956626	60957618	11	36	L1MdA_III_3end
chr7	61024663	61025660	903	285	L1MdA_III_3end
chr7	61063814	61064115	30	49	L1MdGf_II_3end
chr7	61103931	61104747	7	22	L1MdGf_II_3end
chr7	61107346	61108338	1737	1428	L1MdA_III_3end
chr7	61115669	61116188	496	86	L1MdGf_II_3end
chr7	61176583	61176963	215	72	L1MdGf_II_3end
chr7	61188642	61189636	44	296	L1MdTf_III_3end
chr7	61217013	61217394	7	14	L1MdGf_II_3end
chr7	61249709	61250254	465	121	L1MdA_I_3end
chr7	61253133	61253989	6	8	L1MdA_III_3end
chr7	61294197	61294378	494	103	L1MdGf_II_3end
chr7	61323984	61324975	376	407	L1MdA_I_3end
chr7	61325292	61326285	1044	530	L1MdA_III_3end
chr7	61350123	61351114	20	100	L1MdTf_I_3end
chr7	61355584	61356575	1	165	L1MdTf_I_3end
chr7	61366507	61367498	2	98	L1MdTf_I_3end
chr7	61371988	61372976	603	408	L1MdTf_I_3end
chr7	61440350	61441336	1	12	L1MdA_III_3end
chr7	61512608	61513599	552	219	L1MdTf_III_3end
chr7	61773438	61774108	60	106	L1MdGf_II_3end
chr7	61774110	61774468	15	2	L1MdGf_II_3end
chr7	61844412	61844549	28	11	L1MdGf_II_3end
chr7	61897202	61897803	54	82	L1MdA_I_3end
chr7	61965513	61966389	620	411	L1MdA_II_3end
chr7	61977978	61978969	14	109	L1MdGf_I_3end
chr7	62012776	62013767	434	252	L1MdTf_I_3end
chr7	62098317	62098842	163	103	L1MdGf_II_3end
chr7	62166801	62167792	7596	4748	L1MdA_III_3end
chr7	62175256	62175733	324	176	L1MdGf_II_3end
chr7	62186255	62186495	420	183	L1MdGf_II_3end
chr7	62194423	62194808	3	4	L1MdGf_II_3end
chr7	62329046	62330040	30	165	L1MdTf_II_3end
chr7	62383234	62383872	829	612	L1MdGf_II_3end
chr7	62443729	62444025	66	14	L1MdGf_II_3end
chr7	62490769	62491236	220	286	L1MdGf_II_3end
chr7	62534520	62535509	6	32	L1MdTf_II_3end
chr7	62557070	62558060	2651	1030	L1MdA_II_3end
chr7	62664159	62665150	190	280	L1MdA_II_3end
chr7	62692345	62693336	67	151	L1MdTf_I_3end
chr7	62693954	62694187	14	1	L1MdGf_II_3end
chr7	62775853	62776215	2515	581	L1MdGf_II_3end
chr7	62810052	62810282	1055	349	L1MdGf_II_3end
chr7	62859110	62860078	1169	314	L1MdA_III_3end
chr7	62973328	62974319	513	257	L1MdA_I_3end
chr7	63030021	63031012	223	163	L1MdA_I_3end
chr7	63160945	63161387	853	146	L1MdGf_II_3end
chr7	63277642	63278628	631	310	L1MdTf_III_3end
chr7	63302972	63303238	13	7	L1MdGf_II_3end
chr7	63371179	63372170	653	356	L1MdTf_I_3end
chr7	63373500	63374494	94	165	L1MdTf_II_3end
chr7	63400464	63401454	339	314	L1MdA_III_3end
chr7	63577795	63578196	1087	294	L1MdGf_II_3end
chr7	63700174	63700843	484	118	L1MdGf_II_3end
chr7	63710142	63711129	2086	627	L1MdGf_I_3end
chr7	64115976	64116967	39	481	L1MdTf_III_3end
chr7	64420325	64420505	1050	391	L1MdGf_II_3end
chr7	64605999	64606990	325	195	L1MdA_I_3end
chr7	64611397	64612384	372	409	L1MdA_II_3end
chr7	64678607	64679599	646	286	L1MdTf_III_3end
chr7	64823380	64824371	458	252	L1MdTf_I_3end
chr7	65143178	65144155	169	199	L1MdTf_I_3end
chr7	65192908	65193899	709	1076	L1MdGf_I_3end
chr7	65220118	65221045	149	100	L1MdA_III_3end
chr7	65397039	65397362	2	3	L1MdGf_I_3end
chr7	65397356	65397795	1049	300	L1MdGf_II_3end
chr7	65496038	65497014	14	97	L1MdA_III_3end
chr7	65725251	65726238	286	454	L1MdGf_I_3end
chr7	65996581	65996859	43	11	L1MdGf_II_3end
chr7	66291286	66291561	432	123	L1MdGf_II_3end
chr7	66291553	66291828	2	2	L1MdGf_II_3end
chr7	66377636	66377681	2
chr7	66377675	66378019	750	345	L1MdGf_II_3end
chr7	66535366	66536357	7	334	L1MdTf_I_3end
chr7	66556006	66556997	415	139	L1MdTf_I_3end
chr7	66642955	66643047	1988	697	L1MdGf_II_3end
chr7	66691077	66691182	319	159	L1MdGf_II_3end
chr7	67189895	67190891	7	33	L1MdA_III_3end
chr7	67272952	67273250	9
chr7	67279450	67280441	1244	1010	L1MdTf_II_3end
chr7	67415288	67416279	1907	740	L1MdTf_II_3end
chr7	67787110	67787696	782	197	L1MdGf_II_3end
chr7	67810647	67811638	2263	468	L1MdA_II_3end
chr7	68166947	68167343	7	2	L1MdGf_II_3end
chr7	68782350	68782733	411	15	L1MdGf_II_3end
chr7	68786668	68787552	447	242	L1MdTf_I_3end
chr7	68879391	68879528	2242	1106	L1MdGf_II_3end
chr7	68879522	68879571	1
chr7	68948158	68949149	2017	424	L1MdGf_I_3end
chr7	68993682	68994674	3125	637	L1MdA_III_3end
chr7	68997967	68998958	3125	222	L1MdA_I_3end
chr7	69018715	69018994	2263	471	L1MdGf_II_3end
chr7	69018989	69019680	2264	472	L1MdA_III_3end
chr7	69085538	69085660	989	316	L1MdGf_II_3end
chr7	69101558	69102039	1021	489	L1MdGf_II_3end
chr7	69338817	69339198	847	246	L1MdGf_II_3end
chr7	69365479	69366471	1417	319	L1MdA_III_3end
chr7	69428928	69429920	353	167	L1MdTf_I_3end
chr7	69465686	69466391	2075	430	L1MdA_I_3end
chr7	69615377	69615910	6	4	L1MdGf_II_3end
chr7	69622766	69623586	1210	244	L1MdTf_III_3end
chr7	69657869	69658860	1733	372	L1MdA_I_3end
chr7	69709866	69710858	2033	377	L1MdA_III_3end
chr7	69728810	69729060	1
chr7	69764243	69765217	2779	477	L1MdA_III_3end
chr7	69785694	69786686	925	255	L1MdA_III_3end
chr7	69791125	69792116	29	29	L1MdTf_II_3end
chr7	69850587	69851579	1556	473	L1MdTf_III_3end
chr7	69874679	69875223	3353	473	L1MdGf_II_3end
chr7	69876046	69876502	1	38	L1MdTf_III_3end
chr7	69918193	69918598	51	44	L1MdGf_II_3end
chr7	69918591	69918967	1	12	L1MdA_III_3end
chr7	70073188	70074177	4482	755	L1MdA_III_3end
chr7	70112302	70112604	3205	547	L1MdGf_II_3end
chr7	70199012	70200003	73	41	L1MdTf_II_3end
chr7	70611917	70612589	617	156	L1MdGf_II_3end
chr7	70677989	70678980	241	212	L1MdTf_I_3end
chr7	70783995	70784073	163	78	L1MdGf_II_3end
chr7	70851379	70851549	699	191	L1MdGf_II_3end
chr7	71267370	71268361	28	288	L1MdA_I_3end
chr7	71452516	71453507	1589	505	L1MdA_II_3end
chr7	71639092	71639359	13	5	L1MdGf_II_3end
chr7	71749454	71749558	18	6	L1MdGf_II_3end
chr7	71818359	71819350	1467	345	L1MdTf_I_3end
chr7	71971095	71972086	1019	335	L1MdA_I_3end
chr7	71977817	71977979	555	249	L1MdTf_I_3end
chr7	71977996	71978987	556	121	L1MdA_I_3end
chr7	72107653	72108321	1435	316	L1MdA_II_3end
chr7	72324681	72324986	21	4	L1MdGf_II_3end
chr7	72338092	72339070	3571	724	L1MdA_III_3end
chr7	72351892	72352256	1454	308	L1MdGf_II_3end
chr7	72379070	72379432	1300	354	L1MdGf_II_3end
chr7	72382217	72382625	1055	490	L1MdGf_II_3end
chr7	72483069	72484061	2549	491	L1MdTf_III_3end
chr7	72521276	72522268	2	58	L1MdA_II_3end
chr7	72550553	72550764	2366	464	L1MdGf_II_3end
chr7	72659763	72660758	466	340	L1MdA_I_3end
chr7	72723761	72724753	2401	501	L1MdA_III_3end
chr7	72772505	72772737	73	15	L1MdGf_II_3end
chr7	72772736	72772876	73	15	L1MdGf_II_3end
chr7	72820844	72821836	22	137	L1MdGf_I_3end
chr7	72862923	72863914	1225	356	L1MdA_III_3end
chr7	72933583	72934570	610	316	L1MdTf_I_3end
chr7	73012994	73013985	3	33	L1MdTf_II_3end
chr7	73054192	73055183	2532	837	L1MdGf_I_3end
chr7	73076276	73077267	761	560	L1MdA_III_3end
chr7	73215219	73216209	396	721	L1MdTf_II_3end
chr7	73217995	73218987	46	769	L1MdA_III_3end
chr7	73903052	73904043	4017	1613	L1MdA_III_3end
chr7	74135808	74136488	992	229	L1MdGf_II_3end
chr7	74175210	74175914	36	105	L1MdGf_II_3end
chr7	74229446	74230437	138	78	L1MdA_III_3end
chr7	74476889	74477542	670	163	L1MdGf_II_3end
chr7	74588126	74588940	2524	1757	L1MdGf_II_3end
chr7	74601323	74601694	954	330	L1MdGf_II_3end
chr7	74737773	74738569	2379	1110	L1MdGf_II_3end
chr7	74738573	74739564	2379	1144	L1MdTf_I_3end
chr7	74753968	74754274	10	1	L1MdGf_II_3end
chr7	74805211	74806199	132	140	L1MdTf_II_3end
chr7	74960908	74961899	1487	470	L1MdA_I_3end
chr7	75006716	75007707	1176	365	L1MdGf_I_3end
chr7	75056456	75057448	1107	254	L1MdA_III_3end
chr7	75093883	75093980	1813	511	L1MdGf_II_3end
chr7	75187679	75188670	517	336	L1MdTf_I_3end
chr7	75250981	75251948	784	181	L1MdA_III_3end
chr7	75404018	75404700	966	241	L1MdGf_II_3end
chr7	75443551	75443620	2447	1788	L1MdGf_II_3end
chr7	75486688	75487680	1094	219	L1MdA_III_3end
chr7	75541035	75541530	3	258	L1MdGf_II_3end
chr7	75562148	75562333	1893	410	L1MdGf_II_3end
chr7	75574315	75574466	2018	355	L1MdGf_II_3end
chr7	75606178	75606843	1643	322	L1MdGf_II_3end
chr7	75620697	75620813	3
chr7	75635940	75636931	2297	515	L1MdGf_I_3end
chr7	75758182	75758560	104	76	L1MdGf_II_3end
chr7	75886388	75886672	6080	1306	L1MdGf_II_3end
chr7	75944799	75945791	12	28	L1MdTf_III_3end
chr7	75978843	75979834	1732	834	L1MdGf_I_3end
chr7	75989244	75990237	1928	598	L1MdTf_II_3end
chr7	76017193	76018184	152	358	L1MdA_I_3end
chr7	76072945	76073935	507	1084	L1MdA_II_3end
chr7	76111104	76112096	297	114	L1MdA_III_3end
chr7	76134179	76134799	33	15	L1MdGf_II_3end
chr7	76201494	76202495	907	325	L1MdTf_III_3end
chr7	76268479	76268685	769	837	L1MdGf_II_3end
chr7	76307912	76308124	1979	334	L1MdGf_II_3end
chr7	76572006	76572997	1930	511	L1MdA_III_3end
chr7	76703287	76704278	1507	563	L1MdA_II_3end
chr7	76838466	76839457	253	368	L1MdA_I_3end
chr7	76901183	76901364	2931	647	L1MdGf_II_3end
chr7	77274838	77274921	94	20	L1MdGf_II_3end
chr7	77317962	77318603	3	10	L1MdA_III_3end
chr7	77318778	77319071	181	21	L1MdGf_II_3end
chr7	77328543	77329534	1767	503	L1MdTf_II_3end
chr7	77343152	77343536	987	444	L1MdGf_I_3end
chr7	77393483	77394474	834	255	L1MdA_II_3end
chr7	77429298	77429859	1392	1039	L1MdGf_II_3end
chr7	77469794	77470779	4	23	L1MdA_II_3end
chr7	77493797	77494787	1044	557	L1MdA_III_3end
chr7	77520437	77521429	29	66	L1MdA_III_3end
chr7	77648545	77649535	90	260	L1MdTf_II_3end
chr7	77880490	77881484	781	189	L1MdTf_II_3end
chr7	77957496	77958474	70	134	L1MdTf_II_3end
chr7	78019812	78020804	1934	501	L1MdA_III_3end
chr7	78033116	78034106	760	387	L1MdA_III_3end
chr7	78421612	78422605	1825	1025	L1MdTf_I_3end
chr7	78635955	78636551	2425	399	L1MdGf_II_3end
chr7	78817229	78817952	1193	334	L1MdGf_I_3end
chr7	79290350	79290544	2394	486	L1MdGf_II_3end
chr7	79397094	79397192	16	14	L1MdGf_II_3end
chr7	79714556	79714638	917	236	L1MdGf_II_3end
chr7	80932501	80932605	26	6	L1MdGf_II_3end
chr7	81054618	81054680	2	7	L1MdGf_II_3end
chr7	81257517	81257952	5
chr7	81503450	81504040	3076	632	L1MdGf_II_3end
chr7	81675251	81675468	1	2	L1MdTf_II_3end
chr7	81771867	81772067	1486	790	L1MdGf_II_3end
chr7	81803445	81803818	1	4	L1MdGf_II_3end
chr7	81952417	81952699	33	5	L1MdGf_II_3end
chr7	82154289	82154428	4470	1329	L1MdGf_II_3end
chr7	82155063	82156054	241	149	L1MdTf_I_3end
chr7	82196999	82197590	2344	415	L1MdGf_II_3end
chr7	82219229	82220223	555	328	L1MdTf_II_3end
chr7	82329337	82329549	334	210	L1MdGf_II_3end
chr7	82432293	82432557	8	3	L1MdGf_II_3end
chr7	82473243	82474234	438	142	L1MdTf_II_3end
chr7	82704418	82705408	3614	753	L1MdTf_III_3end
chr7	83179749	83180740	945	480	L1MdTf_I_3end
chr7	83494336	83495320	1722	343	L1MdTf_III_3end
chr7	83533730	83534188	1690	383	L1MdGf_II_3end
chr7	83555551	83555715	3210	710	L1MdGf_II_3end
chr7	83579913	83580903	1656	406	L1MdA_III_3end
chr7	83788472	83789464	47	128	L1MdTf_III_3end
chr7	84155812	84156040	31	8	L1MdGf_II_3end
chr7	84197768	84198056	1964	517	L1MdGf_II_3end
chr7	84322513	84323314	92	121	L1MdA_I_3end
chr7	84467671	84468662	2684	614	L1MdA_I_3end
chr7	84568348	84569339	1038	511	L1MdA_II_3end
chr7	84713244	84714235	49	179	L1MdTf_II_3end
chr7	84825116	84826098	1474	355	L1MdTf_III_3end
chr7	84975306	84975540	1411	377	L1MdGf_II_3end
chr7	85017706	85018697	10	16	L1MdTf_II_3end
chr7	85089918	85090176	499	161	L1MdGf_II_3end
chr7	85122010	85123021	6	1	L1MdA_III_3end
chr7	85186924	85187915	2072	718	L1MdGf_I_3end
chr7	85212861	85213852	1318	1253	L1MdA_I_3end
chr7	85392878	85393869	293	171	L1MdTf_I_3end
chr7	85437192	85438183	287	355	L1MdA_II_3end
chr7	85527985	85528976	446	195	L1MdTf_III_3end
chr7	85693682	85693831	24	4	L1MdGf_II_3end
chr7	85717194	85718185	427	195	L1MdA_I_3end
chr7	85757135	85758124	362	146	L1MdA_III_3end
chr7	85765486	85766477	349	390	L1MdA_I_3end
chr7	85792320	85792596	1
chr7	85836614	85836934	964	218	L1MdGf_II_3end
chr7	85909698	85910138	3	29	L1MdA_II_3end
chr7	85910268	85910777	655	237	L1MdGf_II_3end
chr7	86085484	86086473	916	483	L1MdTf_III_3end
chr7	86104599	86104703	756	300	L1MdGf_II_3end
chr7	86110309	86110800	6	53	L1MdGf_II_3end
chr7	86111501	86111986	4	20	L1MdTf_III_3end
chr7	86124860	86125851	312	138	L1MdTf_II_3end
chr7	86188695	86189595	831	455	L1MdA_III_3end
chr7	86387560	86388046	511	153	L1MdGf_II_3end
chr7	86414784	86415776	1903	637	L1MdGf_I_3end
chr7	86422684	86423676	426	221	L1MdA_I_3end
chr7	86497467	86498458	280	279	L1MdTf_II_3end
chr7	86533019	86534010	302	101	L1MdA_II_3end
chr7	86623204	86624195	9	75	L1MdTf_I_3end
chr7	86627023	86627317	789	187	L1MdGf_II_3end
chr7	86711431	86712420	506	222	L1MdA_III_3end
chr7	86850828	86851819	162	109	L1MdA_III_3end
chr7	86990329	86991320	484	523	L1MdA_I_3end
chr7	87005650	87005731	121	32	L1MdGf_II_3end
chr7	87086142	87086659	677	225	L1MdGf_II_3end
chr7	87116508	87116918	33	14	L1MdGf_II_3end
chr7	87152043	87152332	6	8	L1MdGf_II_3end
chr7	87262299	87262770	12	9	L1MdGf_II_3end
chr7	87301967	87302958	1265	313	L1MdA_III_3end
chr7	87382530	87383517	533	455	L1MdGf_I_3end
chr7	87420679	87421661	684	251	L1MdTf_III_3end
chr7	87517100	87518091	2044	860	L1MdA_II_3end
chr7	87520865	87521263	2045	3	L1MdGf_II_3end
chr7	87549004	87549997	107	56	L1MdA_III_3end
chr7	87600366	87601358	1905	375	L1MdA_III_3end
chr7	87624757	87625354	1467	471	L1MdGf_II_3end
chr7	87647135	87647510	2234	640	L1MdGf_I_3end
chr7	87666856	87667693	12	8	L1MdA_III_3end
chr7	87669485	87669718	194	57	L1MdGf_II_3end
chr7	87791343	87792108	1123	266	L1MdA_II_3end
chr7	87828242	87828391	1996	383	L1MdGf_II_3end
chr7	87908853	87909844	955	344	L1MdTf_I_3end
chr7	87989068	87990059	2318	2171	L1MdA_II_3end
chr7	87991896	87992889	683	3338	L1MdA_II_3end
chr7	87994727	87995719	147	1659	L1MdTf_II_3end
chr7	88017932	88018253	1	1	L1MdGf_II_3end
chr7	88066262	88066299	3
chr7	88190718	88191709	2704	512	L1MdA_III_3end
chr7	88200914	88201144	1091	218	L1MdGf_II_3end
chr7	88376226	88377203	283	93	L1MdA_III_3end
chr7	88404317	88404864	1	17	L1MdTf_III_3end
chr7	88404890	88405332	1703	468	L1MdGf_II_3end
chr7	88569941	88570382	904	163	L1MdGf_II_3end
chr7	88591582	88591870	1274	364	L1MdGf_II_3end
chr7	88613045	88613195	732	188	L1MdGf_II_3end
chr7	88677071	88678061	4	182	L1MdTf_III_3end
chr7	88713318	88714310	1031	207	L1MdTf_III_3end
chr7	88771822	88771941	1
chr7	88783427	88783799	1786	316	L1MdGf_II_3end
chr7	88803676	88803806	1	1	L1MdA_III_3end
chr7	88822311	88822523	181	133	L1MdGf_II_3end
chr7	88838279	88839271	607	470	L1MdA_III_3end
chr7	88841596	88842081	39	51	L1MdA_III_3end
chr7	88842594	88843094	1508	252	L1MdGf_II_3end
chr7	88855659	88855959	2	4	L1MdGf_II_3end
chr7	88901022	88901187	403	118	L1MdGf_II_3end
chr7	88947906	88948094	2	5	L1MdGf_II_3end
chr7	88949701	88949860	61	10	L1MdGf_II_3end
chr7	88993324	88994315	348	267	L1MdGf_I_3end
chr7	89005002	89005993	1262	271	L1MdA_I_3end
chr7	89047906	89048459	2964	433	L1MdGf_II_3end
chr7	89132586	89133204	563	142	L1MdGf_II_3end
chr7	89278131	89278333	657	430	L1MdGf_II_3end
chr7	89334803	89335008	29	3	L1MdGf_II_3end
chr7	89582214	89583205	18	114	L1MdA_II_3end
chr7	89683284	89684279	236	97	L1MdTf_II_3end
chr7	89694693	89695680	8	130	L1MdTf_I_3end
chr7	89696319	89697311	1632	553	L1MdTf_III_3end
chr7	89733078	89733240	2
chr7	89753177	89754169	779	966	L1MdA_III_3end
chr7	90140594	90140682	1271	382	L1MdGf_II_3end
chr7	90153668	90154312	8	10	L1MdGf_II_3end
chr7	90306637	90306801	32	73	L1MdGf_II_3end
chr7	90510508	90511499	3048	528	L1MdA_II_3end
chr7	90532867	90533858	934	242	L1MdTf_II_3end
chr7	90590377	90590514	7252	2080	L1MdGf_II_3end
chr7	90623950	90624947	103	1841	L1MdA_I_3end
chr7	90626208	90627199	1839	1670	L1MdA_II_3end
chr7	90716852	90717841	53	162	L1MdA_III_3end
chr7	90730426	90731417	2325	410	L1MdA_I_3end
chr7	90858091	90859069	1108	739	L1MdGf_I_3end
chr7	90870672	90871663	854	360	L1MdTf_I_3end
chr7	90948582	90948969	5	13	L1MdGf_II_3end
chr7	91002846	91003220	8215	1741	L1MdGf_I_3end
chr7	91181901	91182466	2	25	L1MdA_III_3end
chr7	91213536	91213705	1674	329	L1MdGf_II_3end
chr7	91307964	91308791	1112	243	L1MdTf_II_3end
chr7	91375299	91375555	1487	238	L1MdGf_II_3end
chr7	91642587	91642957	1293	465	L1MdGf_II_3end
chr7	91741650	91742637	150	221	L1MdA_I_3end
chr7	91796614	91797316	3019	737	L1MdGf_II_3end
chr7	91809637	91810183	3130	618	L1MdGf_II_3end
chr7	91810289	91810347	3129	609	L1MdGf_II_3end
chr7	91829261	91829919	302	61	L1MdGf_I_3end
chr7	91952494	91953485	1279	422	L1MdTf_III_3end
chr7	91953520	91954307	1483	445	L1MdGf_II_3end
chr7	91966245	91966612	779	137	L1MdGf_II_3end
chr7	91970166	91970623	35	4	L1MdA_III_3end
chr7	92077268	92078256	2	156	L1MdA_II_3end
chr7	92084189	92084540	53	10	L1MdGf_II_3end
chr7	92278998	92279989	184	127	L1MdTf_II_3end
chr7	92341941	92342003	4	1	L1MdGf_II_3end
chr7	92350318	92351309	2053	417	L1MdA_II_3end
chr7	92535292	92535527	1095	129	L1MdGf_II_3end
chr7	92535516	92535995	3	7	L1MdGf_I_3end
chr7	92571594	92572039	263	103	L1MdGf_II_3end
chr7	92588490	92589083	446	191	L1MdA_I_3end
chr7	92598439	92599431	2696	492	L1MdA_III_3end
chr7	92629878	92630256	122	79	L1MdGf_II_3end
chr7	92655163	92655934	527	201	L1MdGf_II_3end
chr7	92793343	92794337	29	241	L1MdTf_III_3end
chr7	92794660	92795652	163	293	L1MdTf_III_3end
chr7	92910680	92911672	1364	651	L1MdTf_III_3end
chr7	93027968	93028198	2	1	L1MdGf_II_3end
chr7	93115541	93116532	254	171	L1MdTf_I_3end
chr7	93139861	93140852	415	160	L1MdA_I_3end
chr7	93161275	93162266	743	300	L1MdTf_III_3end
chr7	93188650	93189641	182	118	L1MdTf_III_3end
chr7	93204243	93204692	1624	775	L1MdGf_II_3end
chr7	93212905	93213894	644	613	L1MdTf_II_3end
chr7	93263113	93263308	389	125	L1MdGf_II_3end
chr7	93271942	93272933	594	194	L1MdA_II_3end
chr7	93392616	93392945	2	10	L1MdGf_II_3end
chr7	93412104	93413098	1546	513	L1MdTf_II_3end
chr7	93449234	93450225	1093	548	L1MdGf_I_3end
chr7	93474611	93474940	2853	675	L1MdGf_II_3end
chr7	93474940	93475294	8	10	L1MdA_III_3end
chr7	93526582	93527574	4749	1082	L1MdA_II_3end
chr7	93645619	93646364	100	244	L1MdTf_II_3end
chr7	93653924	93654156	2433	353	L1MdGf_II_3end
chr7	93699451	93700114	2089	415	L1MdGf_II_3end
chr7	93716718	93717710	19	172	L1MdGf_II_3end
chr7	93740357	93740641	3
chr7	93763478	93763519	1212	703	L1MdGf_II_3end
chr7	93764633	93765622	1212	759	L1MdTf_III_3end
chr7	93849624	93849929	1	3	L1MdGf_II_3end
chr7	93866840	93867072	1	66	L1MdGf_II_3end
chr7	93973634	93974624	863	294	L1MdA_III_3end
chr7	94010005	94010260	4118	628	L1MdGf_II_3end
chr7	94133743	94133979	556	74	L1MdGf_II_3end
chr7	94159580	94159660	758	183	L1MdGf_II_3end
chr7	94203354	94204345	121	111	L1MdTf_II_3end
chr7	94270521	94270737	3	3	L1MdGf_II_3end
chr7	94298374	94299365	384	106	L1MdTf_I_3end
chr7	94320733	94321024	3
chr7	94353547	94354276	701	168	L1MdGf_II_3end
chr7	94382443	94382984	8	4	L1MdGf_II_3end
chr7	94388672	94388788	329	170	L1MdGf_II_3end
chr7	94389053	94390040	329	191	L1MdTf_I_3end
chr7	94461958	94462521	98	42	L1MdA_I_3end
chr7	94622712	94623104	654	177	L1MdGf_II_3end
chr7	94626710	94627696	405	276	L1MdA_III_3end
chr7	94633117	94634106	1622	1096	L1MdA_III_3end
chr7	94700205	94700549	10
chr7	94789598	94790587	158	57	L1MdA_III_3end
chr7	94822291	94823283	1357	581	L1MdTf_III_3end
chr7	94842293	94843284	540	258	L1MdA_I_3end
chr7	94855492	94855699	2	64	L1MdGf_II_3end
chr7	94855697	94856128	2	2	L1MdGf_II_3end
chr7	94882231	94882714	1704	450	L1MdGf_I_3end
chr7	94945018	94946008	1494	341	L1MdA_III_3end
chr7	94982173	94982252	7	1	L1MdA_II_3end
chr7	95032378	95033368	2	29	L1MdA_III_3end
chr7	95046144	95047041	505	155	L1MdA_III_3end
chr7	95065202	95066193	4	44	L1MdTf_II_3end
chr7	95072044	95073035	375	168	L1MdA_I_3end
chr7	95105224	95105569	2026	104	L1MdGf_II_3end
chr7	95106954	95107946	2027	377	L1MdA_III_3end
chr7	95136701	95136943	1790	415	L1MdGf_II_3end
chr7	95161132	95161283	10	51	L1MdGf_II_3end
chr7	95259202	95259494	839	182	L1MdGf_II_3end
chr7	95291009	95292001	1120	486	L1MdA_III_3end
chr7	95402645	95403636	349	283	L1MdTf_I_3end
chr7	95527157	95528148	1525	311	L1MdA_III_3end
chr7	95537489	95538469	192	234	L1MdTf_III_3end
chr7	95573158	95574148	5	23	L1MdA_III_3end
chr7	95598294	95598400	566	220	L1MdGf_II_3end
chr7	95649828	95650038	4
chr7	95662357	95662852	1031	336	L1MdGf_II_3end
chr7	95681462	95681949	515	280	L1MdGf_II_3end
chr7	95724427	95725029	1076	244	L1MdGf_II_3end
chr7	95977936	95978106	1109	228	L1MdGf_II_3end
chr7	96010987	96011979	2	285	L1MdGf_I_3end
chr7	96056680	96057018	147	59	L1MdGf_II_3end
chr7	96082990	96083306	888	206	L1MdGf_II_3end
chr7	96091895	96092698	5	11	L1MdTf_I_3end
chr7	96141104	96141518	585	125	L1MdGf_II_3end
chr7	96191523	96192514	930	302	L1MdTf_I_3end
chr7	96427553	96428242	521	119	L1MdGf_II_3end
chr7	96641207	96641671	243	66	L1MdGf_II_3end
chr7	96935853	96936844	416	179	L1MdTf_I_3end
chr7	97070494	97070943	1612	906	L1MdGf_I_3end
chr7	97140960	97141951	21	63	L1MdTf_I_3end
chr7	97151752	97152335	772	210	L1MdGf_II_3end
chr7	97167349	97168340	59	121	L1MdTf_I_3end
chr7	97232902	97233889	27	339	L1MdTf_II_3end
chr7	97235100	97236091	977	465	L1MdTf_I_3end
chr7	97254367	97255358	719	314	L1MdA_III_3end
chr7	97675500	97675582	387	47	L1MdGf_II_3end
chr7	97748551	97748631	103	25	L1MdGf_II_3end
chr7	97880747	97881112	170	113	L1MdGf_II_3end
chr7	98396497	98396555	1
chr7	98730646	98730909	549	301	L1MdGf_II_3end
chr7	99065137	99065291	459	108	L1MdTf_I_3end
chr7	99835094	99835289	1729	470	L1MdGf_II_3end
chr7	100401616	100401906	3522	1214	L1MdGf_II_3end
chr7	101112065	101112634	1214	325	L1MdGf_II_3end
chr7	102026574	102026842	776	353	L1MdGf_II_3end
chr7	102056040	102056414	45	13	L1MdGf_II_3end
chr7	102540119	102540271	225	69	L1MdGf_II_3end
chr7	102627729	102628720	3188	2097	L1MdA_II_3end
chr7	102653849	102653984	44	20	L1MdGf_II_3end
chr7	102661496	102661890	2312	482	L1MdGf_II_3end
chr7	102730435	102731263	9	56	L1MdGf_II_3end
chr7	102735054	102735455	26	26	L1MdGf_II_3end
chr7	102800162	102801153	208	113	L1MdTf_II_3end
chr7	102830521	102831512	3395	1008	L1MdA_II_3end
chr7	102838523	102839514	322	434	L1MdTf_I_3end
chr7	102870052	102870327	895	185	L1MdGf_II_3end
chr7	102902285	102902385	2729	378	L1MdGf_II_3end
chr7	102985863	102985959	2312	548	L1MdGf_II_3end
chr7	103080698	103080740	3	2	L1MdGf_II_3end
chr7	103111094	103112086	687	802	L1MdTf_II_3end
chr7	103114036	103115028	885	775	L1MdA_II_3end
chr7	103163585	103164575	1418	562	L1MdA_II_3end
chr7	103180585	103180745	725	206	L1MdGf_II_3end
chr7	103195492	103196484	594	314	L1MdTf_III_3end
chr7	103265935	103266252	1482	571	L1MdGf_II_3end
chr7	103288437	103289428	1281	1720	L1MdA_I_3end
chr7	103304186	103305178	1587	551	L1MdGf_I_3end
chr7	103364637	103364799	585	213	L1MdGf_II_3end
chr7	103429430	103430417	1783	688	L1MdA_III_3end
chr7	103482657	103483633	20	36	L1MdA_III_3end
chr7	103533691	103534687	1	11	L1MdA_III_3end
chr7	103550102	103550899	87	83	L1MdGf_II_3end
chr7	103621482	103622471	1170	374	L1MdA_III_3end
chr7	103647823	103648812	207	207	L1MdA_III_3end
chr7	103690572	103691561	1	32	L1MdTf_III_3end
chr7	103697945	103698628	249	86	L1MdGf_II_3end
chr7	103798554	103799545	183	180	L1MdA_III_3end
chr7	103815998	103816987	107	53	L1MdA_III_3end
chr7	103886963	103887327	356	147	L1MdGf_II_3end
chr7	103927294	103928286	1870	679	L1MdGf_I_3end
chr7	103960917	103961906	1393	561	L1MdA_III_3end
chr7	103987299	103987645	27	6	L1MdGf_II_3end
chr7	103994479	103994905	4496	618	L1MdGf_II_3end
chr7	104027605	104028597	1071	373	L1MdA_III_3end
chr7	104101553	104102544	284	400	L1MdA_III_3end
chr7	104108819	104109350	2028	399	L1MdGf_II_3end
chr7	104125712	104126705	940	802	L1MdA_III_3end
chr7	104152048	104152496	4	1	L1MdGf_II_3end
chr7	104158736	104159724	83	52	L1MdA_III_3end
chr7	104426823	104427808	2	301	L1MdTf_I_3end
chr7	104461765	104462256	1	2	L1MdGf_II_3end
chr7	104497785	104498772	1169	809	L1MdA_III_3end
chr7	104509182	104510017	12	60	L1MdGf_II_3end
chr7	104537245	104537437	328	160	L1MdGf_II_3end
chr7	104537445	104538433	8	81	L1MdA_III_3end
chr7	104539330	104540134	2	17	L1MdA_III_3end
chr7	104714922	104715913	25	60	L1MdTf_III_3end
chr7	104827220	104828211	1564	998	L1MdA_II_3end
chr7	105114852	105115849	904	500	L1MdTf_III_3end
chr7	105162713	105163116	64	20	L1MdGf_II_3end
chr7	105257089	105257182	4	2	L1MdGf_II_3end
chr7	105257185	105258168	4	163	L1MdA_III_3end
chr7	105349307	105350205	7	19	L1MdA_III_3end
chr7	105355639	105356630	4	202	L1MdTf_III_3end
chr7	105356654	105356763	220	202	L1MdGf_II_3end
chr7	105359901	105360892	722	200	L1MdTf_I_3end
chr7	105422038	105422102	888	240	L1MdGf_II_3end
chr7	105422101	105422304	889	240	L1MdGf_II_3end
chr7	105460788	105461044	3929	709	L1MdGf_II_3end
chr7	105532585	105532892	2196	844	L1MdGf_I_3end
chr7	105842773	105843764	7	475	L1MdA_I_3end
chr7	105950411	105950998	26	908	L1MdGf_II_3end
chr7	106039275	106040270	294	263	L1MdTf_II_3end
chr7	106104162	106105153	21	341	L1MdA_I_3end
chr7	106211784	106212371	34	1792	L1MdGf_II_3end
chr7	106226075	106227067	1	442	L1MdA_III_3end
chr7	106255670	106256662	225	124	L1MdGf_I_3end
chr7	106378175	106379165	211	87	L1MdA_III_3end
chr7	106410180	106411168	66	88	L1MdA_III_3end
chr7	106411642	106412634	34	91	L1MdTf_III_3end
chr7	106438256	106439247	98	107	L1MdA_III_3end
chr7	106446676	106447175	332	268	L1MdGf_I_3end
chr7	106467065	106468056	1531	600	L1MdA_III_3end
chr7	106525567	106526558	1097	505	L1MdA_III_3end
chr7	106620925	106621117	227	146	L1MdGf_II_3end
chr7	106837811	106838801	4078	899	L1MdA_III_3end
chr7	106893276	106893726	522	177	L1MdGf_II_3end
chr7	106978912	106979903	117	77	L1MdA_III_3end
chr7	107090842	107091834	1492	412	L1MdA_III_3end
chr7	107245144	107246134	2802	729	L1MdA_III_3end
chr7	107307079	107308067	1508	371	L1MdA_III_3end
chr7	107476822	107477813	424	157	L1MdA_I_3end
chr7	107585738	107586656	3009	697	L1MdA_II_3end
chr7	107587713	107587820	1	697	L1MdGf_II_3end
chr7	107741746	107741991	1758	440	L1MdGf_II_3end
chr7	107860034	107861019	1200	603	L1MdTf_II_3end
chr7	107898540	107898663	57
chr7	107898588	107898761	57	63	L1MdGf_II_3end
chr7	107950977	107951198	6	7	L1MdGf_II_3end
chr7	108007155	108008144	2522	679	L1MdTf_III_3end
chr7	108020465	108021456	1050	442	L1MdTf_I_3end
chr7	108048958	108049949	1230	359	L1MdA_III_3end
chr7	108150654	108151648	1137	495	L1MdA_III_3end
chr7	108197693	108197773	3256	580	L1MdGf_II_3end
chr7	108244521	108245510	2004	1150	L1MdA_III_3end
chr7	108426179	108426581	742	207	L1MdGf_II_3end
chr7	108439991	108440979	380	92	L1MdTf_III_3end
chr7	108472924	108473331	1
chr7	108488682	108489673	881	286	L1MdA_I_3end
chr7	108505395	108506386	1727	468	L1MdA_II_3end
chr7	108546445	108547437	1273	295	L1MdA_III_3end
chr7	108590738	108591410	11	7	L1MdTf_I_3end
chr7	108771493	108771660	3099	1345	L1MdGf_II_3end
chr7	108772654	108772960	10	1	L1MdGf_II_3end
chr7	108782669	108783660	549	133	L1MdA_II_3end
chr7	108822623	108823614	918	184	L1MdTf_III_3end
chr7	108862001	108862766	4	35	L1MdA_III_3end
chr7	109366013	109367005	1059	286	L1MdTf_III_3end
chr7	109380160	109380554	48	15	L1MdGf_II_3end
chr7	109651559	109651628	3
chr7	109931029	109931739	1137	297	L1MdGf_II_3end
chr7	110356719	110357558	3399	749	L1MdA_III_3end
chr7	110417502	110417903	754	246	L1MdGf_II_3end
chr7	110458896	110459086	62	135	L1MdGf_II_3end
chr7	110759075	110760065	5697	1031	L1MdA_III_3end
chr7	110829844	110829896	3751	908	L1MdGf_II_3end
chr7	110829872	110829974	3751	908	L1MdGf_II_3end
chr7	110873545	110874151	1865	375	L1MdGf_II_3end
chr7	111064023	111065015	1457	442	L1MdA_III_3end
chr7	111194029	111194110	1051	293	L1MdGf_II_3end
chr7	111287109	111287735	2845	408	L1MdGf_II_3end
chr7	111440686	111441304	1254	266	L1MdGf_II_3end
chr7	111523880	111524871	5394	924	L1MdA_II_3end
chr7	111646551	111646653	945	397	L1MdGf_II_3end
chr7	111651224	111651348	2787	577	L1MdGf_II_3end
chr7	111916531	111917522	1035	461	L1MdA_III_3end
chr7	112537242	112538232	1839	370	L1MdA_II_3end
chr7	112611339	112612331	1508	896	L1MdTf_III_3end
chr7	112951927	112952918	267	210	L1MdA_I_3end
chr7	112986720	112987447	1009	228	L1MdA_I_3end
chr7	113042910	113043019	518	221	L1MdGf_II_3end
chr7	113382015	113383002	218	345	L1MdA_III_3end
chr7	113424111	113425102	102	127	L1MdA_I_3end
chr7	113484618	113485610	60	171	L1MdTf_I_3end
chr7	113573602	113574389	1654	392	L1MdA_I_3end
chr7	113999628	114000619	507	176	L1MdA_I_3end
chr7	114125185	114126180	248	190	L1MdTf_II_3end
chr7	114223734	114224169	748	191	L1MdGf_II_3end
chr7	114224832	114225405	3	191	L1MdA_III_3end
chr7	114277472	114277683	4	3	L1MdGf_II_3end
chr7	114387201	114387866	525	754	L1MdA_I_3end
chr7	114566397	114567389	394	181	L1MdTf_III_3end
chr7	114689937	114690046	1377	163	L1MdGf_II_3end
chr7	114730713	114731111	14	4	L1MdGf_II_3end
chr7	114763515	114763930	477	147	L1MdGf_II_3end
chr7	114876143	114876209	1328	267	L1MdGf_II_3end
chr7	114940705	114941400	759	207	L1MdA_I_3end
chr7	115082912	115083903	532	359	L1MdA_I_3end
chr7	115520023	115520917	371	155	L1MdTf_III_3end
chr7	115594793	115595785	1235	249	L1MdGf_I_3end
chr7	115768531	115769523	7	38	L1MdTf_III_3end
chr7	115811683	115812674	1252	770	L1MdGf_I_3end
chr7	116387131	116387520	49	14	L1MdGf_II_3end
chr7	116536979	116537971	1918	406	L1MdTf_III_3end
chr7	116757124	116758115	732	218	L1MdA_II_3end
chr7	116907895	116908195	2848	703	L1MdGf_II_3end
chr7	117641425	117641505	1470	401	L1MdGf_II_3end
chr7	117661305	117662296	1110	447	L1MdTf_II_3end
chr7	118074314	118075306	1806	989	L1MdA_III_3end
chr7	118124805	118125207	260	145	L1MdTf_I_3end
chr7	118339929	118340408	941	229	L1MdGf_II_3end
chr7	118501578	118501939	629	153	L1MdGf_II_3end
chr7	119049755	119050746	332	367	L1MdA_I_3end
chr7	119126016	119126349	1	3	L1MdGf_II_3end
chr7	119335617	119336561	36	66	L1MdA_II_3end
chr7	119402290	119403280	547	156	L1MdGf_I_3end
chr7	119433889	119434880	126	335	L1MdA_III_3end
chr7	119448684	119448927	880	141	L1MdGf_II_3end
chr7	119510053	119511044	391	196	L1MdTf_I_3end
chr7	119724730	119725137	1725	313	L1MdGf_II_3end
chr7	119725132	119725485	2	313	L1MdA_III_3end
chr7	119765892	119766276	951	184	L1MdGf_II_3end
chr7	119779183	119779246	608	112	L1MdGf_II_3end
chr7	119963377	119963605	479	148	L1MdGf_II_3end
chr7	119976814	119977175	1856	401	L1MdGf_II_3end
chr7	119998798	119999790	1834	633	L1MdTf_III_3end
chr7	120014748	120015738	1625	540	L1MdA_III_3end
chr7	120171339	120171537	5
chr7	120235769	120236558	3	24	L1MdA_III_3end
chr7	120294391	120295383	1281	462	L1MdTf_III_3end
chr7	120380798	120381608	2303	468	L1MdGf_II_3end
chr7	120414734	120415107	23	10	L1MdGf_II_3end
chr7	120512066	120513057	1378	415	L1MdTf_II_3end
chr7	120586554	120587545	40	87	L1MdA_I_3end
chr7	120588584	120588700	779	181	L1MdGf_II_3end
chr7	120595280	120595543	4	4	L1MdGf_II_3end
chr7	120765720	120766059	635	170	L1MdGf_II_3end
chr7	121021273	121022265	1127	358	L1MdGf_I_3end
chr7	121069413	121069580	2099	528	L1MdGf_II_3end
chr7	121330656	121331641	45	82	L1MdA_I_3end
chr7	121353371	121353515	1
chr7	121421859	121422850	28	55	L1MdA_III_3end
chr7	121517954	121518318	303	117	L1MdGf_II_3end
chr7	121800459	121800687	1550	533	L1MdGf_II_3end
chr7	121800680	121801287	4	10	L1MdA_I_3end
chr7	122282969	122283961	2383	571	L1MdA_III_3end
chr7	122494929	122495250	64	21	L1MdGf_II_3end
chr7	122535327	122536318	1816	460	L1MdA_I_3end
chr7	122894789	122895781	2601	1054	L1MdGf_I_3end
chr7	123270354	123270810	1111	321	L1MdGf_II_3end
chr7	123603748	123604740	214	104	L1MdA_II_3end
chr7	123611100	123612090	1747	428	L1MdA_I_3end
chr7	123617107	123618097	2162	572	L1MdA_I_3end
chr7	123626038	123627029	1805	344	L1MdA_III_3end
chr7	123677615	123678605	2431	786	L1MdTf_III_3end
chr7	123744740	123745478	2384	1540	L1MdA_II_3end
chr7	123764952	123765943	22	66	L1MdA_I_3end
chr7	123771375	123772354	2511	2113	L1MdGf_I_3end
chr7	123899720	123900176	1941	527	L1MdGf_II_3end
chr7	123916937	123917460	4834	970	L1MdGf_I_3end
chr7	123939026	123939330	1	1	L1MdGf_II_3end
chr7	124080160	124080499	1328	290	L1MdGf_II_3end
chr7	124253411	124253890	3583	794	L1MdGf_I_3end
chr7	124283125	124283209	47	16	L1MdGf_II_3end
chr7	124283204	124283494	47	16	L1MdTf_III_3end
chr7	124437185	124438168	3864	1626	L1MdA_III_3end
chr7	124463672	124464663	1651	387	L1MdTf_I_3end
chr7	124495547	124495649	18
chr7	124521499	124522487	40	571	L1MdTf_III_3end
chr7	124524618	124525045	1157	567	L1MdGf_II_3end
chr7	124534620	124535609	1742	1275	L1MdA_III_3end
chr7	124586761	124587590	4156	1479	L1MdGf_II_3end
chr7	124598098	124599088	28	15	L1MdA_III_3end
chr7	124699969	124700449	2208	682	L1MdGf_II_3end
chr7	124816528	124817520	1524	644	L1MdA_III_3end
chr7	124817526	124817723	1524	387	L1MdGf_II_3end
chr7	125009764	125010755	411	303	L1MdTf_I_3end
chr7	125064270	125064396	6	8	L1MdGf_II_3end
chr7	125188405	125189085	1258	420	L1MdA_I_3end
chr7	125366609	125367204	484	101	L1MdGf_II_3end
chr7	125464505	125464742	1622	283	L1MdGf_II_3end
chr7	126208540	126208742	414	117	L1MdGf_II_3end
chr7	126385782	126385861	2398	863	L1MdGf_II_3end
chr7	126513188	126513332	3	3	L1MdGf_II_3end
chr7	126717162	126717208	15	4	L1MdGf_II_3end
chr7	127205917	127206020	1584	622	L1MdGf_I_3end
chr7	128091900	128092892	3675	2299	L1MdA_I_3end
chr7	129036799	129037790	2899	1038	L1MdA_II_3end
chr7	129494325	129495315	2334	699	L1MdA_III_3end
chr7	129839575	129839652	199	60	L1MdGf_II_3end
chr7	130479941	130480285	18	4	L1MdGf_II_3end
chr7	130840950	130841335	29	8	L1MdGf_II_3end
chr7	131202515	131202761	1071	388	L1MdGf_II_3end
chr7	131238654	131239332	3273	569	L1MdGf_II_3end
chr7	131276624	131276977	1	2	L1MdGf_II_3end
chr7	131375120	131376111	1301	286	L1MdTf_I_3end
chr7	131493771	131494763	1636	718	L1MdTf_III_3end
chr7	131934156	131934587	89	97	L1MdGf_II_3end
chr7	133268862	133269853	6166	1116	L1MdGf_I_3end
chr7	133349365	133349513	1
chr7	133409920	133410697	3342	558	L1MdGf_II_3end
chr7	133464426	133465402	71	147	L1MdTf_III_3end
chr7	133727575	133727955	41	8	L1MdGf_II_3end
chr7	134106232	134107223	1972	617	L1MdA_I_3end
chr7	134334400	134335391	3487	818	L1MdA_III_3end
chr7	134480703	134481694	24	68	L1MdA_II_3end
chr7	134493180	134493594	25	11	L1MdGf_II_3end
chr7	134529533	134530165	1202	605	L1MdA_I_3end
chr7	134629340	134630312	9	35	L1MdA_III_3end
chr7	134712586	134713073	8	29	L1MdA_III_3end
chr7	134713210	134713741	2224	506	L1MdGf_II_3end
chr7	135339945	135340840	832	159	L1MdGf_II_3end
chr7	135561446	135561567	1748	277	L1MdGf_II_3end
chr7	135622900	135623786	1642	429	L1MdGf_II_3end
chr7	135711030	135711066	2
chr7	136105518	136106510	4	13	L1MdA_III_3end
chr7	136117683	136117889	1192	179	L1MdGf_II_3end
chr7	136412497	136412795	31	5	L1MdGf_II_3end
chr7	136536964	136537060	1500	237	L1MdGf_II_3end
chr7	136890840	136891488	1797	483	L1MdGf_II_3end
chr7	137275419	137275898	2139	290	L1MdGf_II_3end
chr7	137659686	137660677	909	170	L1MdGf_I_3end
chr7	137781447	137782223	2294	528	L1MdA_II_3end
chr7	138001086	138002078	1033	454	L1MdA_III_3end
chr7	138463506	138463876	1055	174	L1MdGf_II_3end
chr7	138613938	138614896	3343	1355	L1MdA_III_3end
chr7	138628011	138628091	55	6	L1MdGf_II_3end
chr7	139183458	139184415	1	482	L1MdGf_I_3end
chr7	140136925	140137231	7	1	L1MdGf_II_3end
chr7	140301133	140302125	2819	996	L1MdA_III_3end
chr7	140424383	140425370	4382	2732	L1MdA_II_3end
chr7	140509599	140510278	639	209	L1MdGf_II_3end
chr7	140522839	140523826	1165	367	L1MdA_III_3end
chr7	140547827	140548814	3387	737	L1MdA_III_3end
chr7	140557940	140558930	2039	473	L1MdA_III_3end
chr7	140619823	140620803	187	100	L1MdTf_III_3end
chr7	140635270	140635677	33	10	L1MdGf_II_3end
chr7	140723869	140724653	2319	1212	L1MdGf_II_3end
chr7	140790061	140790259	1	2	L1MdTf_III_3end
chr7	140790441	140790957	2133	646	L1MdGf_I_3end
chr7	140831114	140831427	252	103	L1MdGf_II_3end
chr7	141255671	141255747	1332	405	L1MdGf_II_3end
chr7	141280190	141280445	1
chr7	142824107	142824546	2420	434	L1MdGf_II_3end
chr7	142868859	142869210	28	9	L1MdGf_II_3end
chr7	142874601	142875592	6870	1372	L1MdA_I_3end
chr7	143653320	143654308	2773	668	L1MdA_III_3end
chr7	143823724	143824242	1771	271	L1MdGf_II_3end
chr7	143824674	143825113	5	22	L1MdTf_III_3end
chr7	143828155	143828885	2	94	L1MdTf_II_3end
chr7	144153618	144153669	4
chr7	144156356	144157334	1785	414	L1MdTf_III_3end
chr7	144434623	144435376	819	216	L1MdGf_II_3end
chr7	144679118	144679193	4	23	L1MdGf_II_3end
chr7	145298134	145298505	2033	941	L1MdGf_II_3end
chr1	3043048	3044038	1496	1074	L1MdA_III_3end
chr1	3090983	3091682	1911	1275	L1MdGf_II_3end
chr1	3136589	3137580	1874	392	L1MdA_I_3end
chr1	3179543	3180535	1530	348	L1MdA_III_3end
chr1	3237889	3238881	438	163	L1MdA_III_3end
chr1	3307938	3308929	12	26	L1MdA_II_3end
chr1	3349868	3350458	3	208	L1MdTf_III_3end
chr1	3475849	3476335	1
chr1	3499503	3500494	309	154	L1MdTf_I_3end
chr1	3750148	3751118	3322	611	L1MdGf_I_3end
chr1	3766054	3767044	1640	602	L1MdA_III_3end
chr1	3779997	3780239	2	5	L1MdGf_II_3end
chr1	3805354	3806175	2673	965	L1MdGf_II_3end
chr1	3846874	3847866	1698	1479	L1MdA_III_3end
chr1	3896205	3897197	25	45	L1MdA_III_3end
chr1	4021628	4022619	601	243	L1MdA_II_3end
chr1	4079289	4080280	168	168	L1MdA_I_3end
chr1	4161737	4161967	7
chr1	4192867	4193846	1335	239	L1MdA_III_3end
chr1	4212702	4213694	1081	240	L1MdA_I_3end
chr1	4247979	4248361	4405	507	L1MdGf_II_3end
chr1	4485990	4486982	2353	617	L1MdA_II_3end
chr1	4529112	4529840	1161	257	L1MdGf_II_3end
chr1	4566002	4566993	375	278	L1MdTf_I_3end
chr1	4569332	4569522	20	2	L1MdGf_II_3end
chr1	4607143	4608135	1018	200	L1MdGf_II_3end
chr1	4714664	4714815	762	400	L1MdGf_II_3end
chr1	4727129	4727685	127	59	L1MdGf_II_3end
chr1	5034736	5035727	2322	745	L1MdA_III_3end
chr1	5082224	5082511	1	1	L1MdGf_II_3end
chr1	5194725	5195717	2	102	L1MdTf_III_3end
chr1	5266743	5267734	1242	353	L1MdA_III_3end
chr1	5293551	5294128	1474	328	L1MdGf_II_3end
chr1	5356255	5357246	686	332	L1MdTf_I_3end
chr1	5428580	5429541	2350	1927	L1MdA_III_3end
chr1	5435643	5436635	3117	2261	L1MdA_II_3end
chr1	5552816	5553807	646	265	L1MdA_I_3end
chr1	5627368	5628359	273	174	L1MdTf_I_3end
chr1	5733712	5734173	1117	183	L1MdGf_II_3end
chr1	5741797	5742788	56	138	L1MdA_III_3end
chr1	5825599	5826590	469	115	L1MdA_II_3end
chr1	5998362	5999352	443	184	L1MdTf_III_3end
chr1	6060632	6060775	622	375	L1MdGf_II_3end
chr1	6144996	6145987	1371	380	L1MdA_III_3end
chr1	6252776	6253768	453	257	L1MdA_III_3end
chr1	6273551	6274182	799	344	L1MdTf_I_3end
chr1	6558428	6558872	1540	376	L1MdGf_II_3end
chr1	6562828	6563819	1547	149	L1MdGf_I_3end
chr1	6626444	6627420	10	119	L1MdA_III_3end
chr1	6636048	6637040	2648	582	L1MdA_III_3end
chr1	6676927	6677684	2014	544	L1MdGf_I_3end
chr1	6772321	6772517	1487	537	L1MdGf_II_3end
chr1	6829296	6829462	55	19	L1MdGf_II_3end
chr1	6922399	6923391	1916	1007	L1MdA_II_3end
chr1	7124214	7124477	1509	430	L1MdGf_II_3end
chr1	7195817	7196809	4	252	L1MdTf_III_3end
chr1	7281638	7282630	2203	1819	L1MdTf_III_3end
chr1	7328686	7329677	19	71	L1MdTf_I_3end
chr1	7482160	7483151	18	88	L1MdA_III_3end
chr1	7718345	7719336	2306	822	L1MdTf_III_3end
chr1	7746367	7746686	2	1	L1MdGf_II_3end
chr1	7787938	7788923	68	47	L1MdA_III_3end
chr1	7794968	7795960	954	278	L1MdA_III_3end
chr1	7803687	7804287	879	305	L1MdGf_II_3end
chr1	7840586	7841577	148	75	L1MdTf_II_3end
chr1	7848823	7849814	253	109	L1MdTf_III_3end
chr1	7979093	7980083	1421	270	L1MdA_III_3end
chr1	8033850	8034484	797	227	L1MdA_II_3end
chr1	8212472	8213463	957	419	L1MdA_II_3end
chr1	8243910	8244452	362	266	L1MdGf_II_3end
chr1	8254907	8255901	299	316	L1MdA_III_3end
chr1	8276933	8277561	346	95	L1MdGf_II_3end
chr1	8282254	8282430	1496	300	L1MdGf_II_3end
chr1	8522660	8523539	4	18	L1MdA_III_3end
chr1	8600447	8601438	2	33	L1MdA_II_3end
chr1	8628409	8629396	14	48	L1MdA_III_3end
chr1	8635012	8636004	182	198	L1MdTf_III_3end
chr1	8694263	8695254	2235	809	L1MdA_I_3end
chr1	8699699	8700689	430	233	L1MdA_III_3end
chr1	8717638	8718628	884	852	L1MdA_II_3end
chr1	8852463	8852763	381	144	L1MdGf_II_3end
chr1	9028732	9029272	14	9	L1MdGf_II_3end
chr1	9044849	9045840	445	222	L1MdA_I_3end
chr1	9063554	9064547	474	156	L1MdTf_III_3end
chr1	9065753	9065895	8	7	L1MdGf_II_3end
chr1	9124306	9125297	1086	431	L1MdA_II_3end
chr1	9135252	9136243	1410	303	L1MdA_III_3end
chr1	9180980	9181971	1271	665	L1MdA_I_3end
chr1	9246146	9247138	1157	338	L1MdTf_III_3end
chr1	9343913	9344438	1684	589	L1MdGf_I_3end
chr1	9348222	9348410	49	15	L1MdGf_II_3end
chr1	9479806	9480424	4	14	L1MdGf_I_3end
chr1	9480410	9480570	2311	784	L1MdGf_II_3end
chr1	9735488	9736480	3611	662	L1MdA_III_3end
chr1	9759208	9759658	4	3	L1MdGf_II_3end
chr1	10388113	10389105	3798	1445	L1MdA_III_3end
chr1	10422141	10423130	1163	347	L1MdA_III_3end
chr1	10470203	10470656	2418	728	L1MdGf_II_3end
chr1	10786867	10787852	1705	737	L1MdA_II_3end
chr1	10882288	10883280	589	222	L1MdA_III_3end
chr1	11470076	11470957	12	22	L1MdGf_II_3end
chr1	11497877	11498857	1718	308	L1MdA_III_3end
chr1	11521905	11522342	1	4	L1MdGf_II_3end
chr1	11614889	11615880	796	291	L1MdTf_I_3end
chr1	11679359	11680350	1588	1073	L1MdA_II_3end
chr1	11714412	11715395	8	123	L1MdTf_III_3end
chr1	11723254	11724245	785	441	L1MdA_I_3end
chr1	11776820	11777801	764	286	L1MdTf_II_3end
chr1	11810615	11811605	353	125	L1MdA_III_3end
chr1	11858862	11859854	3082	1956	L1MdA_III_3end
chr1	12080594	12081586	72	107	L1MdA_III_3end
chr1	12177114	12178106	301	120	L1MdTf_III_3end
chr1	12222375	12223365	2	93	L1MdA_III_3end
chr1	12283350	12283702	8913	1216	L1MdGf_I_3end
chr1	12356977	12357967	21	32	L1MdA_III_3end
chr1	12360137	12360234	3
chr1	12536696	12536978	12	11	L1MdGf_II_3end
chr1	12550119	12550839	1248	441	L1MdTf_II_3end
chr1	13092774	13093155	656	225	L1MdGf_II_3end
chr1	13158129	13158508	923	174	L1MdGf_II_3end
chr1	13334850	13335031	472	141	L1MdGf_II_3end
chr1	13549034	13550026	4050	921	L1MdTf_III_3end
chr1	13694007	13694384	40	3	L1MdGf_II_3end
chr1	13730910	13731901	561	155	L1MdTf_I_3end
chr1	13812592	13813097	1594	288	L1MdGf_II_3end
chr1	13891065	13892056	350	161	L1MdTf_III_3end
chr1	13963646	13964134	4267	3049	L1MdGf_II_3end
chr1	13975944	13976215	217	99	L1MdGf_II_3end
chr1	14090722	14091713	1030	895	L1MdTf_III_3end
chr1	14094578	14095055	719	225	L1MdGf_II_3end
chr1	14119085	14120075	1417	303	L1MdTf_II_3end
chr1	14158758	14159687	2999	2209	L1MdTf_III_3end
chr1	14167929	14168196	2262	366	L1MdGf_II_3end
chr1	14365188	14366180	269	240	L1MdA_III_3end
chr1	14395404	14396204	1740	403	L1MdGf_I_3end
chr1	14476216	14477208	532	107	L1MdTf_III_3end
chr1	14493742	14494373	93	12	L1MdGf_II_3end
chr1	14618380	14618962	3	16	L1MdA_III_3end
chr1	14683810	14684104	1204	163	L1MdGf_II_3end
chr1	14783845	14784589	395	151	L1MdGf_II_3end
chr1	14952735	14953098	2	2	L1MdGf_II_3end
chr1	14954004	14954396	6	1	L1MdGf_II_3end
chr1	14959615	14960606	386	244	L1MdA_I_3end
chr1	14969317	14970308	2836	689	L1MdGf_I_3end
chr1	14988596	14989587	1258	933	L1MdA_II_3end
chr1	15025492	15026483	1015	444	L1MdA_II_3end
chr1	15033434	15034017	536	150	L1MdA_I_3end
chr1	15035397	15036013	128	325	L1MdGf_II_3end
chr1	15036019	15037011	26	222	L1MdGf_I_3end
chr1	15089381	15090373	169	188	L1MdTf_III_3end
chr1	15098991	15099752	2	16	L1MdGf_II_3end
chr1	15233431	15234422	2794	801	L1MdA_II_3end
chr1	15257907	15258898	152	79	L1MdTf_II_3end
chr1	15284108	15284304	81	61	L1MdGf_II_3end
chr1	15396000	15396125	273	137	L1MdGf_II_3end
chr1	15491469	15492460	2528	1349	L1MdGf_I_3end
chr1	15525563	15526555	1676	600	L1MdA_III_3end
chr1	15736587	15737577	1864	790	L1MdA_I_3end
chr1	15928138	15929125	33	164	L1MdGf_I_3end
chr1	15950062	15951053	3164	1091	L1MdA_II_3end
chr1	15989601	15989853	3545	724	L1MdGf_II_3end
chr1	16163696	16164687	2676	677	L1MdA_III_3end
chr1	16427658	16428290	2309	374	L1MdGf_II_3end
chr1	16528192	16529184	117	34	L1MdTf_III_3end
chr1	16879037	16879783	2761	526	L1MdGf_II_3end
chr1	16914569	16915560	541	203	L1MdGf_I_3end
chr1	16945567	16945773	438	179	L1MdGf_II_3end
chr1	16947039	16948031	546	235	L1MdGf_I_3end
chr1	16955275	16956267	471	186	L1MdA_III_3end
chr1	16971017	16971926	3275	957	L1MdA_III_3end
chr1	17061227	17061972	1354	420	L1MdGf_II_3end
chr1	17074412	17075244	2548	1153	L1MdA_II_3end
chr1	17143553	17144002	2957	1527	L1MdGf_II_3end
chr1	17202223	17202309	3618	587	L1MdGf_II_3end
chr1	17261753	17262585	18	28	L1MdGf_II_3end
chr1	17288557	17289548	1	43	L1MdTf_III_3end
chr1	17328920	17329910	3182	624	L1MdA_II_3end
chr1	17376730	17377029	2879	438	L1MdGf_II_3end
chr1	17383334	17384312	15	87	L1MdTf_II_3end
chr1	17454990	17455944	8	7	L1MdA_III_3end
chr1	17472495	17473485	1189	1500	L1MdTf_II_3end
chr1	17478945	17479938	1992	1709	L1MdA_II_3end
chr1	17679855	17680845	461	387	L1MdA_III_3end
chr1	17698950	17699941	818	468	L1MdA_I_3end
chr1	17897633	17898627	395	159	L1MdTf_III_3end
chr1	17916165	17917160	365	380	L1MdTf_II_3end
chr1	17965562	17966549	1999	647	L1MdA_III_3end
chr1	18084250	18085241	304	1608	L1MdA_I_3end
chr1	18086554	18087545	1285	1443	L1MdTf_III_3end
chr1	18298930	18299909	5	62	L1MdA_III_3end
chr1	18391920	18392170	141	79	L1MdGf_II_3end
chr1	18437427	18437914	1961	309	L1MdGf_II_3end
chr1	18445716	18446403	1051	214	L1MdA_I_3end
chr1	18451510	18452501	6	119	L1MdTf_I_3end
chr1	18478220	18479211	2178	660	L1MdTf_III_3end
chr1	18479259	18480075	2178	636	L1MdGf_II_3end
chr1	18543536	18544530	1428	1386	L1MdTf_II_3end
chr1	18580357	18580831	3	7	L1MdTf_III_3end
chr1	18664272	18665263	140	121	L1MdTf_III_3end
chr1	18804206	18805196	243	1148	L1MdTf_III_3end
chr1	18877659	18878650	89	169	L1MdTf_II_3end
chr1	18892699	18892885	2119	1103	L1MdGf_II_3end
chr1	18900093	18901083	1669	401	L1MdA_III_3end
chr1	18932786	18933770	995	472	L1MdA_II_3end
chr1	18937894	18938576	645	159	L1MdGf_II_3end
chr1	19014769	19015542	499	97	L1MdGf_II_3end
chr1	19078351	19079343	34	31	L1MdA_III_3end
chr1	19083589	19083968	2140	477	L1MdGf_II_3end
chr1	19125738	19126729	1378	511	L1MdA_I_3end
chr1	19158059	19158544	312	98	L1MdGf_II_3end
chr1	19169607	19169810	1	1	L1MdGf_I_3end
chr1	19171505	19171733	4	2	L1MdTf_II_3end
chr1	19175335	19175545	1	1	L1MdGf_II_3end
chr1	19377717	19378708	21	28	L1MdTf_II_3end
chr1	19381246	19382236	18	93	L1MdA_III_3end
chr1	19393706	19394079	1793	559	L1MdGf_II_3end
chr1	19404031	19405025	1769	668	L1MdTf_II_3end
chr1	19434730	19435719	1970	628	L1MdA_II_3end
chr1	19443836	19444828	2515	1584	L1MdTf_III_3end
chr1	19504194	19504346	2	1	L1MdGf_II_3end
chr1	19687179	19688170	1196	455	L1MdA_I_3end
chr1	19804862	19805845	4219	1084	L1MdGf_I_3end
chr1	19833882	19834174	1779	295	L1MdGf_II_3end
chr1	19844708	19845699	2187	623	L1MdA_II_3end
chr1	19994284	19994925	27	10	L1MdGf_II_3end
chr1	19995555	19995611	2	59	L1MdGf_II_3end
chr1	20040192	20041183	2633	563	L1MdA_III_3end
chr1	20096309	20097300	474	201	L1MdA_II_3end
chr1	20229000	20229989	1059	325	L1MdA_III_3end
chr1	20250176	20251167	1293	375	L1MdTf_I_3end
chr1	20262119	20262918	1605	485	L1MdGf_I_3end
chr1	20277952	20278943	849	524	L1MdTf_I_3end
chr1	20313781	20313930	4	22	L1MdGf_II_3end
chr1	20315368	20316359	79	173	L1MdA_II_3end
chr1	20420810	20421801	45	91	L1MdTf_I_3end
chr1	20438500	20439491	789	941	L1MdTf_I_3end
chr1	20469567	20469947	1	1	L1MdGf_II_3end
chr1	20492596	20493587	2441	674	L1MdA_I_3end
chr1	20524679	20525549	1172	876	L1MdA_III_3end
chr1	20530746	20531737	114	64	L1MdA_III_3end
chr1	20560643	20561082	540	272	L1MdGf_II_3end
chr1	20580058	20581049	633	200	L1MdA_I_3end
chr1	20638884	20639874	33	39	L1MdA_III_3end
chr1	20642395	20643385	1003	337	L1MdA_III_3end
chr1	20709487	20710350	519	1387	L1MdTf_II_3end
chr1	20711498	20712489	571	1334	L1MdA_II_3end
chr1	20918754	20919365	890	220	L1MdGf_II_3end
chr1	21195390	21196381	1148	958	L1MdTf_II_3end
chr1	21353223	21353345	581	547	L1MdGf_II_3end
chr1	21481519	21481723	2074	308	L1MdGf_II_3end
chr1	21500411	21500539	4	1	L1MdGf_II_3end
chr1	21579252	21580244	336	256	L1MdTf_III_3end
chr1	21647632	21648215	1747	635	L1MdGf_II_3end
chr1	21692472	21693463	957	293	L1MdA_I_3end
chr1	21722867	21723394	860	255	L1MdGf_II_3end
chr1	21841669	21841982	4	6	L1MdGf_II_3end
chr1	22054515	22055506	820	288	L1MdA_I_3end
chr1	22097480	22098472	1443	538	L1MdA_III_3end
chr1	22126198	22126584	1557	330	L1MdGf_II_3end
chr1	22129749	22130377	9	60	L1MdA_II_3end
chr1	22162469	22163460	3	477	L1MdTf_I_3end
chr1	22374077	22374230	1	8	L1MdTf_I_3end
chr1	22916219	22917210	1630	592	L1MdA_I_3end
chr1	22944566	22944675	2	54	L1MdA_III_3end
chr1	22947133	22947767	1538	323	L1MdA_I_3end
chr1	22950669	22951659	1098	278	L1MdA_III_3end
chr1	22979542	22979588	1
chr1	23000974	23001697	903	361	L1MdGf_II_3end
chr1	23038838	23039058	6	1	L1MdGf_II_3end
chr1	23055052	23055643	524	120	L1MdGf_II_3end
chr1	23295735	23296726	230	134	L1MdTf_II_3end
chr1	23315148	23315312	547	161	L1MdTf_I_3end
chr1	23419711	23420361	51	45	L1MdGf_II_3end
chr1	23457712	23458087	537	164	L1MdGf_II_3end
chr1	23587138	23587230	420	118	L1MdGf_II_3end
chr1	23619543	23620534	102	37	L1MdA_III_3end
chr1	23668371	23669363	111	152	L1MdA_III_3end
chr1	23729447	23730389	1959	638	L1MdA_III_3end
chr1	23882242	23882295	2	6	L1MdGf_II_3end
chr1	23890647	23891638	1737	536	L1MdA_I_3end
chr1	24036320	24037032	1983	490	L1MdGf_II_3end
chr1	24080636	24081628	4587	878	L1MdTf_III_3end
chr1	24215494	24215855	2222	484	L1MdGf_II_3end
chr1	24343923	24344877	5046	1171	L1MdA_III_3end
chr1	24351253	24351335	1
chr1	24447745	24448019	1
chr1	24463133	24463520	37	47	L1MdGf_II_3end
chr1	24501898	24502889	965	298	L1MdA_I_3end
chr1	24545302	24546293	164	135	L1MdA_I_3end
chr1	24611230	24611537	1034	646	L1MdGf_II_3end
chr1	24639751	24640742	801	354	L1MdTf_III_3end
chr1	24726843	24727834	2279	593	L1MdGf_I_3end
chr1	24829456	24829533	1
chr1	24897540	24897627	1073	558	L1MdGf_II_3end
chr1	24908508	24909305	2926	412	L1MdGf_II_3end
chr1	25125453	25126444	1471	430	L1MdTf_II_3end
chr1	25282623	25283158	495	101	L1MdGf_II_3end
chr1	25285776	25286603	4	61	L1MdA_II_3end
chr1	25321213	25321379	139	118	L1MdGf_II_3end
chr1	25391892	25392218	6486	1168	L1MdGf_I_3end
chr1	25408445	25409436	273	157	L1MdTf_III_3end
chr1	25520348	25521337	848	197	L1MdTf_I_3end
chr1	25596261	25597252	400	201	L1MdTf_I_3end
chr1	25605353	25606344	2300	537	L1MdA_III_3end
chr1	25625086	25625477	23	9	L1MdGf_II_3end
chr1	25668296	25669287	1692	320	L1MdTf_I_3end
chr1	25914957	25915731	1	93	L1MdTf_III_3end
chr1	25919094	25919335	534	152	L1MdGf_II_3end
chr1	25992497	25992968	261	84	L1MdGf_II_3end
chr1	26089810	26090062	1	3	L1MdGf_II_3end
chr1	26206624	26206684	3
chr1	26211641	26211876	834	120	L1MdGf_II_3end
chr1	26258929	26259920	820	202	L1MdA_II_3end
chr1	26358512	26358675	1180	217	L1MdGf_II_3end
chr1	26375602	26375841	11	2	L1MdGf_II_3end
chr1	26428430	26429421	1052	474	L1MdA_I_3end
chr1	26440958	26441950	1014	371	L1MdA_III_3end
chr1	26544928	26545123	866	150	L1MdGf_II_3end
chr1	26586224	26587215	928	398	L1MdGf_I_3end
chr1	26708114	26708374	50	1	L1MdGf_II_3end
chr1	26710643	26711163	2128	1292	L1MdTf_II_3end
chr1	26734900	26735021	335	188	L1MdGf_II_3end
chr1	26803004	26803995	606	205	L1MdTf_I_3end
chr1	26836797	26837794	339	377	L1MdA_I_3end
chr1	26938951	26939942	781	131	L1MdA_I_3end
chr1	26945457	26946448	1302	439	L1MdA_II_3end
chr1	26949026	26949442	132	67	L1MdGf_II_3end
chr1	27021773	27022208	4	12	L1MdGf_I_3end
chr1	27022197	27022585	4158	1297	L1MdGf_I_3end
chr1	27033036	27033762	9	4	L1MdGf_II_3end
chr1	27050920	27051909	620	340	L1MdA_III_3end
chr1	27089185	27089645	3621	1504	L1MdGf_II_3end
chr1	27144656	27145648	759	339	L1MdTf_III_3end
chr1	27147603	27147650	759	22	L1MdGf_II_3end
chr1	27147650	27147683	759	22	L1MdA_II_3end
chr1	27165197	27166187	3	32	L1MdTf_I_3end
chr1	27200016	27201007	4	93	L1MdA_I_3end
chr1	27220807	27221074	587	391	L1MdGf_II_3end
chr1	27270337	27271334	13	60	L1MdA_III_3end
chr1	27613923	27614195	1231	531	L1MdGf_II_3end
chr1	27664680	27664847	3	1	L1MdGf_II_3end
chr1	27670173	27670391	2	1	L1MdGf_II_3end
chr1	27712568	27712669	2
chr1	27741925	27742915	353	234	L1MdA_III_3end
chr1	27749281	27749500	18	2	L1MdGf_II_3end
chr1	27760320	27761311	208	131	L1MdTf_I_3end
chr1	27832021	27832409	2	9	L1MdTf_III_3end
chr1	27832394	27832955	324	134	L1MdGf_II_3end
chr1	27958590	27959001	156	63	L1MdGf_II_3end
chr1	27993338	27994330	677	198	L1MdTf_III_3end
chr1	28030199	28030395	811	596	L1MdGf_II_3end
chr1	28076373	28076985	5	57	L1MdA_I_3end
chr1	28132817	28133363	97	30	L1MdTf_I_3end
chr1	28186081	28186273	506	397	L1MdGf_II_3end
chr1	28186286	28187277	507	519	L1MdTf_I_3end
chr1	28293850	28294841	414	145	L1MdTf_II_3end
chr1	28307892	28308881	792	797	L1MdA_III_3end
chr1	28404168	28405159	703	260	L1MdTf_III_3end
chr1	28424244	28425065	204	63	L1MdA_III_3end
chr1	28498913	28499283	676	318	L1MdGf_II_3end
chr1	28532935	28533380	568	102	L1MdGf_II_3end
chr1	28600881	28601023	287	65	L1MdGf_II_3end
chr1	28616471	28616795	38	43	L1MdGf_II_3end
chr1	28632440	28633240	1343	342	L1MdA_I_3end
chr1	28664452	28664752	24	32	L1MdGf_II_3end
chr1	28667800	28668314	583	217	L1MdTf_II_3end
chr1	28669928	28670320	311	63	L1MdGf_II_3end
chr1	28737238	28737379	1	1	L1MdGf_II_3end
chr1	29009216	29010189	12	26	L1MdA_III_3end
chr1	29109319	29109497	613	188	L1MdGf_II_3end
chr1	29109472	29110187	613	7	L1MdTf_III_3end
chr1	29188608	29189185	234	144	L1MdTf_II_3end
chr1	29244794	29245417	7	17	L1MdA_III_3end
chr1	29277034	29277302	661	145	L1MdGf_II_3end
chr1	29338002	29338993	167	140	L1MdA_III_3end
chr1	29373824	29374815	395	132	L1MdA_II_3end
chr1	29406985	29407965	7	26	L1MdA_III_3end
chr1	29580223	29581214	2	126	L1MdA_II_3end
chr1	29607363	29608354	7	42	L1MdTf_II_3end
chr1	29614901	29615261	1995	303	L1MdGf_II_3end
chr1	29659016	29659066	82	45	L1MdGf_I_3end
chr1	29659030	29659066	82	45	L1MdGf_II_3end
chr1	29678405	29678629	3	1	L1MdGf_I_3end
chr1	29708853	29709840	188	100	L1MdTf_I_3end
chr1	29733272	29733491	1906	334	L1MdGf_II_3end
chr1	29740373	29741365	628	192	L1MdA_II_3end
chr1	29758870	29759860	27	131	L1MdA_III_3end
chr1	29862332	29863095	1155	366	L1MdGf_II_3end
chr1	29872395	29872577	102	20	L1MdGf_II_3end
chr1	29888968	29889961	830	422	L1MdTf_III_3end
chr1	29921912	29922300	4	11	L1MdGf_II_3end
chr1	29966357	29966541	2060	377	L1MdGf_II_3end
chr1	30028529	30028917	1
chr1	30036181	30037172	6	79	L1MdA_I_3end
chr1	30063285	30063559	5
chr1	30072427	30073418	715	160	L1MdGf_I_3end
chr1	30159640	30160629	20	94	L1MdA_II_3end
chr1	30233375	30233592	11	2	L1MdGf_II_3end
chr1	30304425	30305416	713	159	L1MdA_I_3end
chr1	30312800	30313792	1364	397	L1MdA_II_3end
chr1	30326223	30326530	1596	421	L1MdGf_II_3end
chr1	30376815	30377806	1352	601	L1MdA_II_3end
chr1	30419174	30419346	846	181	L1MdTf_I_3end
chr1	30462323	30463305	1873	415	L1MdA_III_3end
chr1	30524179	30524687	907	131	L1MdTf_II_3end
chr1	30538648	30539258	2149	486	L1MdGf_II_3end
chr1	30610777	30611768	1485	533	L1MdTf_II_3end
chr1	30652354	30652629	474	284	L1MdGf_II_3end
chr1	30655288	30655433	473	3	L1MdGf_II_3end
chr1	30660617	30661604	20	110	L1MdTf_I_3end
chr1	30670067	30670287	1968	1335	L1MdGf_II_3end
chr1	30735865	30736857	864	353	L1MdTf_III_3end
chr1	30741518	30741586	2919	606	L1MdGf_II_3end
chr1	30765913	30766903	3	137	L1MdA_III_3end
chr1	30806527	30806894	11	7	L1MdGf_II_3end
chr1	30858933	30859930	237	151	L1MdTf_I_3end
chr1	30864205	30864512	491	130	L1MdTf_I_3end
chr1	30913036	30913485	1151	375	L1MdGf_II_3end
chr1	30924913	30925458	1780	394	L1MdGf_II_3end
chr1	30939299	30939656	2472	512	L1MdGf_II_3end
chr1	31030147	31031134	1953	593	L1MdTf_I_3end
chr1	31042052	31042479	5216	834	L1MdGf_II_3end
chr1	31071679	31072312	519	111	L1MdGf_II_3end
chr1	31080969	31081960	1304	314	L1MdTf_I_3end
chr1	31129504	31130256	2569	419	L1MdGf_II_3end
chr1	31211775	31211904	1068	339	L1MdGf_II_3end
chr1	31217877	31218573	577	151	L1MdA_I_3end
chr1	31295120	31296112	46	249	L1MdA_III_3end
chr1	31349817	31350013	699	223	L1MdGf_II_3end
chr1	31389114	31390104	1354	319	L1MdA_III_3end
chr1	31410367	31411351	2759	679	L1MdA_III_3end
chr1	31459648	31460637	2741	592	L1MdA_III_3end
chr1	31486314	31487306	749	240	L1MdA_III_3end
chr1	31586356	31587347	521	146	L1MdA_I_3end
chr1	31694828	31695817	323	274	L1MdTf_II_3end
chr1	31814253	31815244	272	176	L1MdA_II_3end
chr1	31844745	31845002	2874	525	L1MdGf_II_3end
chr1	31903757	31904623	19	33	L1MdA_III_3end
chr1	32064029	32065023	1091	312	L1MdTf_II_3end
chr1	32081435	32082194	1233	249	L1MdA_I_3end
chr1	32162523	32163514	1040	270	L1MdA_II_3end
chr1	32259552	32260542	1966	495	L1MdA_III_3end
chr1	32312456	32312872	8	13	L1MdA_III_3end
chr1	32312924	32313516	864	217	L1MdGf_II_3end
chr1	32326332	32326738	992	240	L1MdGf_II_3end
chr1	32372372	32373363	591	197	L1MdA_I_3end
chr1	32382130	32382306	933	578	L1MdGf_II_3end
chr1	32401688	32402632	1230	637	L1MdTf_I_3end
chr1	32441844	32442834	2541	1484	L1MdA_III_3end
chr1	32538565	32539021	1412	254	L1MdGf_II_3end
chr1	32656852	32656880	2
chr1	32671066	32672057	366	380	L1MdTf_II_3end
chr1	32691575	32691830	53	92	L1MdTf_I_3end
chr1	32754726	32755716	729	241	L1MdA_III_3end
chr1	32780539	32781530	931	959	L1MdTf_I_3end
chr1	32909999	32910991	3228	1446	L1MdA_III_3end
chr1	32929897	32930346	5616	881	L1MdGf_I_3end
chr1	32983535	32983958	6	3	L1MdGf_II_3end
chr1	32990092	32990236	3	1	L1MdTf_II_3end
chr1	33013361	33014352	300	158	L1MdTf_I_3end
chr1	33034028	33034739	1685	325	L1MdGf_II_3end
chr1	33051400	33052402	874	284	L1MdA_I_3end
chr1	33117496	33118487	143	128	L1MdA_I_3end
chr1	33167886	33168882	1	94	L1MdTf_III_3end
chr1	33170537	33170757	2	7	L1MdGf_II_3end
chr1	33227465	33228455	54	71	L1MdA_III_3end
chr1	33250645	33251635	990	396	L1MdA_II_3end
chr1	33272984	33273975	968	413	L1MdGf_I_3end
chr1	33299590	33300580	4	74	L1MdA_II_3end
chr1	33317648	33318266	2375	609	L1MdGf_II_3end
chr1	33413875	33414866	1169	972	L1MdTf_II_3end
chr1	33443478	33443688	1799	907	L1MdGf_II_3end
chr1	33528149	33528344	2854	505	L1MdGf_II_3end
chr1	33539162	33540152	1342	569	L1MdA_III_3end
chr1	33566525	33566823	248	87	L1MdTf_I_3end
chr1	33575685	33576677	36	103	L1MdA_II_3end
chr1	33576819	33577182	6	65	L1MdGf_II_3end
chr1	33603994	33604185	8
chr1	33824587	33824959	1003	757	L1MdGf_II_3end
chr1	33913285	33913579	2656	413	L1MdGf_II_3end
chr1	34060029	34060181	1950	379	L1MdGf_II_3end
chr1	34423336	34424327	3110	1565	L1MdGf_I_3end
chr1	34638121	34638193	938	197	L1MdGf_II_3end
chr1	35158626	35159617	1208	218	L1MdA_I_3end
chr1	35208207	35208662	2174	551	L1MdGf_II_3end
chr1	35339485	35339666	1936	499	L1MdGf_II_3end
chr1	35408221	35409212	17	343	L1MdA_I_3end
chr1	35532114	35532652	1499	248	L1MdA_I_3end
chr1	35599395	35599741	185	55	L1MdGf_II_3end
chr1	35833635	35833851	1439	985	L1MdGf_II_3end
chr1	35903480	35903692	5085	699	L1MdGf_II_3end
chr1	36028543	36028901	10	4	L1MdGf_II_3end
chr1	36951193	36952184	2372	593	L1MdTf_I_3end
chr1	37033426	37033780	7	2	L1MdGf_II_3end
chr1	37503510	37503546	1
chr1	38302740	38303057	824	320	L1MdGf_II_3end
chr1	38412091	38412538	502	153	L1MdGf_II_3end
chr1	38990158	38990414	953	187	L1MdGf_II_3end
chr1	39057972	39058964	875	211	L1MdTf_III_3end
chr1	39146777	39146892	5
chr1	39721944	39722924	39	207	L1MdTf_III_3end
chr1	39802229	39802994	1803	483	L1MdA_I_3end
chr1	40168106	40168975	1335	510	L1MdGf_I_3end
chr1	40200608	40201599	1565	281	L1MdTf_II_3end
chr1	40519601	40520592	1430	746	L1MdGf_I_3end
chr1	40536746	40536957	5321	664	L1MdGf_II_3end
chr1	40545026	40545881	809	256	L1MdA_III_3end
chr1	40711059	40711439	1823	555	L1MdGf_II_3end
chr1	41022884	41023408	2637	856	L1MdGf_I_3end
chr1	41077108	41078098	28	95	L1MdTf_III_3end
chr1	41087340	41087479	16	7	L1MdGf_II_3end
chr1	41330027	41330316	1376	391	L1MdGf_II_3end
chr1	41330332	41330522	1376	391	L1MdTf_I_3end
chr1	41330904	41331620	2	66	L1MdA_II_3end
chr1	41465963	41466373	34	10	L1MdGf_II_3end
chr1	41473021	41474012	27	256	L1MdA_II_3end
chr1	41678176	41678970	4741	943	L1MdA_I_3end
chr1	41737876	41738055	1995	581	L1MdGf_II_3end
chr1	41917930	41918108	6
chr1	42015275	42016267	1834	418	L1MdA_III_3end
chr1	42142801	42143792	691	197	L1MdA_I_3end
chr1	42181055	42181162	612	307	L1MdGf_II_3end
chr1	42340034	42341024	2704	717	L1MdTf_I_3end
chr1	42378450	42379446	847	441	L1MdA_III_3end
chr1	42451902	42452138	852	202	L1MdGf_II_3end
chr1	42601735	42602700	1357	474	L1MdA_III_3end
chr1	42611412	42611820	22	3	L1MdGf_II_3end
chr1	43231453	43232444	710	568	L1MdA_II_3end
chr1	43677886	43678287	2310	2442	L1MdGf_II_3end
chr1	43733532	43733728	4432	721	L1MdGf_II_3end
chr1	43847619	43847954	2815	623	L1MdGf_II_3end
chr1	43847982	43848295	2816	79	L1MdGf_II_3end
chr1	43909486	43910476	1537	1115	L1MdA_II_3end
chr1	44250271	44251262	5	162	L1MdA_II_3end
chr1	44272353	44273344	815	799	L1MdA_II_3end
chr1	44274561	44275552	1157	864	L1MdA_III_3end
chr1	44353896	44354887	4	75	L1MdA_III_3end
chr1	44368847	44369838	1292	835	L1MdA_I_3end
chr1	44383129	44384120	323	250	L1MdA_III_3end
chr1	44474885	44475876	72	202	L1MdA_I_3end
chr1	44476826	44477817	43	284	L1MdTf_I_3end
chr1	44486749	44487736	11	70	L1MdTf_I_3end
[truncated: 29,949 more rows]
