# Supplementary material for: TDP-43 safeguards the embryo genome from L1 retrotransposition
Source: Sci Adv. 2022 Nov 23;8(47):eabq3806. doi: 10.1126/sciadv.abq3806 (PMC9683724; doi:10.1126/sciadv.abq3806)
Supplement: Supplementary file 2 — Tables S1 to S6 [file sciadv.abq3806_tables_s1_to_s6.zip › sciadv.abq3806_table_s5.xlsx]

## Sheet: 1_Plasmids
No.	Name	Purpose	Memo	Reference
1	pTRE-3FLAG-Dux-Neo-PB	for establishing mES::TRE-3FLAG-Dux cell line
2	pPB-CAG-rtTA3G	for establishing mES::TRE-3FLAG-Dux cell line
3	pCMV-HyPBase	for establishing mES::TRE-3FLAG-Dux cell line
4	pCAGGS-L1ORF1p	for co-IP and immunofluorescence with Tardbp and its mutants
5	cep99-gfp-ORFeus-Mm(EF1αEF1α)	for retrotransposition assay in mammalian culture cells	Based on 99gfpL1SM, EF1α promoters were inserted into the upstream of each ORF	51
6	cep99-gfp-ORFeus-Mm(EF1αEF1α)-intronless	for retrotransposition assay in mammalian culture cells	Based on cep99-gfp-ORFeus-Mm(EF1αEF1α), intron in EGFP cassette was removed
7	pEBNA	empty vector, also use as negative control	Based on cep99-gfp-ORFeus-Mm(EF1αEF1α), LINE-1 and EGFP cassette were removed
8	pEBNA-artiGag-mCherry	for screening LINE-1 inhibition efficiency using retrotransposition assay	Codon optimized (artificial) Gag was used
9	pEBNA-Eef1a1-FLAG	for screening LINE-1 inhibition efficiency using retrotransposition assay	With a C-terminus fused FLAG tag
10	pEBNA-Eif4a1-FLAG	for screening LINE-1 inhibition efficiency using retrotransposition assay	With a C-terminus fused FLAG tag
11	pEBNA-Gm14124-FLAG	for screening LINE-1 inhibition efficiency using retrotransposition assay	With a C-terminus fused FLAG tag
12	pEBNA-Gm21312-FLAG	for screening LINE-1 inhibition efficiency using retrotransposition assay	With a C-terminus fused FLAG tag
13	pEBNA-Ran-FLAG	for screening LINE-1 inhibition efficiency using retrotransposition assay	With a C-terminus fused FLAG tag
14	pEBNA-Rpsa-FLAG	for screening LINE-1 inhibition efficiency using retrotransposition assay	With a C-terminus fused FLAG tag
15	pEBNA-Tardbp-FLAG	for screening LINE-1 inhibition efficiency using retrotransposition assay	With a C-terminus fused FLAG tag
16	pEBNA-Tnfrsf22-FLAG	for screening LINE-1 inhibition efficiency using retrotransposition assay	With a C-terminus fused FLAG tag
17	pEBNA-TardbpΔ262-414-FLAG	for checking LINE-1 inhibition efficiency using retrotransposition assay	With a C-terminus fused FLAG tag
18	pEBNA-Tardbp-F147L-F149L-FLAG	for checking LINE-1 inhibition efficiency using retrotransposition assay	With a C-terminus fused FLAG tag
19	pEBNA-TardbpΔ1-84-FLAG	for checking LINE-1 inhibition efficiency using retrotransposition assay	With a C-terminus fused FLAG tag
20	pEBNA-Tardbp-K82A-K84A-FLAG	for checking LINE-1 inhibition efficiency using retrotransposition assay	With a C-terminus fused FLAG tag
21	pCAGGS-3FLAG-TardbpΔ262-414	for co-IP and immunofluorescence with L1ORF1p	With a N-terminus fused 3FLAG tag
22	pCAGGS-3FLAG-Tardbp-F147/149L	for co-IP and immunofluorescence with L1ORF1p	With a N-terminus fused 3FLAG tag
23	pCAGGS-3FLAG-Tardbp-K82/84A	for co-IP and immunofluorescence with L1ORF1p	With a N-terminus fused 3FLAG tag
24	pCAGGS-3FLAG-TardbpΔ1-84	for co-IP and immunofluorescence with L1ORF1p	With a N-terminus fused 3FLAG tag
25	pCAGGS-TardbpΔ1-84	for size-checking of TDP-43 ΔN mutant in mESCs
26	pX330-Puro-Tardbp-gRNA1	for Tardbp KO by CRISPR/Cas9 in mESCs	Targeted sequence: ACCGTCCCATCGTCTTCTGA
27	pX330-Puro-Tardbp-gRNA2	for Tardbp KO by CRISPR/Cas9 in mESCs	Targeted sequence: GATGGCACGGAAGTCTAACCA
28	pX330-Puro-Tardbp-gRNA3	for Tardbp KO by CRISPR/Cas9 in mESCs	Targeted sequence: ATATGTTGTCAACTATCCCAA
29	pX330-Puro-Tardbp-gRNA4	for Tardbp KO by CRISPR/Cas9 in mESCs	Targeted sequence: GAAATACCATCAGAAGACGAT
30	pGEX-TDP-N100	for antigen preparing with anti-TDP-43 antibody (GST tag)	6 to 102 a.a of TDP-43 was used
31	pMAL-TDP-N100	for antigen preparing with anti-TDP-43 antibody (MBP tag)	6 to 102 a.a of TDP-43 was used
