# Supplementary material for: TDP-43 safeguards the embryo genome from L1 retrotransposition
Source: Sci Adv. 2022 Nov 23;8(47):eabq3806. doi: 10.1126/sciadv.abq3806 (PMC9683724; doi:10.1126/sciadv.abq3806)
Supplement: Supplementary file 2 — Tables S1 to S6 [file sciadv.abq3806_tables_s1_to_s6.zip › sciadv.abq3806_table_s6.xlsx]

## Sheet: 2_Primers
No.	Name	Sequence	Purpose
1	MdL1-ORF1-TF-F	CCGGAATTCgcgaaaggtaaacggaggaatcttactaac	for mouse L1ORF1FL cloning (preparing antigen)
2	MdL1-ORF1-TF-R	GGGGTCGACttaccttcttgttttttctagggcgttg	for mouse L1ORF1FL cloning (preparing antigen)
3	MdL1-ORF1-A-F	CCGGAATTCgcgaaaggcaaacgtaagaatcctac	for mouse L1ORF1FL cloning (preparing antigen)
4	MdL1-ORF1-A-R	GGGGTCGACttactttcttggttgttctagggcgtg	for mouse L1ORF1FL cloning (preparing antigen)
5	EF1a-F1	TCACCATGGTGGCGAATTCGtcacgacacctgaaatggaagaaaaaaac	for adding EF1α promoter to EGFP
6	EF1a-R1	ATCCAAGCTTATCGATTTCGtgcaaagatggataaagttttaaacagaga	for adding EF1α promoter to EGFP
7	EF1a-F2	AGCTTGCTAgcggccgctgcaaagatggataaagttttaaacag	for adding EF1α promoter to LINE-1
8	EF1a-R2	aacgtatacgcggccgctcacgacacctgaaatggaagaaaaaaac	for adding EF1α promoter to LINE-1
9	RanFLAG-F1	gtgagcggccgcgtaGCCACCatggccgcccagggagagccgc	for pEBNA-Ran-FLAG cloning
10	RanFLAG-R1	tccccgataaacgtaCTACTTATCGTCGTCATCCTTGTAGTCAGCGCTGCGGCCcaggtcatcatcctcatctgggag	for pEBNA-Ran-FLAG cloning
11	ArtiGag-mCherry-1	gtgtcgtgagcggccgcgtatcgagccaccatgaacctgc	for pEBNA-ArtiGag-mCherry cloning
12	ArtiGag-mCherry-R1	ggggatccccgataaacgtactagagaattgatcccctcacttgtac	for pEBNA-ArtiGag-mCherry cloning
13	pEBNA-seq-F1	ctgagtgggtggagactgaagttagg	for pEBNA sequencing
14	pEBNA-seq-R1	CACACCTCCCCCTGAACCTGAAAC	for pEBNA sequencing
15	Eef1a1FLAG-F1	gtgagcggccgcgtagccaccatgggaaaggaaaagactcacatcaac	for pEBNA-Eef1a1-FLAG cloning
16	Eef1a1FLAG-R1	tccccgataaacgtaCTACTTATCGTCGTCATCCTTGTAGTCAGCGCTGCGGCCtttagccttctgagctttctgggcag	for pEBNA-Eef1a1-FLAG cloning
17	Eif4a1FLAG-F1	gtgagcggccgcgtaGCCACCatgtctgcgagtcaggattctcgatc	for pEBNA-Eif4a1-FLAG cloning
18	Eif4a1FLAG-R1	tccccgataaacgtaCTACTTATCGTCGTCATCCTTGTAGTCAGCGCTGCGGCCaatgaggtcagcaacgttgagggg	for pEBNA-Eif4a1-FLAG cloning
19	Gm14124FLAG-F1	gtgagcggccgcgtaGCCACCatgggtagagtgacctatgatgatgtgc	for pEBNA-Gm14124-FLAG cloning
20	Gm14124FLAG-R1	tccccgataaacgtaCTACTTATCGTCGTCATCCTTGTAGTCAGCGCTGCGGCCcttagtatgtgttctaacatgcactcgg	for pEBNA-Gm14124-FLAG cloning
21	RpsaFLAG-F1	gtgagcggccgcgtaGCCACCatgtccggagcccttgacgtc	for pEBNA-Rpsa-FLAG cloning
22	RpsaFLAG-R1	tccccgataaacgtaCTACTTATCGTCGTCATCCTTGTAGTCAGCGCTGCGGCCggaccactcagtggtggctc	for pEBNA-Rpsa-FLAG cloning
23	TardbpFLAG-F1	gtgagcggccgcgtaGCCACCatgtctgaatatattcgggtaacagaagatgag	for pEBNA-Tardbp-FLAG cloning
24	TardbpFLAG-R2	tccccgataaacgtaCTACTTATCGTCGTCATCCTTGTAGTCAGCGCTGCGGCCcattccccagccagaagacttagaatcc	for pEBNA-Tardbp-FLAG cloning
25	Tnfrsf22FLAG-F1	gtgagcggccgcgtaGCCACCATGGTATTACAGTTTGTTTGCAAGAAGAAATGGC	for pEBNA-Tnfrsf22-FLAG cloning
26	Tnfrsf22FLAG-R1	tccccgataaacgtaCTACTTATCGTCGTCATCCTTGTAGTCAGCGCTGCGGCCTCCAAGGGTATCTACTCCAGTAAGAACAAAACG	for pEBNA-Tnfrsf22-FLAG cloning
27	Gm21312FLAG-F1	gtgagcggccgcgtaGCCACCatgactaccatggctgacaaaatggac	for pEBNA-Gm21312-FLAG cloning
28	Gm21312FLAG-R1	tccccgataaacgtaCTACTTATCGTCGTCATCCTTGTAGTCAGCGCTGCGGCCgctggtgtccatcatttcctgataagcatc	for pEBNA-Gm21312-FLAG cloning
29	TDPN100-GST-F1	GATCGAAGGTCGTGGGATCcgggtaacagaagatgagaacgatgaac	for pGEX-TDP-N100 cloning (6 to 102 a.a)
30	TDPN100-GST-R1	ATGCGGCCGCTCGAGTCGActtatttctggactgctcttttcactttcac	for pGEX-TDP-N100 cloning (6 to 102 a.a)
31	TDPN100-MBP-F1	ACTACGTAGAATTCGGATCccgggtaacagaagatgagaacgatg	for pMAL-TDP-N100 cloning (6 to 102 a.a)
32	TDPN100-MBP-R1	AAGCTTGCCTGCAGGTCGActtatttctggactgctcttttcactttcac	for pMAL-TDP-N100 cloning (6 to 102 a.a)
33	TDP262-414mut-F1	gtgagcggccgcgtaGCCACCatgtctgaatatattcgggtaacagaagatgag	for pEBNA-TardbpΔ262-414-FLAG cloning
34	TDP262-414mut-R1	tccccgataaacgtaCTACTTATCGTCGTCATCCTTGTAGTCAGCGCTGCGGCCttcagcattggatatatgcacgctg	for pEBNA-TardbpΔ262-414-FLAG cloning
35	TDP147149mut-F1	gggCTGggcCTGgttcgatttacagaatatgaaacccaagtgaaag	for pEBNA-TardbpF147L-F149L-FLAG cloning
36	TDP147149mut-R1	aacCAGgccCAGccctttcgagtgaccagttttaagatc	for pEBNA-TardbpF147L-F149L-FLAG cloning
37	TDP8284mut-R1	catGGCcctGGCgttatctttgggatagttgacaacatataccag	for pEBNA-Tardbp-K82A-K84A-FLAG cloning
38	TDP8284mut-F1	aacGCCaggGCCatggatgagacagatgcttcctctgcag	for pEBNA-Tardbp-K82A-K84A-FLAG cloning
39	pCAGGS-L1ORF1p-F1	ttggcaaagaattcctcgagGCCACCatggccaaggg	for pCAGGS-L1ORF1p cloning
40	pCAGGS-L1ORF1p-R1	tggcagagggaaaaagatctttagcggcgggtcttctcc	for pCAGGS-L1ORF1p cloning
41	Tardbp_genotype_for1	aataactgttgtcaccatgggacttggacc	for Tardbp-KO genotyping
42	Tardbp_genotype_for2	ataactgttctgatgtcggtgttcgtgctc	for Tardbp-KO genotyping
43	Tardbp_genotype_rev1	ggaaacattcctccataacgaccaaaccct	for Tardbp-KO genotyping
44	Tardbp_genotype_rev2	cgtgttttcggtcttctgagatcaggg	for Tardbp-KO genotyping
45	Tardbp_genotype_rev3	ctgatctacagggtgagttccagga	for Tardbp-KO genotyping
46	Tardbp_genotype_for3	ggcaaaagaaacattttaggtagcaggaatc	for Tardbp-KO genotyping
47	Tardbp_genotype_rev4	gaagttgagtatttcttcctggcccc	for Tardbp-KO genotyping
48	TDPdelta1-84-F1	gtgagcggccgcgtaGCCACCatggatgagacagatgcttc	for pEBNA-Tardbp-Δ1-84-FLAG cloning
49	TDPdelta1-84-F2	CATATGCAGGAATTCatggatgagacagatgcttcctctg	for pCAGGS-3FLAG-Tardbp-Δ1-84 cloning
50	pCAGGS_Tdp43_R1	ATAAGCTTGATATCGAATTCtcacattccccagccagaagacttag	for pCAGGS-3FLAG-Tardbp-Δ1-84 cloning
51	TDPdelta1-84-F3	caaagaattcctcgaGCCACCatggatgagacagatgcttc	for pCAGGS-Tardbp-Δ1-84 cloning
52	TDPdelta1-84-R1	agagggaaaaagatcctacattccccagccagaagacttagaatcc	for pCAGGS-Tardbp-Δ1-84 cloning
53	EF1a-intronless-F1	tcaagaacagcggcgactcgcgatgctggcggggc	for cep99-gfp-ORFeus-Mm(EF1aEF1a)-intronless cloning Hifi
54	EF1a-intronless-R1	CAGCGTGCAGCTGGCCGACCACTACCAGC	for cep99-gfp-ORFeus-Mm(EF1aEF1a)-intronless cloning Hifi
55	EF1a-intronless-F2	GGTCGGCCAGCTGCACGCTGCCGTCC	for cep99-gfp-ORFeus-Mm(EF1aEF1a)-intronless cloning Hifi
56	EF1a-intronless-R2	AATGTATCTTATCATGTCTGGATCCGGCCTTGCCGG	for cep99-gfp-ORFeus-Mm(EF1aEF1a)-intronless cloning Hifi
57	AseI_plus_Vectorette	TAGAAGGAGAGGACGCTGTCTGTCGAAGGTAAGGAACGGACGAGAGAAGGGAGAG	for TIPseq: Vectorette adapter annealing
58	BspHI_plus_Vectorette	CATGGAAGGAGAGGACGCTGTCTGTCGAAGGTAAGGAACGGACGAGAGAAGGGAGAG	for TIPseq: Vectorette adapter annealing
59	BstYI_plus_Vectorette	GATCGAAGGAGAGGACGCTGTCTGTCGAAGGTAAGGAACGGACGAGAGAAGGGAGAG	for TIPseq: Vectorette adapter annealing
60	HindIII_plus_Vectorette	AGCTGAAGGAGAGGACGCTGTCTGTCGAAGGTAAGGAACGGACGAGAGAAGGGAGAG	for TIPseq: Vectorette adapter annealing
61	NcoI_plus_Vectorette	CATGGAAGGAGAGGACGCTGTCTGTCGAAGGTAAGGAACGGACGAGAGAAGGGAGAG	for TIPseq: Vectorette adapter annealing
62	PstI_minus_Vectorette	CTCTCCCTTCTCGGATCTTAACCGTTCGTACGAGAATCGCTGTCCTCTCCTTCTGCA	for TIPseq: Vectorette adapter annealing
63	Vectorette_minus	CTCTCCCTTCTCGGATCTTAACCGTTCGTACGAGAATCGCTGTCCTCTCCTTC	for TIPseq: Vectorette adapter annealing
64	Vectorette_plus	GAAGGAGAGGACGCTGTCTGTCGAAGGTAAGGAACGGACGAGAGAAGGGAGAG	for TIPseq: Vectorette adapter annealing
65	L1_primer	GGGGGACTTTTGGTATAGCATTG	for TIPseq: Vectorette PCR
66	Vectorette_primer	CTCTCCCTTCTCGGATCTTAA	for TIPseq: Vectorette PCR
